# Supplementary material for: The Impact of Intramammary Escherichia coli Challenge on Liver and Mammary Transcriptome and Cross-Talk in Dairy Cows during Early Lactation Using RNAseq
Source: PLoS One. 2016 Jun 23;11(6):e0157480. doi: 10.1371/journal.pone.0157480 (PMC4919052; doi:10.1371/journal.pone.0157480)
Supplement: S5 Fig — (XLSX) [file pone.0157480.s005.xlsx]

## Sheet: Sheet1
					Liver							Mammary
Ensembl Gene ID	Gene ID	Chromosome	Description	Gene Symbol	FDR	12vs-144h	pvalue	24vs-144h	pvalue	24v12	pvalue	FDR	FC24Ev24C	p24Ev24C
ENSBTAG00000000005	282136	17	adrenergic, beta, receptor kinase 2	ADRBK2	0.679054	1.18685	0.604872	0.993315	1	0.836937	0.552781	0.173271	1.98521	0.0256289
ENSBTAG00000000008	539250	29	potassium inwardly-rectifying channel, subfamily J, member 1	KCNJ1	0.428273	1.27948	1	0.370427	0.476892	0.289513	0.278011	0.653452	2.39945	0.230285
ENSBTAG00000000009	524813	18	forkhead box F1	FOXF1	0.216924	0.590502	0.1427	0.774542	0.564405	1.31167	0.561507	0.0159841	3.98442	0.00109608
ENSBTAG00000000010	511289	21	ubiquitin-like 7 (bone marrow stromal cell-derived)	UBL7	0.14368	1.07809	0.976857	1.36272	0.098028	1.26401	0.257658	0.297068	1.4983	0.0559121
ENSBTAG00000000011	511957	8	L-threonine dehydrogenase	TDH	0.0148	0.495801	0.0253409	0.537405	0.0446884	1.08391	1	1	1.04367	0.917335
ENSBTAG00000000012	531278	20	tetratricopeptide repeat domain 33	TTC33	0.0492769	0.610747	0.0886916	1.05925	1	1.73435	0.0385957	1	1.06748	0.75477
ENSBTAG00000000013	540404	20	protein kinase, AMP-activated, alpha 1 catalytic subunit	PRKAA1	0.000159647	0.498581	0.000773457	0.536694	0.00227855	1.07644	1	0.0904424	1.60518	0.0103721
ENSBTAG00000000014	281557	5	thioredoxin 2	TXN2	0.0379743	0.966904	1	1.39394	0.0705699	1.44166	0.0429446	1	0.912501	0.614902
ENSBTAG00000000015	532871	5	FAD-dependent oxidoreductase domain containing 2	FOXRED2	0.545249	0.694584	0.551647	1.07194	1	1.54328	0.38286	0.0246364	0.417985	0.00187055
ENSBTAG00000000016	280845	23	lymphotoxin alpha (TNF superfamily, member 1)	LTA	0.107009	1.59155	0.270847	0.846443	0.902393	0.531835	0.0724341	1	0.99522	0.986598
ENSBTAG00000000019	539993	9	serine incorporator 1	SERINC1	1	1.06332	1	0.948347	1	0.891878	0.840807	1	0.906357	0.587866
ENSBTAG00000000020	523538	19	transient receptor potential cation channel, subfamily V, member 3	TRPV3	5.85035e-07	0.114284	1.26771e-06	0.332569	0.004077	2.91002	0.0677625	1.37571e-06	36.5552	2.34725e-08
ENSBTAG00000000021	613720	5	coiled-coil domain containing 53	CCDC53	0.531583	0.971163	1	1.21108	0.50308	1.24704	0.408759	1	0.977689	0.918653
ENSBTAG00000000022	100139879	5	nucleoporin 37kDa	NUP37	0.177379	0.866379	0.777228	1.27191	0.398321	1.46808	0.106026	1	0.904151	0.63281
ENSBTAG00000000023	540090	16	ring finger protein 2	RNF2	0.37133	1.34993	0.270847	1.24318	0.469691	0.920919	0.986825	1	0.903678	0.607123
ENSBTAG00000000024	613923	24	dymeclin	DYM	0.0502351	1.04185	1	1.46264	0.0499853	1.40389	0.0938133	1	1.06903	0.725968
ENSBTAG00000000025	616537	15	RAB6A, member RAS oncogene family	RAB6A	0.229451	1.36961	0.170638	1.10178	0.885635	0.804446	0.38976	1	1.0823	0.666243
ENSBTAG00000000026	526538	21	vacuolar protein sorting 33 homolog B (yeast)	VPS33B	0.225048	0.684694	0.147355	0.834389	0.600671	1.21863	0.557677	1	0.978152	0.908689
ENSBTAG00000000027	512788	18	IGF-like family member 1-like	LOC512788	1	1	1	1	1	1	1	0.316716	0.0928071	0.0622876
ENSBTAG00000000029	540048	19	lysozyme-like 6	LYZL6	0.236079	0.0747292	0.334876	0.0747292	0.248372	1	1	1	1	1
ENSBTAG00000000030	513486	19	RAD52 motif-containing protein 1-like	LOC513486	1	1.20815	1	0.920855	1	0.762204	0.824189	1	0.992022	0.981331
ENSBTAG00000000031	540259	17	transient receptor potential cation channel, subfamily V, member 4	TRPV4	0.545249	0.934447	1	0.70058	0.392084	0.749727	0.550141	0.097809	2.00225	0.0115189
ENSBTAG00000000032	529835	19	ABI family, member 3	ABI3	0.101644	0.480223	0.0685823	0.819331	0.83619	1.70615	0.209079	1	0.863575	0.610182
ENSBTAG00000000033	524639	19	phosphatase, orphan 1	PHOSPHO1	0.472061	0.878807	1	0.642152	0.302779	0.730708	0.548051	0.984605	1.24562	0.534741
ENSBTAG00000000037	504397	20	CWC27 spliceosome-associated protein homolog (S. cerevisiae)	CWC27	0.566257	1.15374	0.731727	1.26201	0.37493	1.09384	0.930578	1	1.0195	0.919312
ENSBTAG00000000039	505662	19	sirtuin 7	SIRT7	0.00231237	0.565453	0.00787067	1.0472	1	1.85196	0.00268479	0.837472	1.17638	0.391485
ENSBTAG00000000040	515219	19	v-maf musculoaponeurotic fibrosarcoma oncogene homolog G (avian)	MAFG	0.0529202	0.609473	0.0332058	0.769502	0.34066	1.26257	0.437631	0.00528937	2.2536	0.00029347
ENSBTAG00000000042	539606	19	pyrroline-5-carboxylate reductase 1	PYCR1	1	1.2207	0.807713	1.14007	0.973565	0.933947	1	0.0161794	0.370808	0.00111408
ENSBTAG00000000044	617922	19	myeloid-associated differentiation marker-like 2	MYADML2	0.545249	0.138726	0.56339	0.138726	0.489452	1	1	0.736507	4.40361	0.305784
ENSBTAG00000000046	526046	11	surfeit 2	SURF2	0.496888	1.30849	0.348086	1.19702	0.578755	0.914806	0.95985	0.972976	0.876905	0.523287
ENSBTAG00000000049	527084	5	coiled-coil domain containing 77	CCDC77	0.00347537	0.488243	0.00194287	0.726305	0.248372	1.48759	0.127328	1	1.11775	0.569254
ENSBTAG00000000050	510741	25	proteasome (prosome, macropain) assembly chaperone 3	PSMG3	0.0667292	1.55604	0.0475888	1.38971	0.159644	0.893107	0.834826	1	1.02072	0.918156
ENSBTAG00000000052	617454	29	PBX/knotted 1 homeobox 2	PKNOX2	0.684985	1.26303	0.6926	0.942348	1	0.746101	0.50884	0.52891	1.60765	0.144342
ENSBTAG00000000053	514193	9	filamin A interacting protein 1	FILIP1	0.106857	1.42276	0.334876	0.825666	0.723531	0.580325	0.0633533	1	1.10984	0.752282
ENSBTAG00000000054	-			-	0.158756	1.07783	1	0.76876	0.245262	0.713246	0.101248	0.578331	0.780984	0.175555
ENSBTAG00000000056	515024	19	STE20-related kinase adaptor alpha	STRADA	0.306385	0.777573	0.342263	1.03307	1	1.32859	0.226236	0.748956	0.831126	0.319529
ENSBTAG00000000057	504323	3	thrombospondin 3	THBS3	0.064207	0.568495	0.150432	0.517243	0.0598089	0.909845	1	0.720077	0.678865	0.272283
ENSBTAG00000000059	-			-	0.875866	0.607348	0.807579	1.08596	1	1.78804	0.646117	0.736507	0.640055	0.304682
ENSBTAG00000000060	100140032	14	PR domain containing 14	PRDM14	0.700108	7.64859	0.548921	6.32722	0.546695	0.827239	1	0.736507	4.46279	0.303289
ENSBTAG00000000061	514537	6	protocadherin 7	PCDH7	0.00195031	1.15891	0.922256	2.26063	0.0028384	1.95066	0.019406	0.52918	0.662389	0.145831
ENSBTAG00000000062	614252	10	RAS-like, family 12	RASL12	0.0376087	0.312865	0.0259223	0.55608	0.248372	1.77738	0.434441	0.0247477	0.459754	0.00188403
ENSBTAG00000000064	616242	29	flap structure-specific endonuclease 1	FEN1	0.0143476	1.03508	1	1.65986	0.0207416	1.60361	0.0361635	1	1.01272	0.952208
ENSBTAG00000000065	512761	13	cardiolipin synthase 1	CRLS1	0.0647492	0.688101	0.0645394	0.73689	0.135442	1.0709	1	1	1.04092	0.831133
ENSBTAG00000000066	527351	13	leucine rich repeat neuronal 4	LRRN4	0.251587	0.570867	0.996277	2.86335	0.385412	5.0158	0.194855	1	1	1
ENSBTAG00000000067	517962	17	stromal cell-derived factor 2-like 1	SDF2L1	1.08164e-07	4.87143	1.75867e-06	5.56676	1.01302e-07	1.14274	0.991216	0.0097658	2.43069	0.000607387
ENSBTAG00000000070	511483	16	coagulation factor XIII, B polypeptide	F13B	0.703032	0.90529	0.981833	0.795901	0.489452	0.879167	0.830141	0.852274	1.41023	0.404636
ENSBTAG00000000071	506062	14	peripheral myelin protein 2	PMP2	1	1	1	1	1	1	1	0.736507	0.533573	0.30514
ENSBTAG00000000072	516874	16	transcription factor B2, mitochondrial	TFB2M	3.67423e-05	3.06538	5.16705e-05	1.49852	0.244661	0.488854	0.0137814	0.889726	0.855484	0.440417
ENSBTAG00000000073	504957	6	low density lipoprotein receptor-related protein associated protein 1	LRPAP1	2.51533e-05	0.996553	1	1.76829	0.000275341	1.77441	0.000298808	1	0.928622	0.69444
ENSBTAG00000000074	615371	3	nuclear factor I/A	NFIA	0.256059	1.04978	1	0.750506	0.284442	0.714915	0.181935	0.893837	0.849063	0.443975
ENSBTAG00000000076	517232	8	reversion-inducing-cysteine-rich protein with kazal motifs	RECK	1	1.11877	1	0.959154	1	0.857332	0.871026	0.84911	1.26963	0.401616
ENSBTAG00000000077	510949	5	adenylosuccinate lyase	ADSL	0.0381663	1.28357	0.265274	1.5177	0.0177674	1.1824	0.502003	0.595386	1.26664	0.197045
ENSBTAG00000000078	538565	8	GLI pathogenesis-related 2	GLIPR2	0.000456274	2.78357	0.000358698	1.55608	0.205864	0.559024	0.0587952	0.00184253	2.71817	8.29683e-05
ENSBTAG00000000079	532798	28	centriole, cilia and spindle-associated protein	CCSAP	3.3046e-07	0.743483	0.450381	0.256191	1.27628e-07	0.344583	0.000107587	0.197252	0.596271	0.0306173
ENSBTAG00000000080	540739	18	glutamate-rich WD repeat containing 1	GRWD1	0.00380936	2.03232	0.00397617	1.85127	0.0116649	0.91091	0.995878	1	1.06543	0.749894
ENSBTAG00000000081	286797	10	collagen, type IV, alpha 3 (Goodpasture antigen) binding protein	COL4A3BP	1	1.09185	1	1.11287	0.968238	1.01925	1	0.462806	0.729735	0.116059
ENSBTAG00000000082	540740	18	potassium inwardly-rectifying channel, subfamily J, member 14	KCNJ14	3.68082e-06	7.81209	0.000246948	1.06723	1	0.136612	0.000197242	1	0.808412	0.64015
ENSBTAG00000000084	516084	20	mitochondrial ribosomal protein S30	MRPS30	0.0556431	1.21956	0.540329	1.56619	0.0279971	1.28423	0.318598	1	0.942939	0.752655
ENSBTAG00000000085	503552	21	cytochrome P450, family 1, subfamily A, polypeptide 2	LOC790682	2.95913e-07	0.693475	0.411944	0.21083	8.93202e-08	0.304019	7.35702e-05	0.748273	1.45995	0.319163
ENSBTAG00000000087	789567	15	hydroxysteroid (17-beta) dehydrogenase 12	HSD17B12	1	1.05155	1	1.10421	0.914832	1.05007	1	0.543945	0.74633	0.158326
ENSBTAG00000000088	281614	1	activated leukocyte cell adhesion molecule	ALCAM	0.17194	0.709852	0.290435	0.657535	0.129038	0.926298	1	0.0443032	0.53327	0.00402969
ENSBTAG00000000090	507880	26	SEC31 homolog B (S. cerevisiae)	SEC31B	0.00679278	0.455695	0.00947344	0.541471	0.0454199	1.18823	0.804368	0.235591	0.663134	0.0393737
ENSBTAG00000000091	282517	26	NADH dehydrogenase (ubiquinone) 1 beta subcomplex, 8, 19kDa	NDUFB8	0.204357	1.11889	0.811906	1.36499	0.1202	1.21995	0.414552	0.736507	1.2097	0.306745
ENSBTAG00000000092	520864	26	hypoxia inducible factor 1, alpha subunit inhibitor	HIF1AN	0.678698	0.87027	0.798637	1.08714	1	1.2492	0.467685	1	1.09758	0.604244
ENSBTAG00000000094	505430	3	ATP synthase mitochondrial F1 complex assembly factor 1	ATPAF1	0.438511	0.769592	0.30407	0.877684	0.725387	1.14045	0.719085	0.780354	0.823267	0.343132
ENSBTAG00000000095	533834	8	CD274 molecule	CD274	7.06531e-17	14.449	4.57345e-10	0.978257	1	0.0677043	2.71489e-10	9.32374e-05	4.91866	2.67788e-06
ENSBTAG00000000097	512180	3	EF-hand calcium binding domain 14	EFCAB14	0.00588323	0.557751	0.00527096	0.67213	0.0714783	1.20507	0.551698	0.829926	1.16833	0.385494
ENSBTAG00000000098	100138100	3	SET domain, bifurcated 1	SETDB1	0.02486	0.584669	0.0200453	0.902072	0.917236	1.54288	0.0653818	1	1.01234	0.945121
ENSBTAG00000000099	539223	3	ceramide synthase 2	CERS2	0.0124155	0.916293	0.890435	1.38955	0.0569155	1.51649	0.0112444	0.534858	1.31485	0.151092
ENSBTAG00000000100	781688	5	RAN, member RAS oncogene family pseudogene	LOC788696	1	1.55631	1	0.86725	1	0.557247	0.850645	1	0.74073	0.796698
ENSBTAG00000000102	539470	11	G protein-coupled receptor 75	GPR75	0.00385911	0.803327	0.868433	0.287996	0.00207955	0.358504	0.0170793	1	1.07394	0.902987
ENSBTAG00000000103	508825	29	mitochondrial ribosomal protein L23	MRPL23	1.47434e-06	0.833895	0.722336	0.31945	9.30333e-07	0.383082	6.31617e-05	1	1.05445	0.792409
ENSBTAG00000000105	533646	3	Ras-like without CAAX 1	RIT1	0.0909846	1.55993	0.0568423	1.29684	0.338114	0.831344	0.561507	0.731575	1.22532	0.279305
ENSBTAG00000000106	517668	24	family with sequence similarity 69, member C	FAM69C	0.261723	0.581508	0.437243	0.477783	0.185399	0.821628	0.978654	1	0.808904	0.677833
ENSBTAG00000000108	530205	3	KIAA0907 ortholog	KIAA0907	0.00796045	1.67394	0.00866092	1.13531	0.74153	0.678227	0.0567661	1	0.95415	0.795346
ENSBTAG00000000109	100848095	5	neuronal pentraxin receptor	NPTXR	0.754975	0.389577	0.698168	1.13686	1	2.9182	0.554295	0.517736	0.614501	0.13913
ENSBTAG00000000111	281565	11	UDP-glucose pyrophosphorylase 2	UGP2	0.293316	1.08093	1	0.79721	0.387758	0.73752	0.1858	1	0.887174	0.625316
ENSBTAG00000000113	505940	3	Rho/Rac guanine nucleotide exchange factor (GEF) 2	ARHGEF2	0.144352	0.936022	1	1.35407	0.224656	1.44662	0.113083	3.89555e-05	2.91705	9.82749e-07
ENSBTAG00000000115	783762	11	vacuolar protein sorting 54 homolog (S. cerevisiae)	VPS54	0.978623	0.882413	0.763209	0.93146	1	1.05558	1	1	0.928988	0.688781
ENSBTAG00000000118	613909	15	olfactory receptor 52E8-like	LOC613909	1	1	1	1	1	1	1	1	1	1
ENSBTAG00000000119	-			-	0.888291	0.389336	0.697733	0.865693	1	2.22351	0.761637	1	0.730716	0.732897
ENSBTAG00000000120	506996	19	ubiquitin specific peptidase 43	USP43	0.0157341	0.148269	0.107613	1.6773	0.553422	11.3126	0.00731044	1	1.06406	0.778365
ENSBTAG00000000123	509481	3	hydroxyacid oxidase 2 (long chain)	HAO2	2.40067e-11	0.480312	0.0747576	0.0896616	5.52934e-12	0.186674	1.73666e-06	0.284136	2.18807	0.0525426
ENSBTAG00000000124	525833	5	desert hedgehog	DHH	1.62831e-13	0.64357	0.35587	0.0536823	4.80532e-14	0.0834133	8.49257e-10	0.967163	1.32843	0.515536
ENSBTAG00000000125	100297992	17	spermatogenesis associated 5	SPATA5	0.109338	1.31286	0.573156	1.81158	0.0586381	1.37987	0.416959	0.866466	1.1841	0.417878
ENSBTAG00000000128	533929	20	fibroblast growth factor 18	FGF18	0.109442	4.56633	0.132	1.27362	1	0.278915	0.152596	0.736872	0.557275	0.310508
ENSBTAG00000000130	538567	19	tumor necrosis factor (ligand) superfamily, member 13	TNFSF13	1	0.965226	1	1.05155	1	1.08944	0.986351	2.01824e-05	3.76596	4.59745e-07
ENSBTAG00000000131	100138267	19	SUMO1/sentrin/SMT3 specific peptidase 3	SENP3	0.190375	1.26017	0.322123	1.35521	0.116628	1.07541	0.963214	0.633792	1.25454	0.218774
ENSBTAG00000000132	504958	19	eukaryotic translation initiation factor 4A1	EIF4A1	2.85497e-08	3.99663	2.85358e-08	3.09955	4.79074e-06	0.775541	0.507933	0.000147177	2.40597	4.49353e-06
ENSBTAG00000000133	504960	19	CD68 molecule	CD68	1.24944e-05	2.81899	0.000107855	1.15975	0.85784	0.411406	0.000959384	6.90625e-27	15.5754	3.08615e-30
ENSBTAG00000000134	504961	19	mannose-P-dolichol utilization defect 1	MPDU1	0.0147637	1.03616	1	1.49862	0.0189825	1.44633	0.0383764	0.633064	1.28211	0.218342
ENSBTAG00000000137	-			-	0.180384	0.781541	0.301097	0.737425	0.130428	0.943552	1	1	1.0795	0.714741
ENSBTAG00000000138	532148	24	coiled-coil domain containing 178	CCDC178	0.604932	1	1	6.32722	0.546695	6.32722	0.561507	1	1	1
ENSBTAG00000000139	532622	17	SET domain containing (lysine methyltransferase) 8	SETD8	0.00444923	1.42359	0.153145	1.87256	0.00176783	1.31537	0.282025	1	0.913968	0.623607
ENSBTAG00000000140	535293	16	epoxide hydrolase 1, microsomal (xenobiotic)	EPHX1	3.64899e-15	0.729791	0.334013	0.17182	1.75473e-15	0.235437	1.2528e-10	0.0281731	0.472071	0.00223293
ENSBTAG00000000141	615964	11	NFU1 iron-sulfur cluster scaffold homolog (S. cerevisiae)	NFU1	0.94554	1.01116	1	1.12867	0.759635	1.11621	0.806878	0.929764	0.869316	0.477649
ENSBTAG00000000144	100335205	4	uncharacterized LOC100335205	LOC100335205	0.155641	1.08161	1	0.634822	0.193941	0.586925	0.108792	0.314891	0.602516	0.0606943
ENSBTAG00000000145	789812	8	putative olfactory receptor ENSP00000348552-like	LOC789787	1	1	1	1	1	1	1	1	1	1
ENSBTAG00000000146	782949	12	FERM, RhoGEF, and pleckstrin domain protein 1	LOC782949	8.07709e-13	0.736298	0.198474	0.280591	2.69679e-13	0.381083	7.22603e-08	0.736507	1.24478	0.303344
ENSBTAG00000000147	522873	5	resistance to inhibitors of cholinesterase 8 homolog B (C. elegans)	RIC8B	0.74618	0.826779	0.560214	0.91543	0.946415	1.10722	0.878556	1	0.969184	0.870192
ENSBTAG00000000149	531139	3	ubiquitin specific peptidase 40	USP40	0.0038119	0.574906	0.00473051	0.656178	0.0352061	1.14137	0.720203	0.276506	0.694319	0.0505137
ENSBTAG00000000152	785768	11	RAN binding protein 2	RANBP2	0.00736532	1.91167	0.00508061	1.31165	0.359708	0.68613	0.142527	1	1.02815	0.880296
ENSBTAG00000000153	767839	18	leucine rich repeat and fibronectin type III domain containing 3	LRFN3	0.0192756	0.578694	0.020455	0.94529	1	1.63349	0.0360279	0.938037	0.867819	0.484414
ENSBTAG00000000154	523963	X	interferon regulatory factor 2-binding protein 1-like	LOC523963	1	1	1	1	1	1	1	1	1	1
ENSBTAG00000000156	516629	11	lectin, galactoside-binding-like	LGALSL	0.331522	0.797712	0.687685	1.23189	0.662072	1.54428	0.195678	0.498199	0.680062	0.130561
ENSBTAG00000000157	507644	11	coiled-coil domain containing 138	CCDC138	0.212965	0.655022	0.140571	0.861051	0.7741	1.31454	0.403238	0.341898	0.667901	0.0706129
ENSBTAG00000000158	100848249	14	lymphocyte antigen 6K-like	LOC100848249	0.00119025	0.29889	0.0119921	0.267886	0.0028231	0.896268	1	1	0.774166	0.671128
ENSBTAG00000000160	514525	1	cystathionine-beta-synthase	CBS	0.0092798	0.808461	0.506507	0.560772	0.00396936	0.693629	0.107535	0.00117498	0.346124	4.93077e-05
ENSBTAG00000000161	505490	22	transmembrane protein 40	TMEM40	1	1.05101	1	1.61574	1	1.53733	1	1	0.997348	0.998144
ENSBTAG00000000162	540089	28	anaphase promoting complex subunit 16	ANAPC16	0.786313	0.892616	0.812057	1.04769	1	1.17373	0.561507	0.898073	0.861733	0.447942
ENSBTAG00000000163	529235	28	DNA-damage-inducible transcript 4	DDIT4	7.63915e-11	6.89864	5.21366e-07	0.998509	1	0.14474	3.98486e-07	0.736507	1.28458	0.304893
ENSBTAG00000000164	768325	8	gonadotropin-releasing hormone 1 (luteinizing-releasing hormone)	GNRH1	0.0797848	0.39587	0.191655	0.323765	0.0665388	0.817857	1	0.970263	1.34146	0.519306
ENSBTAG00000000168	-			-	0.000550433	1.56701	0.247446	2.73589	0.000277841	1.74593	0.0693525	1	1.01021	0.96419
ENSBTAG00000000169	281184	4	ankyrin repeat, SAM and basic leucine zipper domain containing 1	ASZ1	0.427039	1.74811	0.518136	2.03898	0.273651	1.16639	1	1	0.874104	0.810663
ENSBTAG00000000170	506093	17	glutathione S-transferase, theta 4	GSTT4	0.207212	0.522955	0.586203	0.27292	0.119551	0.52188	0.561507	1	1.00066	0.999466
ENSBTAG00000000171	-			-	0.545249	0.138726	0.56339	0.138726	0.489452	1	1	1	1	1
ENSBTAG00000000172	282304	X	6-phosphofructo-2-kinase/fructose-2,6-biphosphatase 1	PFKFB1	1	1	1	1	1	1	1	1	1	1
ENSBTAG00000000175	539533	6	NEDD4 binding protein 2	N4BP2	0.101123	1.45619	0.232468	1.65467	0.0579432	1.1363	0.873758	0.330306	1.48199	0.0672284
ENSBTAG00000000176	540766	2	Sp3 transcription factor	SP3	0.261741	0.843413	0.56339	1.13477	0.709175	1.34545	0.148131	1	1.09522	0.643527
ENSBTAG00000000177	516237	25	mesothelin	MSLN	0.131762	0.835367	0.813347	0.568362	0.07078	0.680374	0.285975	0.736507	0.682185	0.286152
ENSBTAG00000000179	525521	25	RNA pseudouridylate synthase domain containing 1	RPUSD1	0.00102186	0.410637	0.000599741	0.76811	0.477548	1.87053	0.0216483	0.0133837	0.445049	0.000890033
ENSBTAG00000000181	512524	8	sushi domain containing 3	SUSD3	0.535029	1.40128	0.446823	1.05433	1	0.752407	0.514858	4.81102e-05	3.64027	1.24227e-06
ENSBTAG00000000182	507484	18	serine peptidase inhibitor, Kunitz type, 2	SPINT2	0.165204	0.897791	1	1.52914	0.259345	1.70322	0.124444	0.0309972	0.559436	0.0025172
ENSBTAG00000000183	614942	1	T cell receptor associated transmembrane adaptor 1	TRAT1	0.0926606	1.53348	0.179193	0.933634	1	0.608834	0.0813238	1	0.823914	0.561776
ENSBTAG00000000184	535820	11	eukaryotic translation initiation factor 2-alpha kinase 3	EIF2AK3	0.00259695	2.34032	0.00360546	1.24361	0.658897	0.531387	0.0363904	1	0.919066	0.666221
ENSBTAG00000000185	511661	X	solute carrier family 6 (amino acid transporter), member 14	SLC6A14	1	1	1	1	1	1	1	1	1	1
ENSBTAG00000000186	506682	3	FAD1 flavin adenine dinucleotide synthetase homolog (S. cerevisiae)	FLAD1	0.0235481	0.590445	0.0401022	0.61185	0.0487907	1.03625	1	0.989587	0.893755	0.541105
ENSBTAG00000000188	540355	9	heparan sulfate (glucosamine) 3-O-sulfotransferase 5	HS3ST5	1	1	1	1	1	1	1	0.578331	0.592586	0.180322
ENSBTAG00000000189	520147	4	lipoma HMGIC fusion partner-like 3	LHFPL3	1	1	1	1	1	1	1	0.315544	0.0917953	0.0613542
ENSBTAG00000000191	518758	22	solute carrier family 25 (carnitine/acylcarnitine translocase), member 20	SLC25A20	2.10665e-07	0.747525	0.23909	0.382839	6.17867e-08	0.512141	0.000364739	0.677016	0.779391	0.244475
ENSBTAG00000000195	-			-	0.282828	1.21097	0.584613	0.858633	0.706233	0.709047	0.164939	0.284538	0.652446	0.0526516
ENSBTAG00000000197	616544	6	RNA (guanine-9-) methyltransferase domain containing 2	TRMT10A	0.144137	1.54314	0.118554	1.11567	0.933486	0.72299	0.26535	0.7098	0.793026	0.2658
ENSBTAG00000000198	781146	5	lysozyme	LOC781146	0.297921	1	1	11.6814	0.32507	11.6814	0.339042	1.25659e-12	59.742	6.94248e-15
ENSBTAG00000000199	280891	14	pyruvate dehyrogenase phosphatase catalytic subunit 1	PDP1	0.237188	0.666535	0.216164	0.974357	1	1.46182	0.226762	0.911048	0.851099	0.458925
ENSBTAG00000000201	519526	1	listerin E3 ubiquitin protein ligase 1	LTN1	0.507312	1.31259	0.358885	1.10697	0.922659	0.843348	0.630421	1	0.99208	0.968743
ENSBTAG00000000202	504418	19	solute carrier family 25 (mitochondrial thiamine pyrophosphate carrier), member 19	SLC25A19	0.000132	1.63542	0.0380479	0.720612	0.211869	0.440629	8.59032e-05	0.00149611	2.36473	6.47894e-05
ENSBTAG00000000203	281641	8	ATPase, H+ transporting, lysosomal 13kDa, V1 subunit G1	ATP6V1G1	0.0124676	1.34612	0.187208	1.66062	0.005308	1.23363	0.392362	1	1.10782	0.576831
ENSBTAG00000000204	535122	8	chromosome 8 open reading frame, human C9orf91	C8H9orf91	0.00650234	0.695827	0.161696	0.536457	0.00321415	0.770964	0.352027	0.182401	0.615912	0.0275731
ENSBTAG00000000205	513155	19	monocyte to macrophage differentiation-associated	MMD	0.0287578	1.54826	0.0780336	0.949073	1	0.612993	0.0324051	1	1.15631	0.566006
ENSBTAG00000000207	617253	X	haloacid dehalogenase-like hydrolase domain containing 1	HDHD1	1	1	1	1	1	1	1	1	1	1
ENSBTAG00000000210	515490	1	Rho GTPase activating protein 31	ARHGAP31	2.27641e-05	2.61974	3.11914e-05	1.40421	0.25105	0.53601	0.00939829	0.818804	1.24684	0.374409
ENSBTAG00000000211	523644	X	shroom family member 2-like	-	1	1	1	1	1	1	1	1	1	1
ENSBTAG00000000212	513419	16	NAD kinase	NADK	0.285213	0.70999	0.204946	0.800616	0.486282	1.12764	0.844047	1	1.05887	0.75465
ENSBTAG00000000213	615128	1	transmembrane protein 39A	TMEM39A	0.000193303	2.6012	0.00012945	2.05604	0.00462032	0.790418	0.542809	1	1.06484	0.745389
ENSBTAG00000000214	782475	23	olfactory receptor, family 2, subfamily W, member 1-like	LOC782475	0.264005	0.0506647	0.197393	0.321118	0.53819	6.33809	0.561507	0.971579	0.64808	0.521256
ENSBTAG00000000215	281201	16	guanine nucleotide binding protein (G protein), beta polypeptide 1	GNB1	0.946435	1.11494	0.775491	1.09952	0.82352	0.986173	1	0.918968	1.1391	0.467729
ENSBTAG00000000218	100295732	10	mitogen-activated protein kinase kinase 5	MAP2K5	0.132857	0.938996	1	0.667287	0.0910878	0.710639	0.182047	0.462806	0.729111	0.116044
ENSBTAG00000000219	537804	5	glutamate receptor, ionotropic, N-methyl D-aspartate 2B	GRIN2B	1	1	1	1	1	1	1	0.578331	0.170352	0.185097
ENSBTAG00000000220	522335	22	serine/threonine-protein kinase Nek10-like	LOC101910162	0.218866	0.476702	0.160957	0.8594	0.996764	1.8028	0.278892	0.870965	0.748165	0.422745
ENSBTAG00000000221	537542	28	RNA binding motif protein 34	RBM34	0.0154855	1.59021	0.0634998	1.78678	0.00911152	1.12361	0.860179	0.422815	0.717755	0.100808
ENSBTAG00000000222	534612	28	AT rich interactive domain 4B (RBP1-like)	ARID4B	0.650061	0.825505	0.559175	0.992026	1	1.20172	0.548987	0.429193	1.3684	0.103147
ENSBTAG00000000223	281995	11	protein phosphatase, Mg2+/Mn2+ dependent, 1B	LOC784480	0.642966	1.10173	0.902057	0.904747	0.85194	0.821204	0.441155	0.42826	0.736505	0.102785
ENSBTAG00000000224	522371	28	tetraspanin 15	TSPAN15	3.25284e-15	0.906253	1	4.64835	8.81991e-10	5.1292	1.82284e-10	0.578331	0.737696	0.183521
ENSBTAG00000000225	614688	27	polymerase (DNA directed), beta	POLB	0.0529383	1.66084	0.0433918	1.51744	0.0996251	0.913661	0.985624	0.707432	0.795855	0.264396
ENSBTAG00000000226	509338	27	dickkopf WNT signaling pathway inhibitor 4	DKK4	0.493295	2.07519	0.730272	0.473437	0.836458	0.228141	0.311193	3.71604e-12	28.8248	2.15874e-14
ENSBTAG00000000228	618070	23	olfactory receptor, family 2, subfamily B, member 2-like	LOC618070	1	1	1	1	1	1	1	1	1	1
ENSBTAG00000000229	-			-	2.21359e-08	0.591951	0.255423	0.136937	5.294e-09	0.231331	2.64281e-05	1	1.16334	0.803146
ENSBTAG00000000231	404101	28	bone morphogenetic protein receptor, type IA	BMPR1A	0.362641	0.882722	0.756211	1.15268	0.636564	1.30583	0.21678	0.381709	0.722765	0.0855807
ENSBTAG00000000232	506332	15	olfactory receptor, family 51, subfamily D, member 1	OR51D1	0.535508	0.13846	0.56339	1.6127	1	11.6474	0.339042	5.26214e-07	0.165653	8.16598e-09
ENSBTAG00000000233	526623	15	olfactory receptor, family 51, subfamily E, member 1	OR51E1	0.0662684	1	1	22.2823	0.112532	22.2823	0.123976	1	0.987906	0.957794
ENSBTAG00000000236	287022	14	tyrosine 3-monooxygenase/tryptophan 5-monooxygenase activation protein, zeta polypeptide	YWHAZ	0.274947	1.30862	0.463032	1.46985	0.165272	1.12321	0.894826	0.107899	1.71208	0.0132024
ENSBTAG00000000237	-			LOC101906182	1	1.20333	1	0.977036	1	0.811944	1	1	0.770507	0.666147
ENSBTAG00000000238	523045	7	pleckstrin and Sec7 domain containing 2	PSD2	0.545249	0.13846	0.56339	0.13846	0.489452	1	1	1	1.06807	0.871606
ENSBTAG00000000240	613606	9	A kinase (PRKA) anchor protein 7	AKAP7	0.0208877	0.676391	0.205665	0.529431	0.0112575	0.782729	0.50118	1	0.969203	0.890888
ENSBTAG00000000241	-			STAU1	0.258184	1.02837	1	0.773059	0.262461	0.751733	0.196226	0.598997	0.774881	0.199252
ENSBTAG00000000242	-			-	0.00206085	1.28757	0.280108	1.76938	0.000910785	1.3742	0.111289	0.11305	1.62176	0.0140807
ENSBTAG00000000243	509223	9	heme binding protein 2	HEBP2	0.000173404	0.777354	0.412683	1.67954	0.0166761	2.16058	0.000162421	0.578331	1.38563	0.186622
ENSBTAG00000000244	537808	29	neurexin 2	NRXN2	1	0.879074	0.917201	0.863989	0.816882	0.98284	1	0.619302	1.73208	0.209789
ENSBTAG00000000245	-			NHSL1	0.317927	1.18567	0.702463	1.42017	0.187235	1.19778	0.623702	0.332466	1.49708	0.0678403
ENSBTAG00000000246	525813	29	malic enzyme 3, NADP(+)-dependent, mitochondrial	ME3	0.172672	0.423948	0.164133	0.514151	0.246779	1.21277	1	0.614242	0.700157	0.207328
ENSBTAG00000000250	510680	8	haloacid dehalogenase-like hydrolase domain containing 3	HDHD3	1.6088e-05	0.238386	1.00039e-05	0.727097	0.515056	3.05009	0.000682168	1	0.98979	0.956602
ENSBTAG00000000251	510679	8	aminolevulinate dehydratase	ALAD	2.71261e-11	0.680315	0.282188	0.176967	7.36356e-12	0.260124	1.74433e-07	0.42232	0.684665	0.100494
ENSBTAG00000000252	510678	8	polymerase (DNA directed), epsilon 3 (p17 subunit)	POLE3	1.12755e-09	0.925889	0.978156	2.17037	1.25424e-06	2.34409	1.23766e-07	0.963266	0.887974	0.511138
ENSBTAG00000000253	512072	3	protein tyrosine phosphatase, receptor type, F	PTPRF	0.0919792	0.568863	0.0926762	0.630606	0.175883	1.10854	1	0.0336703	0.51697	0.00278215
ENSBTAG00000000256	512888	8	transducin-like enhancer of split 1 (E(sp1) homolog, Drosophila)	TLE1	1.57615e-05	0.404063	1.60981e-05	0.849791	0.670645	2.10311	0.0004795	0.132327	0.557758	0.0174494
ENSBTAG00000000257	781188	9	melanocortin 2 receptor accessory protein 2	MRAP2	0.0174908	0.13879	0.56339	6.02711	0.118266	43.426	0.019763	0.0161165	0.222526	0.00110909
ENSBTAG00000000258	521656	3	cytochrome P450, family 2, subfamily J	LOC521656	1.07439e-13	0.795346	0.612995	0.157663	8.59807e-14	0.198232	1.33184e-10	1	0.901449	0.739798
ENSBTAG00000000259	282645	3	chitinase, acidic	CHIA	0.1331	1.56648	0.123316	1.5113	0.145246	0.964776	1	0.0102047	3.79825	0.000641316
ENSBTAG00000000260	615645	4	zinc and ring finger 2	ZNRF2	0.669238	1.1843	0.550128	1.02682	1	0.867021	0.609301	0.984419	1.12587	0.53452
ENSBTAG00000000261	768001	11	protein FAM228A	FAM228A	0.00452522	0.606233	0.495705	0.17704	0.00182621	0.292033	0.0770174	0.706587	2.05576	0.263879
ENSBTAG00000000264	524074	9	regulatory factor X, 6	RFX6	0.0299324	7.58091	0.548942	38.1016	0.0244128	5.02598	0.194445	1	1	1
ENSBTAG00000000265	613433	22	synaptoporin	SYNPR	1	1.05434	1	0.878842	1	0.83355	1	0.0872338	0.312469	0.00988361
ENSBTAG00000000266	516781	2	NGFI-A binding protein 1 (EGR1 binding protein 1)	NAB1	0.678467	1.27097	0.519345	1.10759	0.953436	0.871453	0.805446	0.578331	1.31674	0.178068
ENSBTAG00000000267	516411	19	smg-6 homolog, nonsense mediated mRNA decay factor (C. elegans)	SMG6	0.124611	0.830057	0.665347	1.31143	0.380917	1.57993	0.0710237	0.359852	0.71533	0.0769524
ENSBTAG00000000269	100300568	8	COBW domain containing 5	CBWD2	0.702175	0.824189	0.540329	0.9012	0.855484	1.09344	0.922207	1	0.96638	0.857493
ENSBTAG00000000271	532884	10	meiosis-specific nuclear structural 1	MNS1	1	1.02987	1	1.09897	1	1.06709	1	0.197382	0.544436	0.0306466
ENSBTAG00000000273	615848	22	interleukin 5 receptor, alpha	IL5RA	1	1	1	1	1	1	1	1	1	1
ENSBTAG00000000274	507409	4	YKT6 v-SNARE homolog (S. cerevisiae)	YKT6	0.00057676	1.42958	0.140018	2.04299	0.000222439	1.42909	0.117509	1	1.06653	0.740206
ENSBTAG00000000275	539763	5	poly (ADP-ribose) polymerase family, member 11	PARP11	0.593493	0.807199	0.531849	0.99791	1	1.23626	0.47833	0.721281	0.819035	0.273235
ENSBTAG00000000277	281249	15	interleukin 18 (interferon-gamma-inducing factor)	IL18	0.000901127	1.50051	0.194716	0.625584	0.097398	0.416914	0.000397858	0.000269606	3.76212	8.93723e-06
ENSBTAG00000000278	-			RNF17	0.73229	0.138603	0.56339	0.875717	1	6.31815	0.561507	1	0.816741	0.699381
ENSBTAG00000000279	515675	25	RAB26, member RAS oncogene family	RAB26	0.0195804	0.886363	1	0.467566	0.0125028	0.527511	0.0469068	6.56615e-05	0.226838	1.77798e-06
ENSBTAG00000000280	781446	5	olfactory receptor, family 8, subfamily S, member 1-like	LOC781446	0.700108	7.63488	0.548921	6.33662	0.546695	0.829957	1	0.578331	0.172992	0.187365
ENSBTAG00000000281	618239	17	meiotic nuclear divisions 1 homolog (S. cerevisiae)	MND1	0.0355255	0.319512	0.0944214	0.296257	0.0427527	0.927218	1	1	0.893065	0.687465
ENSBTAG00000000283	281094	3	colony stimulating factor 1 (macrophage)	CSF1	0.0166721	1.80609	0.0112271	1.27577	0.437141	0.706374	0.181844	0.0384419	2.29669	0.00332322
ENSBTAG00000000284	536439	29	N-acetylated alpha-linked acidic dipeptidase 2	NAALAD2	0.00111901	0.859188	0.909136	0.378232	0.000714043	0.44022	0.00633667	1	1.11096	0.762036
ENSBTAG00000000285	522459	6	GUF1 GTPase homolog (S. cerevisiae)	GUF1	0.156588	0.676306	0.138556	0.960015	1	1.4195	0.177093	0.1923	0.65393	0.0296465
ENSBTAG00000000286	506544	5	phosphofructokinase, muscle	PFKM	0.0447743	0.636879	0.0641774	0.658322	0.0758044	1.03367	1	0.702154	0.788386	0.260375
ENSBTAG00000000287	508383	6	glucosamine-6-phosphate deaminase 2	GNPDA2	0.941609	1.13737	0.835701	1.15106	0.746513	1.01204	1	0.869239	1.18277	0.420989
ENSBTAG00000000288	781181	13	UPF2 regulator of nonsense transcripts homolog (yeast)	UPF2	0.00220034	0.79616	0.47539	0.510201	0.000890542	0.640828	0.0463768	0.958375	0.869395	0.505818
ENSBTAG00000000289	617269	5	ankyrin repeat and SOCS box containing 8	ASB8	1	0.955343	1	0.981568	1	1.02745	1	0.324143	0.667669	0.0653791
ENSBTAG00000000290	614392	1	ATPase, class VI, type 11B	ATP11B	0.303479	1.09307	1	1.41223	0.20818	1.29198	0.416246	0.766565	1.20146	0.332087
ENSBTAG00000000291	517113	13	dehydrogenase E1 and transketolase domain containing 1	DHTKD1	0.178468	0.665708	0.169349	0.705477	0.239304	1.05974	1	0.87143	0.851955	0.423297
ENSBTAG00000000292	-			-	0.258322	0.732074	0.172965	0.84657	0.554251	1.1564	0.647264	0.207811	1.67742	0.0327892
ENSBTAG00000000295	517621	11	clathrin heavy chain linker domain containing 1	CLHC1	0.174755	0.652595	0.113469	0.801035	0.513427	1.22746	0.561507	0.859477	0.850529	0.411652
ENSBTAG00000000296	504305	4	IMP (inosine 5'-monophosphate) dehydrogenase 1	IMPDH1	0.113305	0.800852	0.548921	1.25919	0.473591	1.57232	0.0606527	1	0.988495	0.952904
ENSBTAG00000000297	533230	17	zinc finger protein 330	ZNF330	0.0373833	0.631342	0.0314359	0.719879	0.14521	1.14024	0.744113	0.113997	0.603005	0.0142265
ENSBTAG00000000300	512493	X	KIAA2022 ortholog	KIAA2022	1	1	1	1	1	1	1	1	1	1
ENSBTAG00000000301	538702	2	glycerol kinase 2-like	LOC538702	0.155152	1.46598	0.221384	1.56026	0.107865	1.06432	1	0.17193	1.81011	0.0253348
ENSBTAG00000000305	614212	3	LIM domain only 4	LMO4	0.0529858	0.769035	0.334876	1.22425	0.489452	1.59193	0.0263776	0.115463	0.567405	0.0144704
ENSBTAG00000000306	522311	7	IL2-inducible T-cell kinase	ITK	0.0676666	1.25325	0.603246	0.701205	0.274109	0.55951	0.0347195	1	0.850917	0.600844
ENSBTAG00000000308	508431	13	itchy E3 ubiquitin protein ligase homolog (mouse)	ITCH	0.0574308	0.621412	0.037584	0.76182	0.308654	1.22595	0.505486	1	1.06126	0.741611
ENSBTAG00000000309	524059	13	protein tyrosine phosphatase, receptor type, T	PTPRT	0.393045	1.97304	0.920525	0.138603	0.489452	0.0702486	0.232531	0.911048	0.767777	0.458963
ENSBTAG00000000310	281908	5	microfibrillar associated protein 5	MFAP5	0.38287	3.83541	0.431357	4.59756	0.248372	1.19871	1	0.633792	1.55662	0.218741
ENSBTAG00000000312	510225	14	glutamate receptor, ionotropic, N-methyl D-aspartate-associated protein 1 (glutamate binding)	GRINA	0.00551433	0.929149	1	1.50986	0.0263537	1.625	0.00723578	0.557931	1.34543	0.164936
ENSBTAG00000000313	504993	28	nudix (nucleoside diphosphate linked moiety X)-type motif 13	NUDT13	0.00569119	0.629617	0.121982	0.476575	0.00327126	0.756927	0.432681	0.062371	0.533875	0.00634453
ENSBTAG00000000315	524184	28	ecdysoneless homolog (Drosophila)	ECD	0.00829827	1.66212	0.0051289	1.4014	0.0814052	0.843139	0.509133	1	1.01215	0.951419
ENSBTAG00000000317	524806	15	mitogen-activated protein kinase 8 interacting protein 1	MAPK8IP1	1.31536e-09	6.8502	1.55678e-06	1.08488	1	0.158373	2.61736e-06	0.52918	0.671852	0.14616
ENSBTAG00000000320	517788	8	ubiquitin associated protein 1	UBAP1	0.00137599	2.22545	0.000832554	1.75637	0.0234987	0.789222	0.49216	0.0221042	1.81923	0.001628
ENSBTAG00000000321	511758	25	transducin (beta)-like 2	TBL2	2.63045e-06	0.937886	1	1.92095	0.000148155	2.04817	3.15013e-05	1	0.997817	0.99073
ENSBTAG00000000322	533188	23	CD2-associated protein	CD2AP	0.0251396	1.85331	0.0149524	1.47393	0.165385	0.795297	0.514082	1	0.963066	0.842108
ENSBTAG00000000326	538470	5	ENTH domain containing 1	ENTHD1	0.623173	1.05527	1	0.138726	0.489452	0.13146	0.467685	0.324562	0.366151	0.0655427
ENSBTAG00000000328	507212	10	tubulin polymerization-promoting protein family member 2	TPPP2	6.50414e-08	0.438566	0.0839295	0.0960211	2.00355e-08	0.218943	0.000612976	1	1.04752	0.944045
ENSBTAG00000000329	539136	7	multiple EGF-like-domains 10	MEGF10	0.610753	1.56393	0.56339	0.983763	1	0.629032	0.501289	1	1.08631	0.739428
ENSBTAG00000000330	506329	18	aldehyde dehydrogenase 16 family, member A1	-	0.000324264	0.704933	0.102745	0.509954	0.000126269	0.723407	0.120768	0.639165	1.25144	0.222212
ENSBTAG00000000332	789798	18	Ets2 repressor factor	ERF	0.0554445	1.05385	1	0.679655	0.0838903	0.644923	0.0435552	0.689745	1.26988	0.252126
ENSBTAG00000000333	515501	15	Rho GTPase activating protein 20	LOC101909202	0.0733363	0.34055	0.0467441	0.744801	0.710209	2.18706	0.18562	0.661616	0.698773	0.235205
ENSBTAG00000000335	539195	3	high mobility group box 4	HMGB4	1	1	1	1	1	1	1	1	1	1
ENSBTAG00000000336	506868	18	solute carrier family 7 (cationic amino acid transporter, y+ system), member 3-like	LOC506868	0.393539	1.9713	0.920778	0.138726	0.489452	0.0703728	0.232531	0.370448	10.9988	0.0813101
ENSBTAG00000000340	533757	13	activity-dependent neuroprotector homeobox	ADNP	0.0170272	1.5204	0.0772512	0.908826	0.937589	0.597755	0.0166746	1	0.988268	0.948771
ENSBTAG00000000341	540524	7	isochorismatase domain containing 1	ISOC1	0.0080336	0.822531	0.493195	0.589319	0.00343079	0.71647	0.103597	1	0.912306	0.650785
ENSBTAG00000000342	514996	25	procollagen-lysine, 2-oxoglutarate 5-dioxygenase 3	PLOD3	0.0656039	0.732123	0.182889	1.11156	0.844988	1.51828	0.0389572	0.839661	1.16672	0.39343
ENSBTAG00000000343	514997	25	zinc finger, HIT-type containing 1	ZNHIT1	0.665919	0.798921	0.507417	0.885165	0.834999	1.10795	0.908076	1	1.04726	0.810706
ENSBTAG00000000344	617955	19	sperm acrosome associated 3	SPACA3	0.872077	1.47133	0.743714	1.46357	0.695687	0.994723	1	1	1	1
ENSBTAG00000000345	514998	25	claudin 15	CLDN15	9.40083e-07	0.378187	0.00335431	0.232611	1.91996e-06	0.615068	0.208232	1	0.946856	0.859534
ENSBTAG00000000347	538559	15	ras homolog gene family, member G (rho G)	RHOG	0.419858	1.0452	1	1.28362	0.309006	1.22812	0.448993	3.4928e-05	2.62945	8.65539e-07
ENSBTAG00000000351	513532	15	olfactory receptor, family 52, subfamily E, member 5-like	-	1	1	1	1	1	1	1	1	1	1
ENSBTAG00000000354	281977	19	phosphodiesterase 6G, cGMP-specific, rod, gamma	PDE6G	0.00780314	3.16166	0.00447292	2.05043	0.121537	0.648529	0.334382	1	1.16986	0.711535
ENSBTAG00000000355	617776	19	oxidoreductase-like domain containing 1	OXLD1	0.00141105	0.80213	0.533436	1.58645	0.0381903	1.97779	0.00114527	1	0.890526	0.55788
ENSBTAG00000000356	511225	19	coiled-coil domain containing 137	CCDC137	0.297921	1.42121	0.279675	1.40928	0.257997	0.991607	1	0.736507	0.821173	0.304751
ENSBTAG00000000357	533821	27	tyrosine-protein kinase SgK223-like	LOC533821	0.0476486	1.15035	0.913498	0.616119	0.112128	0.535593	0.0286634	0.0412479	0.516516	0.00363952
ENSBTAG00000000359	539052	10	eukaryotic translation initiation factor 3, subunit J	EIF3J	4.12037e-05	1.99847	0.00153647	2.38283	2.24866e-05	1.19233	0.615793	0.971765	0.88091	0.52153
ENSBTAG00000000360	-			-	0.73229	0.138726	0.56339	0.878331	1	6.33143	0.561507	1	1	1
ENSBTAG00000000362	507819	10	spastic paraplegia 11 (autosomal recessive)	SPG11	0.243615	0.745579	0.192792	0.947828	1	1.27126	0.294738	1	0.895128	0.558185
ENSBTAG00000000363	519320	20	B double prime 1, subunit of RNA polymerase III transcription initiation factor IIIB	BDP1	0.0934946	1.31673	0.307569	0.868954	0.723589	0.659933	0.0568991	0.998494	1.12959	0.550559
ENSBTAG00000000365	507579	23	tyrosyl-DNA phosphodiesterase 2	TDP2	0.0140053	0.620565	0.00955625	0.875241	0.664397	1.41039	0.0757731	1	0.923079	0.673373
ENSBTAG00000000368	512316	15	olfactory receptor, family 56, subfamily A, member 1	OR56A1	1	1	1	1	1	1	1	1	1	1
ENSBTAG00000000369	538419	5	epidermal growth factor receptor pathway substrate 8	EPS8	0.50951	0.815929	0.580135	1.08132	1	1.32526	0.33236	0.612384	1.29891	0.206035
ENSBTAG00000000371	777771	10	DIS3 mitotic control homolog (S. cerevisiae)-like	DIS3L	0.0540495	0.637775	0.033686	0.789578	0.355091	1.23802	0.431641	0.658289	0.793725	0.233166
ENSBTAG00000000372	506176	10	TIMELESS interacting protein	TIPIN	4.25893e-05	3.07152	9.28672e-05	1.39296	0.409469	0.45351	0.0075999	1	0.892351	0.559189
ENSBTAG00000000374	521137	11	leucine rich repeat transmembrane neuronal 4	LRRTM4	1	1	1	1	1	1	1	0.736507	4.30304	0.310191
ENSBTAG00000000375	282082	15	structure specific recognition protein 1	SSRP1	0.21557	1.12449	0.793337	1.36577	0.1273	1.21457	0.442972	1	0.990632	0.959059
ENSBTAG00000000376	530468	15	purinergic receptor P2X, ligand-gated ion channel, 3	P2RX3	0.958156	0.697496	0.74983	0.803746	0.94256	1.15233	1	0.890086	1.25371	0.440704
ENSBTAG00000000377	531514	X	BMX non-receptor tyrosine kinase	BMX	1	1	1	1	1	1	1	1	1	1
ENSBTAG00000000379	515866	5	golgi transport 1B	GOLT1B	0.000559329	2.22117	0.00132696	2.19685	0.00108753	0.989052	1	0.454304	1.40386	0.112629
ENSBTAG00000000380	509493	5	chromosome 5 open reading frame, human C12orf39	C5H12orf39	0.00598417	1.89193	0.00511773	1.24166	0.510446	0.656291	0.0814643	0.059282	2.05734	0.00592629
ENSBTAG00000000381	539534	7	sphingosine-1-phosphate receptor 4	S1PR4	0.064686	2.35656	0.0459561	1.42345	0.548773	0.604038	0.281585	1.01483e-13	24.4267	4.37002e-16
ENSBTAG00000000382	525389	11	mediator complex subunit 27	MED27	8.69754e-05	0.971283	1	1.81637	0.000940919	1.87008	0.000559489	1	0.945278	0.765834
ENSBTAG00000000385	538793	16	zinc finger protein 238	ZBTB18	0.00056091	0.686374	0.135855	1.44296	0.116598	2.10229	0.000254687	0.419541	0.717535	0.0995165
ENSBTAG00000000386	512248	19	DnaJ (Hsp40) homolog, subfamily C, member 8 pseudogene	-	0.223064	0.85611	0.66755	1.19912	0.536291	1.40067	0.125018	1	0.995001	0.977302
ENSBTAG00000000387	614730	22	nicolin 1	NICN1	0.0906395	0.809309	0.506311	0.652178	0.0453063	0.805846	0.447586	0.579761	1.30457	0.188371
ENSBTAG00000000389	507268	4	zinc finger protein 212	ZNF212	0.318609	0.86663	0.780112	0.715162	0.186713	0.825222	0.561507	0.378902	0.717997	0.0846435
ENSBTAG00000000390	782311			TPST1	1	1.05615	1	0.997913	1	0.94486	1	1	0.967421	0.884752
ENSBTAG00000000392	534915	28	activating signal cointegrator 1 complex subunit 1	ASCC1	0.780289	0.809842	0.592284	0.946922	1	1.16927	0.746911	0.344322	0.692401	0.0714353
ENSBTAG00000000393	613989	5	sarcospan (Kras oncogene-associated gene)	SSPN	8.08082e-05	0.364061	0.00250479	0.32843	0.00030349	0.90213	1	0.923657	0.816491	0.47241
ENSBTAG00000000394	534774	1	beta-site APP-cleaving enzyme 2	BACE2	0.237349	0.915359	1	0.637509	0.155619	0.696457	0.295166	3.39998e-08	4.92669	3.895e-10
ENSBTAG00000000395	536137	5	ADAM metallopeptidase with thrombospondin type 1 motif, 20	ADAMTS20	0.254004	1.63382	0.690158	0.498794	0.549637	0.305293	0.142698	0.107441	22.2072	0.0131202
ENSBTAG00000000396	281402	23	pim-1 oncogene	PIM1	4.45739e-18	9.04459	2.5633e-16	2.61773	0.000399077	0.289425	3.34755e-06	0.0026422	2.64965	0.000126335
ENSBTAG00000000397	100336047	4	canopy 1 homolog (zebrafish)	CNPY1	0.985587	1.06448	1	0.472252	0.836039	0.443647	0.789517	0.970828	1.88225	0.520239
ENSBTAG00000000399	523375	7	nanos homolog 3 (Drosophila)	-	0.0231643	0.0226226	0.0249533	0.989363	1	43.7334	0.0185945	0.52955	0.604425	0.146396
ENSBTAG00000000400	528459	5	keratin 85	KRT85	1	1	1	1	1	1	1	0.0012205	0.0166575	5.16143e-05
ENSBTAG00000000401	-			-	1	1	1	1	1	1	1	1	1	1
ENSBTAG00000000404	404132	3	apolipoprotein A-I binding protein	APOA1BP	0.137106	0.843282	0.548403	0.715442	0.0711698	0.848402	0.515424	1	1.04633	0.811958
ENSBTAG00000000405	445422	25	vitamin K epoxide reductase complex, subunit 1	VKORC1	0.0414752	0.922061	0.97527	0.657361	0.0263287	0.712926	0.0944093	0.818487	0.834856	0.373998
ENSBTAG00000000406	768314	3	G patch domain containing 4	GPATCH4	0.00019079	2.50673	0.000107638	1.8846	0.00997248	0.751816	0.373143	1	1.01483	0.939829
ENSBTAG00000000409	514003	9	cell division cycle 40 homolog (S. cerevisiae)	CDC40	0.442256	1.28613	0.322589	1.0853	0.958259	0.843849	0.560112	0.779409	0.836129	0.342242
ENSBTAG00000000410	526172	4	paired box 4	PAX4	1	1	1	1	1	1	1	1	1	1
ENSBTAG00000000411	511582	19	hepatocyte growth factor-regulated tyrosine kinase substrate	HGS	0.754057	1.16971	0.56339	1.08491	0.905289	0.927503	0.932693	1	1.05167	0.795579
ENSBTAG00000000413	525562	7	neurturin	NRTN	1	0.898266	0.994321	1.01133	1	1.12587	0.911525	0.0112062	0.47027	0.000719281
ENSBTAG00000000414	338077	7	fucosyltransferase 5 (alpha (1,3) fucosyltransferase)	FUT5	0.033314	0.396401	0.0211872	0.632697	0.299614	1.5961	0.358455	0.00365561	0.307432	0.00018578
ENSBTAG00000000415	-			ERBB2IP	1	0.960746	1	1.01856	1	1.06018	1	1	0.981644	0.922084
ENSBTAG00000000417	399560	19	mitochondrial ribosomal protein L12	MRPL12	0.0815321	0.65721	0.0537544	0.786121	0.345206	1.19615	0.551402	1	1.10773	0.591418
ENSBTAG00000000418	539135	18	TOX high mobility group box family member 3	TOX3	0.804316	0.732512	0.81568	1.11728	1	1.52527	0.562131	0.27983	0.353846	0.0513801
ENSBTAG00000000419	536029	X	phosphate regulating endopeptidase homolog, X-linked	PHEX	1	1	1	1	1	1	1	1	1	1
ENSBTAG00000000421	-			-	0.0210019	0.661332	0.177872	1.27499	0.505673	1.92791	0.0100518	0.751833	1.2315	0.321398
ENSBTAG00000000422	516106	24	teashirt zinc finger homeobox 1	TSHZ1	1	0.975031	1	0.942664	1	0.966804	1	1	0.928188	0.695425
ENSBTAG00000000423	505756	29	RNA binding motif protein 4B	RBM4B	0.165531	0.738537	0.172844	0.756229	0.193294	1.02395	1	0.22352	0.671056	0.03643
ENSBTAG00000000425	514046	24	ribosomal protein L17	RPL17	0.158181	1.14484	0.703446	1.4009	0.0885331	1.22367	0.411967	1	0.952846	0.792507
ENSBTAG00000000426	-			-	0.0846772	0.954253	1	1.73088	0.122116	1.81386	0.0948923	0.94359	1.20132	0.490835
ENSBTAG00000000428	514090	23	BCL2-antagonist/killer 1	BAK1	0.000792816	0.574939	0.0223207	1.25033	0.489452	2.17471	0.000386189	0.868754	1.17649	0.420295
ENSBTAG00000000429	767971	17	DiGeorge syndrome critical region gene 2	DGCR2	0.286511	0.85612	0.576837	0.760021	0.168824	0.88775	0.715682	0.391048	0.723933	0.0894537
ENSBTAG00000000431	407199	10	T-cell receptor delta chain	-	0.604932	0.800546	0.656549	0.744127	0.448104	0.929524	1	0.313773	0.564385	0.0603302
ENSBTAG00000000432	-			-	0.937021	0.920533	1	0.808691	0.688172	0.878503	0.942163	0.975699	0.824453	0.526219
ENSBTAG00000000434	281719	15	crystallin, alpha B	CRYAB	3.06563e-10	7.08753	5.14979e-10	5.76187	1.22712e-08	0.812959	0.765299	1	0.990935	0.969648
ENSBTAG00000000435	514674	5	TAR (HIV-1) RNA binding protein 2	TARBP2	0.0340995	0.589064	0.0211218	0.833693	0.58669	1.41528	0.164282	0.735929	1.21725	0.282069
ENSBTAG00000000436	508105	9	tumor necrosis factor, alpha-induced protein 3	TNFAIP3	4.63648e-20	13.5792	4.43282e-11	0.784596	0.801058	0.0577792	8.45266e-13	0.00015191	5.11281	4.65308e-06
ENSBTAG00000000437	533266	26	free fatty acid receptor 4-like	LOC533266	0.256609	0.250289	0.190147	0.483783	0.475053	1.9329	0.730357	0.637643	0.374115	0.221243
ENSBTAG00000000438	281798	6	gonadotropin-releasing hormone receptor	GNRHR	1	1	1	1	1	1	1	1	1	1
ENSBTAG00000000439	512326	17	splicing factor, suppressor of white-apricot homolog (Drosophila)	SFSWAP	0.519054	1.19775	0.539973	0.974011	1	0.813202	0.389546	1	0.903672	0.575641
ENSBTAG00000000440	508671	15	heat shock 27kDa protein 2	HSPB2	3.61305e-06	0.645987	0.102277	1.72958	0.0125934	2.67742	2.58743e-06	0.0355105	0.52309	0.00298181
ENSBTAG00000000441	786529	X	mitochondrial carrier triple repeat 6	MCART6	1	1	1	1	1	1	1	1	1	1
ENSBTAG00000000442	281444	26	retinol binding protein 4, plasma	RBP4	4.55573e-09	0.73904	0.304128	0.296351	1.46279e-09	0.400995	1.17931e-05	0.0488685	1.9868	0.00458589
ENSBTAG00000000445	281975	26	phosphodiesterase 6C, cGMP-specific, cone, alpha prime	PDE6C	4.14976e-06	0.53647	0.0578734	0.262735	1.52777e-06	0.489749	0.0222418	1	0.908014	0.763011
ENSBTAG00000000446	512547	12	ATPase, class VI, type 11A	ATP11A	0.0722349	0.821289	0.611419	0.603916	0.0352717	0.735327	0.279529	0.736507	0.802776	0.304939
ENSBTAG00000000447	788257			FRA10AC1	0.153988	0.681796	0.150304	0.98154	1	1.43964	0.152555	1	1.09281	0.656423
ENSBTAG00000000448	534090	1	3-hydroxybutyrate dehydrogenase, type 1	BDH1	0.00104997	4.72264	0.298149	15.7212	0.000775034	3.3289	0.0769426	0.0441683	0.365626	0.00401356
ENSBTAG00000000451	529762	29	transmembrane protein 126A	TMEM126A	0.000144532	1.48734	0.132333	2.31021	5.97586e-05	1.55325	0.0636736	1	1.09366	0.636789
ENSBTAG00000000454	514271	5	transmembrane protein 106C	TMEM106C	0.149469	0.625404	0.0955362	0.826989	0.636301	1.32233	0.397379	1	0.902734	0.617989
ENSBTAG00000000455	538594	29	CREB/ATF bZIP transcription factor	CREBZF	0.00599127	0.990762	1	0.642031	0.00794023	0.648017	0.0104382	0.593032	0.794051	0.195903
ENSBTAG00000000456	510039	1	carboxypeptidase B1 (tissue)	CPB1	1	1	1	1	1	1	1	1	1	1
ENSBTAG00000000457	538595	29	coiled-coil domain containing 89	CCDC89	0.620804	0.495551	0.520544	0.934299	1	1.88537	0.529415	0.00731456	15.4328	0.000430862
ENSBTAG00000000458	519789	18	dynein, cytoplasmic 1, light intermediate chain 2	DYNC1LI2	0.329474	1.29882	0.32791	1.3104	0.265793	1.00892	1	0.736507	1.22111	0.285369
ENSBTAG00000000459	497030	22	glycosyltransferase-like domain containing 2	GTDC2	0.54277	1.18542	0.586411	1.2518	0.371843	1.056	1	0.698309	0.772046	0.257554
ENSBTAG00000000460	614406	29	synaptotagmin-like 2	SYTL2	0.354634	0.721292	0.413508	0.689485	0.278028	0.955902	1	0.00247122	0.407221	0.000116654
ENSBTAG00000000462	513086	18	coiled-coil domain containing 102A	CCDC102A	0.00250463	0.581008	0.0374313	0.491411	0.00244525	0.845791	0.720319	1	0.972017	0.884087
ENSBTAG00000000469	282320	7	protein phosphatase 2, catalytic subunit, alpha isozyme	PPP2CA	0.132102	1.37789	0.148887	1.38198	0.120776	1.00297	1	1	1.09289	0.62404
ENSBTAG00000000470	281233	6	integrin-binding sialoprotein	IBSP	0.0305825	46.3757	0.0187085	27.6191	0.067382	0.595551	0.715378	0.465349	0.418403	0.117188
ENSBTAG00000000472	100138971	18	zinc finger protein 570	ZNF570	0.0967915	1.03892	1	1.42637	0.0883064	1.37293	0.14347	0.84834	0.841477	0.400873
ENSBTAG00000000473	536495	6	ATPase, class V, type 10D	ATP10D	0.896052	1.0749	1	1.18694	0.647559	1.10423	0.937539	0.952938	1.19225	0.5002
ENSBTAG00000000475	617161	15	IMP1 inner mitochondrial membrane peptidase-like (S. cerevisiae)	IMMP1L	0.917728	1.08759	1	0.923616	1	0.849235	0.661063	0.866466	0.840194	0.417824
ENSBTAG00000000476	538672	1	thrombopoietin	THPO	0.00588715	1.74014	0.00426465	1.23911	0.409801	0.712074	0.109294	1	0.956749	0.911966
ENSBTAG00000000477	444870	16	toll-like receptor 5	TLR5	0.663771	0.532571	0.505967	0.806033	0.981016	1.51348	0.729422	5.89183e-06	0.177893	1.15606e-07
ENSBTAG00000000478	616532	22	leucine-rich single-pass membrane protein 2	LSMEM2	2.88512e-06	0.616303	0.334876	0.12637	8.73255e-07	0.205046	0.000917711	0.0495421	0.409527	0.0046645
ENSBTAG00000000480	767939	22	interferon-related developmental regulator 2	IFRD2	7.57365e-07	1.50371	0.0471204	2.40178	2.94322e-07	1.59724	0.0138973	1	1.13364	0.557384
ENSBTAG00000000483	515397	22	hyaluronoglucosaminidase 1	HYAL1	0.00916425	0.73748	0.316412	0.521361	0.00385776	0.706948	0.21309	0.222551	0.613917	0.0361818
ENSBTAG00000000484	281838	22	hyaluronoglucosaminidase 2	HYAL2	0.331522	1.14435	0.801022	1.37302	0.199647	1.19982	0.561507	1	1.03429	0.881167
ENSBTAG00000000487	-			-	1	1	1	1	1	1	1	1	1	1
ENSBTAG00000000489	511447	11	WD repeat domain 54	WDR54	0.315731	0.698735	0.284008	0.736109	0.344626	1.05349	1	0.736507	1.29974	0.294346
ENSBTAG00000000490	539691	11	rhotekin	RTKN	0.0659898	0.435419	0.0421264	0.780272	0.731956	1.792	0.182027	0.172815	1.55892	0.0255474
ENSBTAG00000000492	539672	2	asparagine synthetase domain containing 1	ASNSD1	0.350182	1.08025	0.995064	1.30381	0.231967	1.20695	0.467685	1	0.976475	0.899052
ENSBTAG00000000494	539556	20	phosphodiesterase 4D, cAMP-specific	PDE4D	0.0535483	2.05902	0.038384	1.32516	0.575524	0.64359	0.232531	0.959155	1.2016	0.507204
ENSBTAG00000000495	509729	7	mediator complex subunit 7	MED7	0.212013	0.859825	0.636994	1.18243	0.53944	1.3752	0.117938	0.902234	1.15076	0.45119
ENSBTAG00000000496	521454	1	solute carrier family 12, member 8	SLC12A8	0.0202521	0.783391	0.594973	0.477501	0.00929077	0.609531	0.130023	0.550145	1.41656	0.161217
ENSBTAG00000000497	618607	3	aldo-keto reductase family 1, member A1 (aldehyde reductase)	AKR1A1	2.16588e-07	0.746603	0.239343	0.381363	6.32974e-08	0.510797	0.000369732	1	0.901975	0.631664
ENSBTAG00000000500	525027	8	PIN2/TERF1 interacting, telomerase inhibitor 1	PINX1	3.4291e-05	2.68741	0.000331055	2.97931	3.36882e-05	1.10862	1	0.736507	1.30687	0.291969
ENSBTAG00000000501	528138	X	kelch-like 13 (Drosophila)	KLHL13	1	1	1	1	1	1	1	1	1	1
ENSBTAG00000000502	530116	1	deleted in azoospermia-like	DAZL	0.000105557	5.89163	6.09044e-05	3.83433	0.00450758	0.650809	0.362508	1	0.772025	0.818989
ENSBTAG00000000504	513231	3	general transcription factor IIB	GTF2B	0.210309	1.40795	0.139621	1.1618	0.652169	0.825167	0.490577	0.925902	1.15099	0.47416
ENSBTAG00000000505	508712	3	cysteine conjugate-beta lyase 2	CCBL2	0.0305825	0.686636	0.153335	0.593896	0.0207358	0.864935	0.746123	0.940652	0.851734	0.486643
ENSBTAG00000000507	528390	5	nuclear receptor subfamily 4, group A, member 1	NR4A1	0.0468684	1.58342	0.234771	0.789874	0.659275	0.498841	0.0300321	0.0336197	0.460738	0.00277524
ENSBTAG00000000510	513049	5	chromosome 5 open reading frame, human C12orf44	C5H12orf44	0.456503	1.21958	0.4741	0.979147	1	0.802855	0.352027	0.824103	0.847753	0.380003
ENSBTAG00000000511	541076	16	consortin, connexin sorting protein	CNST	0.707889	1.18349	0.705439	0.958904	1	0.810232	0.530251	0.636248	0.77734	0.220312
ENSBTAG00000000512	527488	13	syntrophin, alpha 1 (dystrophin-associated protein A1, 59kDa, acidic component)	SNTA1	3.11062e-27	1.33079	0.554417	8.94846	2.85236e-19	6.72418	5.94299e-15	0.000393447	0.218318	1.37137e-05
ENSBTAG00000000516	613456	13	otoraplin	OTOR	0.0666529	0.0308098	0.0685823	0.195397	0.214023	6.34207	0.561507	0.161682	0.0637596	0.0231988
ENSBTAG00000000517	526872	24	ankyrin repeat domain 29	ANKRD29	0.338072	0.638927	0.366458	0.628446	0.283938	0.983595	1	0.981971	0.840447	0.532703
ENSBTAG00000000518	532368	29	solute carrier family 22, member 10-like	LOC532368	1	1	1	1	1	1	1	1	1	1
ENSBTAG00000000520	504353	X	ATPase, Ca++ transporting, plasma membrane 3	ATP2B3	1	1	1	1	1	1	1	1	1	1
ENSBTAG00000000521	538919	4	pleckstrin homology domain containing, family A (phosphoinositide binding specific) member 8	PLEKHA8	0.00142864	0.743305	0.370355	1.56322	0.0632227	2.10307	0.00090991	0.736507	1.25716	0.294357
ENSBTAG00000000522	280988	1	alpha-2-HS-glycoprotein	AHSG	3.67976e-10	0.889368	0.918273	0.272882	6.35967e-10	0.306827	3.88185e-08	0.361647	2.07481	0.0776373
ENSBTAG00000000524	512805	1	cystatin B (stefin B)	CSTB	0.00809241	1.41458	0.328775	2.11865	0.00381001	1.49772	0.189493	1	1.0462	0.846153
ENSBTAG00000000526	540574	1	topoisomerase (DNA) II binding protein 1	TOPBP1	0.289454	0.710856	0.193779	0.848544	0.648466	1.19369	0.593692	1	1.03037	0.877077
ENSBTAG00000000527	532641	23	zinc finger, AN1-type domain 3	ZFAND3	0.0640531	1.55055	0.0526489	1.43361	0.115108	0.924579	0.999586	1	1.04453	0.808246
ENSBTAG00000000528	787482	13	mannosidase, beta A, lysosomal-like	MANBAL	0.19035	1.00384	1	1.32485	0.184991	1.31978	0.194009	1	1.09771	0.638836
ENSBTAG00000000529	505504	23	BTB (POZ) domain containing 9	BTBD9	0.044497	0.830948	0.777984	0.51778	0.0229302	0.623119	0.139723	1	1.07088	0.733659
ENSBTAG00000000531	529488	24	glutamate decarboxylase 1-like	LOC529488	1	1	1	1	1	1	1	1	1	1
ENSBTAG00000000532	538883	3	defects in morphology 1 homolog (S. cerevisiae)	EXO5	7.96126e-05	0.565269	0.0664995	1.6574	0.0844225	2.93206	3.69586e-05	0.578331	0.757659	0.184119
ENSBTAG00000000533	100138535	3	zinc finger protein 684	EXO5	1.60858e-05	0.635502	0.278724	2.13482	0.00822346	3.35927	2.11524e-05	1	1.05362	0.858941
ENSBTAG00000000534	281414	8	prepronociceptin	PNOC	1	0.56722	0.995064	0.870153	1	1.53406	1	0.158346	0.0627765	0.0225079
ENSBTAG00000000535	528971	28	pecanex-like 2 (Drosophila)	PCNXL2	0.545249	2.56451	0.548921	2.87952	0.380991	1.12283	1	1	0.802323	0.5605
ENSBTAG00000000536	509082	8	zinc finger protein 395	ZNF395	0.00259143	0.285388	0.00142761	0.674162	0.480928	2.36226	0.0370694	1	0.92425	0.722947
ENSBTAG00000000539	532910	21	leucine rich repeat containing 28	LRRC28	0.875866	0.972496	1	0.875071	0.654045	0.899819	0.792411	0.49018	0.729152	0.127384
ENSBTAG00000000540	-			-	9.25566e-06	0.600652	0.204162	0.216815	2.68388e-06	0.360967	0.00633667	0.0179843	0.475357	0.00126246
ENSBTAG00000000541	613713	21	NK2 homeobox 1-like	LOC613713	1	1	1	1	1	1	1	1	1	1
ENSBTAG00000000542	513777	11	coiled-coil domain containing 104	CCDC104	0.0907973	1.01956	1	1.46134	0.0952764	1.43331	0.120498	0.918968	1.15687	0.467221
ENSBTAG00000000545	516489	11	SMEK homolog 2, suppressor of mek1 (Dictyostelium)	SMEK2	0.0139064	1.20504	0.580977	1.73096	0.00818182	1.43643	0.119257	1	0.906475	0.59319
ENSBTAG00000000546	768016	19	transducer of ERBB2, 1	TOB1	2.01581e-06	0.315918	3.095e-06	0.493356	0.00601991	1.56166	0.126508	1.55697e-07	0.282644	2.09359e-09
ENSBTAG00000000548	505844	4	kelch domain containing 10	KLHDC10	0.00431097	0.933836	1	1.59157	0.0201508	1.70434	0.00670502	1	0.907685	0.61385
ENSBTAG00000000550	338081	7	ATP synthase, H+ transporting, mitochondrial F1 complex, delta subunit	ATP5D	0.61645	0.867353	0.656481	0.830159	0.46181	0.957119	1	1	0.922722	0.690378
ENSBTAG00000000551	520500	26	survival motor neuron domain containing 1	SMNDC1	0.0672667	1.60791	0.0614919	1.11665	0.909371	0.694472	0.163378	1	1.00377	0.984579
ENSBTAG00000000552	512474	10	dispatched homolog 2 (Drosophila)	DISP2	0.00150041	1	1	49.2592	0.00906483	49.2592	0.011999	0.0281504	0.218665	0.00222999
ENSBTAG00000000555	512995	8	aconitase 1, soluble	ACO1	0.657258	0.952416	1	0.831482	0.481703	0.873024	0.659873	0.394347	0.723953	0.0904057
ENSBTAG00000000558	540464	4	neurogenic differentiation 6	NEUROD6	0.235137	0.0742096	0.334876	0.0742096	0.248372	1	1	1	1	1
ENSBTAG00000000559	505640	13	phospholipid transfer protein	PLTP	1.94123e-05	3.73692	1.32323e-05	1.9756	0.0382997	0.528671	0.0573979	0.257815	1.66468	0.0452978
ENSBTAG00000000560	-			-	8.10959e-05	1.13923	0.706635	1.87993	0.000134138	1.65017	0.00393833	1	1.05987	0.771068
ENSBTAG00000000561	512405	20	occludin	OCLN	0.000101295	0.189144	0.000118405	0.391114	0.0389881	2.06782	0.140897	1	1.10679	0.602977
ENSBTAG00000000562	781575	28	translocase of outer mitochondrial membrane 20 homolog (yeast)	TOMM20	0.199286	1.4027	0.145288	1.11421	0.843818	0.794329	0.368807	0.689322	0.804088	0.251884
ENSBTAG00000000563	444881	22	myeloid differentiation primary response gene (88)	MYD88	3.3704e-05	2.53871	4.11679e-05	2.22258	0.000404007	0.875476	0.829257	0.0910605	1.71001	0.010489
ENSBTAG00000000564	613901	20	HMP19 protein	HMP19	0.828162	0.445934	0.636942	0.863855	1	1.93718	0.729921	0.818242	0.590452	0.3737
ENSBTAG00000000565	541058	10	regulatory factor X, 7	RFX7	0.0290244	0.460446	0.0175235	0.694011	0.364875	1.50726	0.284278	0.905647	0.868608	0.454884
ENSBTAG00000000566	788769	1	coiled-coil domain containing 14	CCDC14	0.0115316	0.556112	0.0166389	0.980253	1	1.76269	0.0171071	1	0.902054	0.701029
ENSBTAG00000000567	-			-	1	1	1	1	1	1	1	1	1	1
ENSBTAG00000000568	-			CCDC154	0.144352	1.40205	0.783476	0.465402	0.32599	0.331944	0.0799299	0.968229	0.745328	0.516834
ENSBTAG00000000569	539547	1	hairy and enhancer of split 1, (Drosophila)	HES1	0.000418074	2.67475	0.000219313	1.8499	0.0293929	0.691616	0.26669	6.64493e-05	0.189869	1.80592e-06
ENSBTAG00000000570	515924	28	ret proto-oncogene	RET	0.0929386	0.385877	0.218605	1.29163	0.858968	3.34727	0.050923	0.97016	0.819723	0.519007
ENSBTAG00000000571	789296	19	Rho GTPase activating protein 27	ARHGAP27	0.977985	0.946939	1	0.844133	0.737358	0.891433	0.929564	1	1.14865	0.555265
ENSBTAG00000000573	-			-	1	1	1	1	1	1	1	0.578331	0.170092	0.184875
ENSBTAG00000000574	514553	3	olfactory receptor, family 10, subfamily Z, member 1	OR10Z1	1	1	1	1	1	1	1	1	1	1
ENSBTAG00000000575	540664	8	tenascin C	TNC	2.36576e-10	14.9918	1.35913e-10	6.88356	2.06807e-06	0.459154	0.0948945	0.00454124	5.60646	0.0002413
ENSBTAG00000000576	100299135	X	G protein-coupled receptor 64	GPR64	1	1	1	1	1	1	1	1	1	1
ENSBTAG00000000578	513252	23	abhydrolase domain containing 16A	ABHD16A	0.124495	0.705458	0.138017	0.725855	0.161751	1.02891	1	0.895092	0.868255	0.444868
ENSBTAG00000000579	539566	20	Nipped-B homolog (Drosophila)	NIPBL	0.800032	1.17126	0.594115	1.06541	1	0.909629	0.862375	1	1.05598	0.774684
ENSBTAG00000000580	539920	23	lymphocyte antigen 6 complex, locus G6F	LY6G6F	0.245708	1.97585	0.920666	5.30309	0.172949	2.68395	0.440957	1	0.937334	0.917768
ENSBTAG00000000581	-			-	0.00238066	1.51065	0.0912639	0.775015	0.36893	0.513035	0.00143362	0.793704	0.815656	0.353291
ENSBTAG00000000582	512743	23	lymphocyte antigen 6 complex, locus G6E	LY6G6E	1.32736e-07	0.0314676	2.21833e-05	0.0702192	5.53467e-05	2.23147	0.779095	0.0175781	0.0606532	0.00122681
ENSBTAG00000000584	790004	3	alpha-1,3-mannosyl-glycoprotein 4-beta-N-acetylglucosaminyltransferase C-like	LOC790004	0.237349	0.0752492	0.335348	0.0752492	0.249266	1	1	0.879749	0.555117	0.431546
ENSBTAG00000000585	505805	23	lymphocyte antigen 6 complex, locus G6C	LY6G6C	0.545249	1.20696	1	0.50166	0.548773	0.415639	0.379419	0.0144599	0.130611	0.000976878
ENSBTAG00000000586	533903	20	chromosome 20 open reading frame, human C5orf42	C20H5orf42	0.840497	1.03691	1	1.22642	0.639498	1.18277	0.759341	0.882194	1.16464	0.433786
ENSBTAG00000000588	613942	1	chondrolectin	CHODL	1	1.39549	0.935299	1.08149	1	0.77499	0.994449	0.316276	0.385408	0.061865
ENSBTAG00000000589	519331	19	calcium channel, voltage-dependent, gamma subunit 4	CACNG4	0.00674906	0.294681	0.00471386	0.536206	0.167798	1.81962	0.265362	0.144258	19.1056	0.0195799
ENSBTAG00000000590	785457	17	polymerase (DNA directed), epsilon, catalytic subunit	POLE	1.30479e-07	5.43123	3.23057e-06	1.44829	0.489617	0.26666	0.000280611	0.955121	1.20991	0.502664
ENSBTAG00000000593	282352	5	ST8 alpha-N-acetyl-neuraminide alpha-2,8-sialyltransferase 1	ST8SIA1	0.954949	2.04307	0.742645	1.64506	0.905289	0.805192	1	0.908371	1.19578	0.45688
ENSBTAG00000000595	-			FBN3	0.318866	1.05994	1	0.0744263	0.248372	0.0702176	0.232531	1.17769e-10	0.0556769	8.89869e-13
ENSBTAG00000000597	282009	1	transmembrane protease, serine 15	TMPRSS15	0.528248	7.58137	0.548921	1	1	0.131902	0.467685	0.344647	0.426283	0.0715277
ENSBTAG00000000598	281102	13	cystatin C	CST3	0.0581423	1.06856	1	0.647199	0.0896783	0.605673	0.0433996	0.736507	0.76445	0.283051
ENSBTAG00000000599	504847	6	cyclin I	CCNI	0.983089	0.997483	1	0.902152	0.807663	0.904428	0.813137	1	0.964745	0.868483
ENSBTAG00000000601	515435	23	collagen, type XI, alpha 2	COL11A2	0.000281047	1.97957	0.0166389	0.775465	0.546695	0.391735	0.000361494	0.115236	0.472119	0.0144232
ENSBTAG00000000602	504943	23	retinoid X receptor, beta	RXRB	1	1.03592	1	0.95663	1	0.923459	0.912002	0.735912	0.819757	0.281979
ENSBTAG00000000603	538846	1	junctional adhesion molecule 2	JAM2	0.0513075	1.57797	0.120753	0.936497	1	0.593481	0.0523007	1	1.00443	0.988281
ENSBTAG00000000604	509600	4	glycoprotein (transmembrane) nmb	GPNMB	0.364601	2.38506	0.316164	1.18981	1	0.498859	0.439226	1	1.15272	0.695676
ENSBTAG00000000605	282690	1	ATP synthase, H+ transporting, mitochondrial Fo complex, subunit F6	ATP5J	0.649924	1.01664	1	1.18839	0.515944	1.16894	0.565593	0.912025	1.14279	0.460088
ENSBTAG00000000606	537613	5	synaptotagmin X	SYT10	1	1	1	1	1	1	1	0.578331	0.170092	0.184875
ENSBTAG00000000607	513061	4	ATP-binding cassette, sub-family F (GCN20), member 2	ABCF2	0.0168473	1.49472	0.0860005	1.71158	0.00890407	1.14508	0.741893	0.537438	1.3118	0.153269
ENSBTAG00000000608	507189	3	papillary renal cell carcinoma (translocation-associated)	PRCC	0.0874672	1.09978	0.865185	1.40547	0.056303	1.27795	0.220676	0.496828	1.30973	0.129979
ENSBTAG00000000609	-			-	1	1.04777	1	1.10288	0.814419	1.0526	1	0.793897	0.829508	0.353667
ENSBTAG00000000611	767879	25	chromosome 25 open reading frame, human C16orf90	C25H16orf90	0.528248	7.62121	0.548921	1	1	0.131213	0.467685	1	1	1
ENSBTAG00000000613	617316	7	ELAV (embryonic lethal, abnormal vision, Drosophila)-like 1 (Hu antigen R)	ELAVL1	0.0262387	1.58754	0.0239512	1.47849	0.0561493	0.931311	1	1	1.03609	0.845164
ENSBTAG00000000616	768006	3	G protein-coupled receptor 161	GPR161	0.529725	0.65994	0.546227	1.06116	1	1.60797	0.374502	0.00260236	2.69827	0.000123902
ENSBTAG00000000617	-			-	0.604932	1	1	6.33809	0.546695	6.33809	0.561507	1	1	1
ENSBTAG00000000619	525034	5	keratin 74	KRT74	1	1	1	1	1	1	1	1	0.910136	0.864001
ENSBTAG00000000620	528249	14	minichromosome maintenance domain containing 2	MCMDC2	0.589448	0.435453	0.433989	0.781056	0.982054	1.79366	0.634203	1	1.18117	0.665696
ENSBTAG00000000621	505774			CATSPERG	0.000477965	0.65214	0.269066	0.341241	0.000167778	0.523264	0.0415265	0.336374	0.682916	0.0691032
ENSBTAG00000000622	788861	21	ribosomal protein S17	RPS17	0.297921	1.07393	1	1.30572	0.199647	1.21583	0.416621	1	0.90451	0.60163
ENSBTAG00000000623	514174	21	cytoplasmic polyadenylation element binding protein 1	CPEB1	0.00599391	0.208007	0.00674248	0.376412	0.0939085	1.80962	0.467685	0.353956	2.16964	0.0745988
ENSBTAG00000000625	511279	10	SMAD family member 6	SMAD6	0.0205164	0.581474	0.249453	1.52166	0.383257	2.6169	0.0098527	1	1.00133	0.996275
ENSBTAG00000000626	100125774	7	serine/threonine kinase 32A	STK32A	0.996525	1.97993	0.919497	0.878448	1	0.443675	0.789517	0.77367	1.79805	0.338043
ENSBTAG00000000628	-			-	0.00688957	0.936299	1	1.83191	0.0243629	1.95655	0.0120384	1	1.02238	0.910131
ENSBTAG00000000629	532916	9	MMS22-like, DNA repair protein	MMS22L	0.372263	0.689575	0.507779	1.14055	0.992559	1.65399	0.23225	0.618589	0.721312	0.20943
ENSBTAG00000000630	538838	18	LSM14A, SCD6 homolog A (S. cerevisiae)	LSM14A	0.00581858	1.06045	1	1.56438	0.00744124	1.47521	0.0257568	1	0.971742	0.872
ENSBTAG00000000632	533414	14	RAD54 homolog B (S. cerevisiae)	RAD54B	0.121183	0.544736	0.0796709	0.824744	0.758597	1.51402	0.272827	0.188999	0.629349	0.0288919
ENSBTAG00000000634	531343	3	melanophilin	MLPH	0.656008	0.94761	1	0.68912	0.489452	0.727219	0.578955	0.00528087	0.250562	0.000292619
ENSBTAG00000000638	519016	18	chromatin licensing and DNA replication factor 1	CDT1	0.0520806	0.523758	0.0490762	0.618397	0.145915	1.18069	0.850784	0.539197	0.708322	0.154092
ENSBTAG00000000639	519017	18	adenine phosphoribosyltransferase	APRT	0.0434554	1.03351	1	1.46914	0.0470362	1.4215	0.0786379	0.775991	1.20681	0.339706
ENSBTAG00000000640	512276	21	VCP-interacting membrane protein	VIMP	7.16487e-05	3.02333	3.73511e-05	1.92798	0.0211111	0.637702	0.156792	0.360661	1.42459	0.0772133
ENSBTAG00000000641	506769	19	src kinase associated phosphoprotein 1	SKAP1	0.74505	1.33121	0.575658	1.25507	0.685484	0.942801	1	0.928893	0.790558	0.477012
ENSBTAG00000000642	790146	25	integrator complex subunit 1	INTS1	0.263481	1.10053	0.878135	1.32113	0.163651	1.20044	0.454191	0.531277	1.30477	0.148013
ENSBTAG00000000644	509251	3	S100 calcium binding protein A5	S100A5	0.518862	7.59849	0.548921	11.6915	0.32507	1.53866	1	0.702524	1.6081	0.260735
ENSBTAG00000000646	514572	6	anaphase promoting complex subunit 4	ANAPC4	0.0529246	0.685111	0.0745803	1.01078	1	1.47536	0.0530319	1	0.931128	0.698105
ENSBTAG00000000647	790464	5	selenoprotein O	SELO	0.000234362	0.588474	0.0350743	0.433461	0.000154162	0.736585	0.293677	0.445344	0.721857	0.109075
ENSBTAG00000000648	286805	1	ADAM metallopeptidase with thrombospondin type 1 motif, 5	ADAMTS5	0.0257312	1.96206	0.015209	1.51791	0.177131	0.77363	0.481141	0.0249771	2.27536	0.0019096
ENSBTAG00000000650	618908	5	tubulin, gamma complex associated protein 6	TUBGCP6	1	0.97974	1	0.99465	1	1.01522	1	0.771723	0.835084	0.336484
ENSBTAG00000000653	282091	13	protein phosphatase 1, regulatory subunit 16B	PPP1R16B	0.100568	1.42639	0.220408	0.914937	1	0.641437	0.0774502	0.879696	1.21433	0.43145
ENSBTAG00000000654	-			-	9.12895e-09	0.601997	0.163982	0.169068	2.13161e-09	0.280845	7.47881e-05	0.37306	2.15681	0.0826868
ENSBTAG00000000655	528380	21	mirror-image polydactyly 1	MIPOL1	0.73229	1.29567	0.548921	1.14405	0.890995	0.882984	0.90865	0.573331	0.716441	0.172586
ENSBTAG00000000656	511224	24	nuclear factor of activated T-cells, cytoplasmic, calcineurin-dependent 1	NFATC1	0.178004	0.62531	0.114362	0.82721	0.661626	1.32288	0.427748	1	0.893061	0.577439
ENSBTAG00000000658	100852108			-	4.37132e-08	0.914083	0.995064	0.3474	7.88052e-08	0.380053	1.56954e-06	0.548178	0.765658	0.160293
ENSBTAG00000000660	508561	13	family with sequence similarity 83, member D	FAM83D	0.0818878	0.731149	0.720681	0.383001	0.0408303	0.523834	0.244654	1	1.15995	0.662868
ENSBTAG00000000662	523151	5	transcription factor 20 (AR1)	TCF20	0.99611	0.977925	1	1.1194	0.885255	1.14467	0.788224	1	0.954083	0.79702
ENSBTAG00000000664	512417	3	solute carrier family 22, member 15	SLC22A15	0.81179	0.669936	0.64216	0.734614	0.768189	1.09654	1	3.06721e-08	6.49248	3.48886e-10
ENSBTAG00000000665	281222	19	hypocretin (orexin) neuropeptide precursor	HCRT	0.833629	2.04924	0.628323	1.67605	0.803444	0.817889	1	1	0.719392	0.64127
ENSBTAG00000000666	515225	19	GH3 domain containing	GHDC	0.0271976	0.740742	0.263102	0.595825	0.0136758	0.804363	0.460127	1	0.998757	0.995035
ENSBTAG00000000667	512905	5	apolipoprotein L, 3	APOL3	0.000322606	0.441068	0.0534365	0.254231	0.000232222	0.576398	0.247598	1	1.13839	0.657445
ENSBTAG00000000668	541266	7	solute carrier family 22 (organic cation/carnitine transporter), member 5	SLC22A5	0.193873	0.698357	0.151108	0.768893	0.32507	1.101	0.926011	0.853259	0.820384	0.405589
ENSBTAG00000000670	614025	22	ribosomal RNA processing 9, small subunit (SSU) processome component, homolog (yeast)	RRP9	1.09851e-08	4.65614	1.72752e-07	1.54206	0.248372	0.331187	0.000201021	0.932022	0.860549	0.479377
ENSBTAG00000000671	507426	22	poly (ADP-ribose) polymerase family, member 3	PARP3	1.49268e-15	5.89	3.363e-14	2.06456	0.00345997	0.350519	8.60501e-06	0.0143874	2.12223	0.000969056
ENSBTAG00000000672	534389	20	family with sequence similarity 105, member A	FAM105A	0.140458	1.5518	0.133102	1.07519	1	0.692866	0.209733	1	0.938823	0.768812
ENSBTAG00000000675	535126	19	phosphatidylglycerophosphate synthase 1	PGS1	0.0849952	1.48556	0.101089	1.03455	1	0.696402	0.123889	1.01693e-06	3.04633	1.67313e-08
ENSBTAG00000000676	541096	9	dopey family member 1	DOPEY1	0.660093	0.838054	0.555641	0.855855	0.585785	1.02124	1	0.000531566	2.50367	1.94565e-05
ENSBTAG00000000678	513993	3	cold shock domain containing E1, RNA-binding	CSDE1	0.0349692	1.22426	0.430436	1.53473	0.0165292	1.2536	0.309623	1	0.938962	0.723212
ENSBTAG00000000679	505648	9	phosphoglucomutase 3	PGM3	5.56238e-05	3.69917	2.875e-05	2.45111	0.00520862	0.66261	0.307042	0.839855	1.21324	0.393588
ENSBTAG00000000682	789597	7	Rap guanine nucleotide exchange factor (GEF) 6	RAPGEF6	0.96964	1.05462	1	0.907729	0.949445	0.860717	0.721629	1	0.926197	0.714928
ENSBTAG00000000683	529876	13	WD repeat domain 37	WDR37	1.61234e-05	0.66206	0.0536815	0.443189	5.73915e-06	0.669409	0.054113	1	1.04668	0.823364
ENSBTAG00000000684	529043	2	Rho guanine nucleotide exchange factor (GEF) 10-like	ARHGEF10L	0.753416	0.910951	0.97873	0.819192	0.52821	0.899271	0.884841	1	0.888279	0.644628
ENSBTAG00000000686	516539	13	N-acetylneuraminic acid phosphatase	NANP	0.119392	1.17004	0.727298	1.51977	0.0683004	1.29891	0.339042	0.993909	0.885133	0.545736
ENSBTAG00000000687	525136	5	POC1 centriolar protein homolog B (Chlamydomonas)	POC1B	0.171742	0.708631	0.138556	0.771301	0.287431	1.08844	0.952712	1	1.10209	0.647625
ENSBTAG00000000688	-			-	1	1	1	1	1	1	1	1	1	1
ENSBTAG00000000690	525765	3	thioesterase superfamily member 5	THEM5	0.519244	7.58137	0.548921	11.6626	0.32507	1.53833	1	0.00459472	0.0324174	0.000246946
ENSBTAG00000000693	537885	8	ubiquitin-conjugating enzyme E2R 2	UBE2R2	0.22241	0.777386	0.430221	1.13048	0.836196	1.45421	0.127414	0.555625	1.29006	0.163758
ENSBTAG00000000694	514443	15	TAF10 RNA polymerase II, TATA box binding protein (TBP)-associated factor, 30kDa	TAF10	0.0105957	1.15577	0.657476	1.62183	0.00689564	1.40325	0.085911	0.508324	1.33969	0.135176
ENSBTAG00000000695	-			-	0.532447	1.09695	0.988782	0.842768	0.632286	0.768286	0.342512	0.516981	0.7677	0.138738
ENSBTAG00000000696	540207	15	integrin-linked kinase	ILK	0.0412484	0.917423	0.919958	1.34408	0.120894	1.46506	0.0322755	1	0.991801	0.964315
ENSBTAG00000000697	540208	15	ribosomal RNA processing 8, methyltransferase, homolog (yeast)	RRP8	0.0306965	1.99472	0.0186879	1.42067	0.32507	0.712215	0.338003	0.44899	1.38863	0.11067
ENSBTAG00000000698	540437	17	myosin XVIIIB	-	0.891418	0.383544	0.689824	0.590594	0.904182	1.53983	1	1	1.31734	0.792212
ENSBTAG00000000699	531757	8	chromosome 8 open reading frame, human C9orf3	C8H9orf3	0.566502	0.780386	0.583159	1.063	1	1.36214	0.399322	1	0.914314	0.695096
ENSBTAG00000000700	615430	15	parvin, alpha	PARVA	0.421667	0.854192	0.841285	1.2294	0.636445	1.43925	0.258257	1	1.12253	0.632327
ENSBTAG00000000703	493992	11	ST6 beta-galactosamide alpha-2,6-sialyltranferase 2	ST6GAL2	0.901318	0.390355	0.698794	0.595574	0.909332	1.52573	1	0.315544	0.0918329	0.061385
ENSBTAG00000000704	515687	25	glucuronidase, beta	GUSB	0.005617	0.918728	0.939017	0.606049	0.00393773	0.659661	0.0225303	1	1.01336	0.944078
ENSBTAG00000000705	540225	11	cytochrome c oxidase subunit VIIa polypeptide 2 like	COX7A2L	0.159754	1.03191	1	1.33617	0.134673	1.29485	0.203317	1	0.915203	0.630732
ENSBTAG00000000706	512171	1	ADAM metallopeptidase with thrombospondin type 1 motif, 1	ADAMTS1	0.321168	0.909595	1	1.30764	0.436011	1.43761	0.220254	0.0672756	1.85849	0.00697993
ENSBTAG00000000707	539163	14	WNT1 inducible signaling pathway protein 1	WISP1	0.0109255	8.09586	0.00920084	2.84437	0.401478	0.351336	0.123153	1	1.22441	0.648059
ENSBTAG00000000710	508819	7	phosphatidylinositol-4-phosphate 5-kinase, type I, gamma	PIP5K1C	0.067553	0.602513	0.0722785	0.655524	0.134152	1.08798	1	0.924916	1.15329	0.47343
ENSBTAG00000000711	504499	14	N-myc downstream regulated 1	NDRG1	0.484746	1.49673	0.353861	1.36711	0.497634	0.913396	1	0.588806	0.770693	0.19406
ENSBTAG00000000712	767863	8	F-box and WD repeat domain containing 2	FBXW2	0.204159	0.893618	0.793796	1.20957	0.426476	1.35356	0.119431	0.534858	1.31854	0.15082
ENSBTAG00000000713	510361	25	ArfGAP with FG repeats 2	AGFG2	0.315671	0.704643	0.230859	0.794508	0.489452	1.12753	0.870232	0.0265149	0.529804	0.0020638
ENSBTAG00000000715	530077	4	GTPase IMAP family member 5-like	LOC530077	0.793071	1.14524	0.921156	0.900047	0.998413	0.785905	0.561507	0.667509	1.34555	0.238751
ENSBTAG00000000717	504545	7	phosphatidic acid phosphatase type 2C	PPAP2C	0.0292172	0.554952	0.0287284	0.641664	0.112052	1.15625	0.816303	0.235381	1.66938	0.0393003
ENSBTAG00000000718	518647	7	transmembrane protease, serine 9	TMPRSS9	0.00311447	3.38016	0.00974793	1.12718	1	0.33347	0.0126358	1	1.18772	0.675601
ENSBTAG00000000719	100337375	4	contactin associated protein-like 2	CNTNAP2	1	1	1	1	1	1	1	1	1	1
ENSBTAG00000000720	515200	8	cathepsin L1	CTSL1	9.57365e-47	2.69611	0.0537011	187.11	3.41464e-29	69.3999	5.31181e-22	1	1.06418	0.865941
ENSBTAG00000000721	518738	18	G patch domain containing 1	GPATCH1	0.316022	0.784511	0.369627	1.04323	1	1.32978	0.223067	0.919075	0.872423	0.467899
ENSBTAG00000000725	100850906	Un	ubiquitin carboxyl-terminal hydrolase 42-like	LOC100850906	0.00783796	1.92616	0.00494671	1.35629	0.28642	0.704142	0.186122	1	1.03026	0.877904
ENSBTAG00000000726	514505	11	olfactory receptor, family 1, subfamily J, member 1	OR1J1	1	1	1	1	1	1	1	0.578331	0.170092	0.184875
ENSBTAG00000000727	525756	15	ring finger protein 169	RNF169	0.0015411	0.600756	0.0252133	0.522602	0.00167098	0.869907	0.759963	1	0.949093	0.824235
ENSBTAG00000000728	-			ZNF597	0.0848958	0.640036	0.478915	1.44519	0.460859	2.25798	0.0452119	0.446101	0.365437	0.109451
ENSBTAG00000000730	280802	2	glucagon	GCG	0.141149	1	1	16.9958	0.190673	16.9958	0.205575	0.736507	4.30304	0.310191
ENSBTAG00000000731	531979	19	WAP, follistatin/kazal, immunoglobulin, kunitz and netrin domain containing 2	WFIKKN2	0.732565	0.139448	0.56339	0.882902	1	6.33143	0.561507	0.130955	0.308571	0.0171989
ENSBTAG00000000735	282151	21	BCL2-related protein A1	BCL2A1	2.24389e-09	3.82894	0.000173611	0.56178	0.199266	0.146719	4.78837e-08	0.00216067	4.65194	9.98881e-05
ENSBTAG00000000736	-			-	0.0430493	1.57389	0.0663598	1.60696	0.0396106	1.02101	1	0.314891	1.48911	0.0608712
ENSBTAG00000000737	782535	10	Dmx-like 2	DMXL2	1	1.00592	1	1.10752	1	1.10101	1	1.56724e-16	110.694	4.45671e-19
ENSBTAG00000000738	540873	8	death-associated protein kinase 1	DAPK1	0.694869	0.795499	0.561463	0.967857	1	1.21667	0.606942	1	0.888227	0.581331
ENSBTAG00000000742	538514	1	angiomotin like 2	AMOTL2	0.539268	0.878327	0.913323	0.735127	0.345911	0.836963	0.702002	1	1.10352	0.667565
ENSBTAG00000000743	510471	27	membrane bound O-acyltransferase domain containing 4	MBOAT4	0.545249	0.139448	0.56339	0.139448	0.489452	1	1	1	1	1
ENSBTAG00000000744	513751	27	dynactin 6	DCTN6	1	1.00613	1	1.00006	1	0.993962	1	0.773714	0.84006	0.338201
ENSBTAG00000000745	282653	4	aquaporin 1 (Colton blood group)	AQP1	0.0981022	1.62023	0.0808104	1.49957	0.144111	0.925531	1	1	0.832027	0.697332
ENSBTAG00000000746	407215	1	K(lysine) acetyltransferase 2B	-	2.51533e-05	0.817742	0.611262	0.383076	1.2744e-05	0.468455	0.000969349	1	1.04653	0.819472
ENSBTAG00000000748	515057	6	GAR1 ribonucleoprotein homolog (yeast)	GAR1	3.68034e-05	1.44321	0.0839295	2.12711	1.35739e-05	1.47387	0.0509054	0.657552	1.26076	0.232772
ENSBTAG00000000749	518130	5	intermediate filament tail domain containing 1	IFLTD1	1	1	1	1	1	1	1	1	1	1
ENSBTAG00000000750	525740	1	male-specific lethal 2 homolog (Drosophila)	MSL2	0.0178303	1.62603	0.0574001	0.946375	1	0.582017	0.0231135	1	1.04558	0.820333
ENSBTAG00000000751	539343	6	retinal pigment epithelium-derived rhodopsin homolog	RRH	6.34319e-06	3.3298	0.0023076	0.690495	0.548322	0.207368	3.33056e-05	0.695306	0.618022	0.255655
ENSBTAG00000000752	614056	1	shugoshin-like 1 (S. pombe)	SGOL1	0.0378007	0.420218	0.0379999	0.53689	0.119551	1.27765	0.802298	1	1.06628	0.86641
ENSBTAG00000000753	534722	7	protein inhibitor of activated STAT, 4	PIAS4	0.36597	0.793016	0.49775	1.08623	1	1.36975	0.232531	1	0.992996	0.971465
ENSBTAG00000000754	533788	16	protein phosphatase 2, regulatory subunit B', alpha	PPP2R5A	1.16588e-05	0.683319	0.059629	0.460318	3.8648e-06	0.67365	0.0400323	0.899002	0.873179	0.448734
ENSBTAG00000000755	-			-	0.180243	1.89323	0.374399	0.747373	0.893166	0.394761	0.117594	0.181036	0.449422	0.0272628
ENSBTAG00000000758	616392	16	transmembrane protein 206	TMEM206	1	0.888706	0.914153	0.992503	1	1.1168	0.900504	1	1.0953	0.680048
ENSBTAG00000000759	616334	16	neudesin neurotrophic factor	NENF	0.592071	0.873369	0.716304	1.0773	0.982388	1.2335	0.395819	1	1.05832	0.772419
ENSBTAG00000000763	508595	15	olfactory receptor, family 51, subfamily G, member 2-like	LOC100852227	1	1	1	1	1	1	1	1	1	1
ENSBTAG00000000764	519617	7	GIPC PDZ domain containing family, member 1	GIPC1	0.00133324	0.872988	0.776739	1.63099	0.0177941	1.86829	0.00171289	0.772653	1.27648	0.337267
ENSBTAG00000000765	-			-	1	1	1	1	1	1	1	1	1	1
ENSBTAG00000000767	539770	10	DCP2 decapping enzyme homolog (S. cerevisiae)	DCP2	0.491823	1.36203	0.352972	1.25065	0.541455	0.918219	1	0.773673	1.22855	0.338117
ENSBTAG00000000770	515366	15	phosphoglucomutase 2-like 1	PGM2L1	0.0843477	1.45608	0.528628	2.09824	0.0430573	1.44102	0.435041	0.197856	1.67452	0.0307523
ENSBTAG00000000771	282215	4	DnaJ (Hsp40) homolog, subfamily B, member 6	DNAJB6	2.18182e-05	2.26222	0.000150345	1.11175	0.915412	0.491444	0.0010117	0.810222	1.17649	0.366499
ENSBTAG00000000772	538868	16	regulator of G-protein signaling like 1	-	1	1	1	1	1	1	1	1	1	1
ENSBTAG00000000773	786577	29	tetratricopeptide repeat domain 9C	TTC9C	0.0343574	0.78932	0.367937	1.25367	0.354552	1.5883	0.0167616	0.943336	0.875422	0.490254
ENSBTAG00000000776	-			MGRH	1	0.884351	1	0.716183	0.956801	0.80984	1	0.964884	0.697729	0.512742
ENSBTAG00000000778	767874	23	heat shock protein 90kDa alpha (cytosolic), class B member 1	-	3.01553e-06	3.95244	7.66297e-06	1.60797	0.207535	0.40683	0.00478748	1	0.965718	0.867624
ENSBTAG00000000781	505919	25	huntingtin interacting protein 1	HIP1	0.947166	0.922411	1	1.07476	1	1.16517	0.691342	0.754287	1.28311	0.32325
ENSBTAG00000000782	407170	6	kinase insert domain receptor (a type III receptor tyrosine kinase)	KDR	0.353901	0.977822	1	1.29552	0.348641	1.3249	0.288211	0.736507	1.41081	0.284364
ENSBTAG00000000783	-			-	0.0209269	0.705112	0.988241	3.04924	0.0760294	4.32448	0.0261607	0.597715	1.39167	0.198599
ENSBTAG00000000784	512153	3	MTERF domain containing 2	MTERFD2	1	1.00658	1	1.0919	0.879801	1.08476	0.905693	1	1.06813	0.709279
ENSBTAG00000000785	-			-	0.0446704	0.584985	0.0269328	0.7876	0.443629	1.34636	0.296154	1	0.979885	0.923383
ENSBTAG00000000786	508566	23	NAD(P)H dehydrogenase, quinone 2	NQO2	0.160082	0.78071	0.304711	0.725452	0.111886	0.929221	0.978277	0.0857201	0.591353	0.00965292
ENSBTAG00000000789	505297	3	protein phosphatase 1, regulatory subunit 7	PPP1R7	1	0.958299	1	1.03103	1	1.0759	0.955949	0.344196	0.716727	0.0713952
ENSBTAG00000000791	531593	26	calcyon neuron-specific vesicular protein	CALY	0.0365323	5.01677	0.0944214	0.867587	1	0.172937	0.0472213	0.0531434	0.38496	0.0051123
ENSBTAG00000000792	616582	16	adherens junctions associated protein 1	AJAP1	0.297921	1	1	11.6554	0.32507	11.6554	0.339042	0.736507	4.30304	0.310191
ENSBTAG00000000793	511043	16	laminin, gamma 2	LAMC2	0.26838	0.574868	0.232399	0.646829	0.346681	1.12518	1	0.504424	1.48824	0.133442
ENSBTAG00000000795	511042	16	nicotinamide nucleotide adenylyltransferase 2	NMNAT2	0.161952	0.79767	1	0.345819	0.0932389	0.433536	0.225508	1	1.0376	0.917518
ENSBTAG00000000797	505981	3	mitochondrial ribosomal protein L9	MRPL9	0.0382091	0.95096	1	1.39111	0.0817634	1.46285	0.038676	0.746195	0.824253	0.317593
ENSBTAG00000000799	535346	4	islet cell autoantigen 1, 69kDa	ICA1	0.410244	1.00392	1	1.40429	0.355212	1.39881	0.365667	1	0.921438	0.673486
ENSBTAG00000000801	789836	18	zinc finger protein 583	ZNF583	2.83858e-05	1.43849	0.133527	2.2942	1.32551e-05	1.59486	0.0282328	0.419996	0.727332	0.0997268
ENSBTAG00000000802	404179	15	lymphatic vessel endothelial hyaluronan receptor 1	LYVE1	0.264299	1.51571	0.182568	1.32699	0.419961	0.875491	0.868513	0.599913	1.49728	0.199646
ENSBTAG00000000803	523322	18	zinc finger protein 667	ZNF667	0.0176669	2.26909	0.0638684	0.909571	1	0.400853	0.026825	0.0456728	0.499074	0.00419694
ENSBTAG00000000804	540817	8	MOB kinase activator 3B	MOB3B	1	0.946297	1	0.944575	1	0.99818	1	0.00017285	0.34642	5.3717e-06
ENSBTAG00000000805	518447	22	IQ motif containing F1	IQCF1	0.00215491	46.4287	0.0182887	1	1	0.0215384	0.00939829	1	1	1
ENSBTAG00000000806	506045	26	ATPase family, AAA domain containing 1	ATAD1	0.109563	1.39739	0.129746	1.4047	0.101515	1.00523	1	1	1.10856	0.572442
ENSBTAG00000000807	539132	21	transmembrane emp24 domain-containing protein 3-like	LOC539132	7.60176e-07	1.09355	1	4.39398	3.18679e-05	4.01809	0.000119653	1	0.936812	0.762618
ENSBTAG00000000808	768048	5	COX14 cytochrome c oxidase assembly homolog (S. cerevisiae)	COX14	2.25098e-13	1.53737	0.0590601	3.66592	2.02048e-12	2.38453	5.86897e-06	0.916347	0.872341	0.46439
ENSBTAG00000000809	783235	20	iroquois homeobox 1	IRX1	0.0011856	3.0662	0.538885	18.2413	0.00208656	5.94915	0.0446692	0.000326668	0.364901	1.10544e-05
ENSBTAG00000000810	338085	7	coatomer protein complex, subunit epsilon	COPE	7.01794e-06	1.3006	0.277968	2.17335	5.96626e-06	1.67104	0.00549022	0.632534	1.25118	0.217877
ENSBTAG00000000811	533809	7	DEAD (Asp-Glu-Ala-Asp) box polypeptide 49	DDX49	0.000186397	2.00445	0.00105701	2.10635	0.000246342	1.05084	1	1	0.953881	0.801544
ENSBTAG00000000812	516915	19	CD300a molecule	CD300A	0.9426	1.23029	0.796815	1.01453	1	0.824621	0.794951	5.9862e-16	18.6705	1.87251e-18
ENSBTAG00000000813	508124	7	homer homolog 3 (Drosophila)	HOMER3	1	1.01037	1	1.12139	0.955296	1.10988	0.987756	0.712847	1.32625	0.26804
ENSBTAG00000000815	512798	2	EPH receptor A2	EPHA2	2.31651e-06	4.23953	1.72916e-06	2.12146	0.0197056	0.5004	0.0366175	0.578331	1.31781	0.184656
ENSBTAG00000000816	538384	9	PR domain containing 1, with ZNF domain	PRDM1	2.92084e-14	5.3618	1.98537e-09	1.03309	1	0.192675	3.04721e-09	0.00140773	3.0788	6.05617e-05
ENSBTAG00000000817	518435	9	synaptojanin 2	SYNJ2	0.00599391	0.38818	0.00627904	0.524808	0.0741933	1.35197	0.560564	1	1.07793	0.730186
ENSBTAG00000000818	519417	5	pleckstrin homology domain containing, family G (with RhoGef domain) member 7	PLEKHG7	1	1.06188	1	1.39781	1	1.31635	1	0.735912	2.02008	0.282006
ENSBTAG00000000819	538070	8	transcription factor RFX3-like	LOC538070	0.729814	1.54554	0.606293	1.045	1	0.676135	0.616318	0.297174	2.03065	0.056028
ENSBTAG00000000820	511812	4	guanine nucleotide binding protein (G protein), gamma 11	GNG11	0.619747	1.1056	0.995064	0.850162	0.73104	0.768961	0.423547	0.988064	0.799438	0.539389
ENSBTAG00000000821	616594	10	G protein-coupled receptor 137C	GPR137C	0.150092	0.612897	0.393577	0.466546	0.0898231	0.761215	0.784026	0.263099	0.399383	0.0467178
ENSBTAG00000000824	511091	19	tRNA splicing endonuclease 54 homolog (S. cerevisiae)	TSEN54	0.00606485	0.576513	0.00384924	0.842733	0.544636	1.46178	0.0606625	0.443227	0.732932	0.108286
ENSBTAG00000000825	516004	13	mitochondrial ribosomal protein S26	MRPS26	1	1.01208	1	1.11029	0.891252	1.09704	0.938342	1	1.09988	0.623817
ENSBTAG00000000827	536532	19	TAO kinase 1	LOC101908861	0.0910953	1.52042	0.15089	1.61851	0.0640951	1.06452	1	0.0138243	2.02334	0.000923826
ENSBTAG00000000828	539360	X	calpain 6	CAPN6	1	1	1	1	1	1	1	1	1	1
ENSBTAG00000000829	511999	19	sedoheptulokinase	SHPK	0.00874558	0.641081	0.0700155	0.557495	0.00732437	0.869616	0.763313	0.711068	0.767686	0.267013
ENSBTAG00000000830	613826	28	G protein-coupled receptor 137B	GPR137B	0.888372	0.95824	1	0.842724	0.658684	0.879449	0.827625	0.00169086	2.70991	7.45282e-05
ENSBTAG00000000831	613527	19	cystinosin, lysosomal cystine transporter	CTNS	0.205156	0.685026	0.132031	0.833714	0.576726	1.21705	0.542809	0.232071	0.587619	0.0385684
ENSBTAG00000000833	514852	19	Tax1 (human T-cell leukemia virus type I) binding protein 3	TAX1BP3	0.754406	0.857208	0.701988	0.839284	0.579044	0.979091	1	1	1.09707	0.658011
ENSBTAG00000000835	504895	13	breast carcinoma amplified sequence 1	BCAS1	1.70372e-09	0.734023	0.39761	0.226951	6.12551e-10	0.309188	1.99083e-06	0.175077	0.602533	0.0260027
ENSBTAG00000000836	281269	5	keratin 8	KRT8	5.64382e-06	1.22475	0.641285	2.68731	2.01168e-05	2.19417	0.00114527	0.416955	0.591299	0.0985015
ENSBTAG00000000837	286764	16	poly (ADP-ribose) polymerase 1	PARP1	0.168527	0.78905	0.333914	1.09731	0.882542	1.39067	0.099771	1	1.08211	0.678117
ENSBTAG00000000838	515039	21	coiled-coil domain containing 88C	CCDC88C	0.653701	1.09248	0.923396	1.20583	0.456714	1.10375	0.836098	0.141688	0.613779	0.0190981
ENSBTAG00000000841	539634	8	leucine zipper, putative tumor suppressor 1	LZTS1	0.0752789	0.412808	0.235282	1.35444	0.744398	3.28104	0.0393652	1	0.912997	0.750597
ENSBTAG00000000842	523809	15	ubiquitin associated and SH3 domain containing B	UBASH3B	2.07669e-05	2.95161	0.00013199	1.2009	0.798518	0.406863	0.00128111	0.0702053	2.33796	0.00734965
ENSBTAG00000000843	515063	10	NDRG family member 2	NDRG2	6.97881e-08	0.548612	0.126361	0.170049	1.74606e-08	0.309963	0.00033822	0.964884	1.21035	0.512683
ENSBTAG00000000845	538499	3	olfactomedin 3	OLFM3	1	1	1	1	1	1	1	1	1	1
ENSBTAG00000000848	510529	11	small nuclear ribonucleoprotein 200kDa (U5)	LOC100850262	0.136876	1.1128	0.825011	1.39119	0.0823879	1.25018	0.313601	1	1.02167	0.904676
ENSBTAG00000000851	532945	2	cytochrome P450, family 20, subfamily A, polypeptide 1	CYP20A1	0.56499	0.839807	0.56339	1.0365	1	1.23421	0.412621	0.462779	0.734244	0.116001
ENSBTAG00000000853	-			-	1	0.952687	1	1.00817	1	1.05824	1	0.000912565	3.23379	3.64418e-05
ENSBTAG00000000854	404548	16	SEC16 homolog B (S. cerevisiae)	SEC16B	2.43755e-05	0.433483	0.0108317	0.288267	3.17999e-05	0.665	0.304611	1.62233e-06	0.22821	2.84052e-08
ENSBTAG00000000855	531367	19	nucleoredoxin	NXN	0.280552	1.29509	0.399879	0.933378	1	0.720706	0.199984	0.0754149	0.599955	0.00807886
ENSBTAG00000000856	512690	14	F-box and leucine-rich repeat protein 6	FBXL6	0.0128416	0.841467	0.771226	0.496434	0.00659083	0.589963	0.0581973	0.483234	0.723281	0.124852
ENSBTAG00000000857	527884	14	G protein-coupled receptor 172A	GPR172A	1	0.996485	1	1.06127	1	1.06501	1	1	0.932977	0.723272
ENSBTAG00000000859	527491	5	solute carrier family 38, member 1	SLC38A1	5.37324e-05	4.8916	0.00279831	7.20508	1.92791e-05	1.47295	0.496384	0.00423957	3.21406	0.000221984
ENSBTAG00000000861	524013	3	ets variant 3-like	ETV3L	1.32701e-07	1.9868	0.18956	0.0541131	0.000176412	0.0272363	5.90246e-08	0.689745	0.438542	0.252153
ENSBTAG00000000868	513942	18	ZFP1 zinc finger protein	ZFP1	0.00539176	0.376999	0.00350093	0.78064	0.603026	2.07067	0.038569	0.634572	0.707647	0.219069
ENSBTAG00000000869	782050	12	ring finger protein 219	RNF219	1	1.04459	1	1.13833	0.785564	1.08974	0.971983	1	0.972658	0.898885
ENSBTAG00000000871	520111	23	tripartite motif containing 27	TRIM27	0.000649516	2.30451	0.00042463	1.47415	0.163396	0.639681	0.0919523	1	1.03055	0.870025
ENSBTAG00000000872	-			-	1	1	1	1	1	1	1	1	1	1
ENSBTAG00000000873	526291	13	solute carrier family 13 (sodium-dependent dicarboxylate transporter), member 3	SLC13A3	0.208547	0.918724	1	0.672386	0.130751	0.731869	0.279106	0.000579731	3.87135	2.16198e-05
ENSBTAG00000000874	281039	7	calpastatin	CAST	0.0754118	0.81534	0.529206	0.64411	0.0367285	0.78999	0.376084	0.639103	1.27939	0.222111
ENSBTAG00000000875	514944	19	5-azacytidine induced 1	AZI1	0.348985	0.702509	0.280751	0.763419	0.435943	1.0867	1	0.938472	1.14201	0.484813
ENSBTAG00000000877	530461	5	methyltransferase like 20	METTL20	0.0715957	0.60089	0.139628	1.10422	1	1.83764	0.0474161	0.161194	0.590091	0.0230174
ENSBTAG00000000878	539858	14	RB1-inducible coiled-coil 1	RB1CC1	0.0450051	0.775607	0.236869	0.677401	0.0254697	0.873382	0.622037	0.893209	1.15434	0.443339
ENSBTAG00000000879	513585	14	chromosome 14 open reading frame, human C8orf33	C14H8orf33	0.598452	1.21151	0.506507	1.18871	0.524936	0.981182	1	1	0.940289	0.754471
ENSBTAG00000000880	506714	9	glycoprotein integral membrane 1	GINM1	0.720573	0.894917	0.795687	0.847565	0.514176	0.947088	1	1	1.08406	0.676952
ENSBTAG00000000885	-			-	0.0728002	1.23806	0.45344	1.51766	0.0354725	1.22584	0.440957	0.837044	0.845776	0.391122
ENSBTAG00000000886	786996	15	glycerophosphodiester phosphodiesterase domain containing 4-like	LOC786996	0.545249	0.13846	0.56339	0.13846	0.489452	1	1	0.0310132	33.7755	0.00251976
ENSBTAG00000000888	505122	3	spectrin, alpha, erythrocytic 1 (elliptocytosis 2)	SPTA1	0.604932	1	1	6.33809	0.546695	6.33809	0.561507	0.234649	5.43289	0.0391358
ENSBTAG00000000892	782472	9	Mab-21 domain containing 1	MB21D1	3.17122e-09	8.70545	6.82308e-07	1.46319	0.611476	0.168077	2.5e-05	0.942775	1.19419	0.489503
ENSBTAG00000000893	618559	11	odorant-binding protein 2b-like	LOC618559	0.545249	0.138603	0.56339	0.138603	0.489452	1	1	0.769056	1.55459	0.334137
ENSBTAG00000000894	507476	X	phosphoglycerate kinase 1	PGK1	1	1	1	1	1	1	1	1	1	1
ENSBTAG00000000895	538983	X	TAF9B RNA polymerase II, TATA box binding protein (TBP)-associated factor, 31kDa	TAF9B	1	1	1	1	1	1	1	1	1	1
ENSBTAG00000000897	782315	10	IQ motif containing GTPase activating protein 2	IQGAP2	0.534568	0.76858	0.454063	0.982768	1	1.27868	0.464407	0.00781982	0.502064	0.000467614
ENSBTAG00000000898	512581	10	coagulation factor II (thrombin) receptor-like 2	F2RL2	0.00237454	2.47333	0.00968948	1.0342	1	0.418139	0.0103304	0.0164733	2.49972	0.00113899
ENSBTAG00000000899	514758	11	transmembrane protein 17	TMEM17	0.117864	0.689791	0.15722	1.03064	1	1.49413	0.0955327	0.343382	1.55506	0.0711566
ENSBTAG00000000900	527708	3	leucine rich repeat containing 8 family, member C	LRRC8C	0.0122543	2.15417	0.0188551	1.12731	1	0.523313	0.0428495	0.133942	0.552537	0.0177712
ENSBTAG00000000902	532053	X	O-linked N-acetylglucosamine (GlcNAc) transferase	OGT	1	1	1	1	1	1	1	1	1	1
ENSBTAG00000000905	526526	1	RAB6B, member RAS oncogene family	RAB6B	0.076003	1.95272	0.233515	0.768063	0.868036	0.39333	0.0528489	0.0953808	2.96606	0.0111211
ENSBTAG00000000908	538759	17	hydroxycarboxylic acid receptor 1	HCAR1	9.74279e-07	0.568647	1	15.5303	0.000192057	27.3109	7.10131e-05	0.0131614	2.50812	0.00087151
ENSBTAG00000000910	539786	7	solute carrier family 6 (neurotransmitter transporter, L-proline), member 7	SLC6A7	0.16444	0.148984	0.106546	0.648934	0.786428	4.35573	0.275085	0.869489	0.504518	0.421216
ENSBTAG00000000911	539313	4	ubiquitin-conjugating enzyme E2H	UBE2H	6.57068e-05	1.6917	0.0546991	0.638307	0.105474	0.377317	3.65525e-05	0.0402713	1.81987	0.00352554
ENSBTAG00000000913	616109	17	ubiquinol-cytochrome c reductase, complex III subunit X	UQCR10	0.094098	1.02246	1	1.39977	0.0938136	1.36903	0.125818	1	0.938817	0.729854
ENSBTAG00000000914	540519	14	opioid receptor, kappa 1	OPRK1	1	1	1	1	1	1	1	1	1	1
ENSBTAG00000000916	789619	9	t-complex-associated-testis-expressed 3	TCTE3	0.901253	0.746661	0.686215	0.888402	1	1.18983	0.923929	1	1.03732	0.905551
ENSBTAG00000000917	-			-	0.0101903	0.661226	0.107545	0.549152	0.00670534	0.830505	0.58842	0.00286921	2.18321	0.000139288
ENSBTAG00000000918	512804	9	chromosome 9 open reading frame, human C6orf70	C9H6orf70	0.0243797	0.891774	0.867425	0.602815	0.0140551	0.675973	0.0777081	0.0812059	0.602443	0.00895764
ENSBTAG00000000919	538619	9	hairy/enhancer-of-split related with YRPW motif 2	HEY2	0.102612	0.646778	0.320689	1.26024	0.685102	1.94849	0.0545088	0.912034	1.2643	0.460187
ENSBTAG00000000920	788092	19	dynein, axonemal, heavy chain 17	DNAH17	0.621619	1.33664	0.505918	1.26763	0.573336	0.948368	1	0.00433785	2.86271	0.000227677
ENSBTAG00000000923	538716	5	homeobox C13	HOXC13	0.604932	1	1	6.32722	0.546695	6.32722	0.561507	1	1.22518	0.670218
ENSBTAG00000000924	613573	5	homeobox C12	HOXC12	1	1	1	1	1	1	1	1	1	1
ENSBTAG00000000925	523294	5	glycosyltransferase 8 domain containing 2	GLT8D2	0.0971033	0.543891	0.741461	2.25756	0.293817	4.15076	0.0664244	9.88015e-14	0.0608161	4.21439e-16
ENSBTAG00000000926	506121	15	olfactory receptor, family 4, subfamily B, member 1-like	LOC506121	0.700108	7.60686	0.548921	6.33809	0.546695	0.833207	1	1	0.951161	0.923466
ENSBTAG00000000928	506538	19	sperm antigen with calponin homology and coiled-coil domains 1	SPECC1	0.00107916	0.670471	0.32503	1.7648	0.0652655	2.63218	0.000714666	0.938037	0.866833	0.484402
ENSBTAG00000000929	-			-	1	1	1	1	1	1	1	1	1	1
ENSBTAG00000000930	-			-	0.550024	1.68672	0.666346	0.788094	1	0.467235	0.390764	2.60721e-07	12.2774	3.72822e-09
ENSBTAG00000000933	618673	11	coiled-coil domain containing 183	CCDC183	0.00257937	1.02517	1	0.480408	0.00465467	0.468614	0.00360453	0.0302956	0.503568	0.00244054
ENSBTAG00000000936	508989	10	solute carrier family 39 (zinc transporter), member 2	SLC39A2	0.000233406	1.81527	0.121982	0.487899	0.086335	0.268775	0.0001039	9.57995e-08	12.9513	1.21423e-09
ENSBTAG00000000937	538826	2	sperm specific antigen 2	SSFA2	1	1.12142	0.870582	1.05953	1	0.944814	1	0.720167	1.26489	0.27247
ENSBTAG00000000939	532276	13	kinesin family member 16B	-	1	0.98309	1	1.12295	0.898541	1.14227	0.826622	0.455128	0.74406	0.112952
ENSBTAG00000000940	515354	23	tubulin folding cofactor C	TBCC	0.00575237	0.686404	0.0455059	1.12742	0.709664	1.64251	0.00345143	0.736108	0.817067	0.28247
ENSBTAG00000000941	783000	2	pleckstrin homology domain containing, family B (evectins) member 2	PLEKHB2	0.110232	0.713561	0.136901	1.01327	1	1.42003	0.0985858	0.287242	1.43836	0.053257
ENSBTAG00000000942	535132	28	signal-induced proliferation-associated 1 like 2	SIPA1L2	0.113209	1.30075	0.594306	1.77588	0.0611169	1.36528	0.417421	1	0.999041	0.997267
ENSBTAG00000000943	789857	19	zinc finger protein 286A	ZNF286A	0.000505014	0.514583	0.00845897	0.463718	0.00113775	0.901154	0.958887	0.534858	0.733937	0.150344
ENSBTAG00000000944	788450	20	lysophosphatidylcholine acyltransferase 1	LPCAT1	0.640829	1.19006	0.722408	0.927455	1	0.779335	0.46299	0.585049	0.717014	0.191847
ENSBTAG00000000945	510329	18	ATPase, Ca++ transporting, type 2C, member 2	ATP2C2	0.0585918	1.01362	1	0.594805	0.0628007	0.586812	0.0566614	0.0294865	0.489926	0.00235619
ENSBTAG00000000946	531539	18	TBC/LysM-associated domain containing 1	TLDC1	0.0682575	0.754593	0.323115	1.20109	0.54868	1.5917	0.0348959	1	1.04327	0.822058
ENSBTAG00000000948	508373	14	RAB2A, member RAS oncogene family	RAB2A	0.841319	1.05837	1	1.16789	0.599216	1.10348	0.864006	1	0.909909	0.605397
ENSBTAG00000000949	510898	28	DnaJ (Hsp40) homolog, subfamily C, member 9	DNAJC9	0.523923	1.32587	0.366152	1.12552	0.87414	0.84889	0.678867	0.265629	0.659531	0.0475124
ENSBTAG00000000950	510899	28	mitochondrial ribosomal protein S16	MRPS16	0.021062	1.06263	1	1.54524	0.0217007	1.45417	0.059927	1	0.932342	0.723503
ENSBTAG00000000951	614810	26	Janus kinase and microtubule interacting protein 3	JAKMIP3	0.171426	0.440354	0.241816	1.13021	1	2.5666	0.109952	1	1.15868	0.694454
ENSBTAG00000000953	-			-	1	1	1	1	1	1	1	1	1	1
ENSBTAG00000000954	616832	15	doublecortin domain containing 1	DCDC1	0.452824	0.979136	1	0.542925	0.353341	0.554494	0.390141	0.976657	0.694082	0.527922
ENSBTAG00000000955	536054	X	RNA binding motif protein 41	RBM41	1	1	1	1	1	1	1	1	1	1
ENSBTAG00000000957	513265	27	CDKN2A interacting protein	CDKN2AIP	4.42171e-12	2.67937	3.78278e-08	0.964658	1	0.360032	9.06339e-09	0.942389	1.14845	0.489073
ENSBTAG00000000958	-			ZSWIM3	4.47438e-07	0.095627	5.01664e-07	0.359835	0.0278442	3.7629	0.00757528	1	0.86284	0.628387
ENSBTAG00000000959	512243	13	zinc finger, SWIM-type containing 1	ZSWIM1	0.762091	0.908542	0.995064	1.11992	0.889699	1.23265	0.53872	0.21378	0.614943	0.0341044
ENSBTAG00000000960	-			SPATA25	0.260698	1.42549	0.547319	0.791116	0.784921	0.554977	0.154513	0.0380928	0.285062	0.00327974
ENSBTAG00000000961	526835	13	neuralized homolog 2 (Drosophila)	NEURL2	0.00375244	1.87116	0.0544147	0.797173	0.666014	0.426031	0.00363113	0.711539	0.770302	0.267261
ENSBTAG00000000962	507296	6	signal transducing adaptor family member 1	STAP1	3.25878e-09	0.61627	0.0679963	2.11989	0.000580577	3.43987	8.41702e-09	1	1.16494	0.640812
ENSBTAG00000000963	-			LOC507767	1	1	1	1	1	1	1	0.319837	0.0943264	0.0637188
ENSBTAG00000000964	-			-	0.0120411	0.935886	1	0.438765	0.0102753	0.468823	0.0234863	0.00318529	9.17423	0.000157867
ENSBTAG00000000965	535940	3	TNNI3 interacting kinase	TNNI3K	1	1.05066	1	0.864878	1	0.823178	1	1	0.744391	0.799256
ENSBTAG00000000966	618565	5	natural killer cells antigen CD94-like	LOC618565	0.32096	0.527666	0.304711	0.572138	0.332108	1.08428	1	0.887227	1.30553	0.438351
ENSBTAG00000000967	541005	21	de-etiolated homolog 1 (Arabidopsis)	DET1	0.00948327	0.804628	0.456076	1.37845	0.139711	1.71315	0.00524836	0.371149	0.717677	0.0816148
ENSBTAG00000000970	538244	5	amiloride-sensitive cation channel 2, neuronal	ACCN2	0.429731	2.08692	0.612652	0.598823	0.914321	0.286941	0.273571	0.731575	1.5878	0.27936
ENSBTAG00000000972	783371	1	keratin associated protein 10-11	KRTAP10-2	1	1	1	1	1	1	1	1	1	1
ENSBTAG00000000973	522184	1	potassium inwardly-rectifying channel, subfamily J, member 15	KCNJ15	6.6702e-05	3.61359	0.00226543	4.99692	2.65681e-05	1.38281	0.561507	0.152161	1.7971	0.0211527
ENSBTAG00000000974	509885	8	isoleucyl-tRNA synthetase	IARS	0.145235	1.52873	0.137825	1.48664	0.151507	0.972469	1	0.543581	0.763728	0.158066
ENSBTAG00000000977	529873	15	cell adhesion molecule 1	CADM1	0.224955	0.969847	1	0.732731	0.170659	0.755512	0.232577	0.941916	0.843578	0.488493
ENSBTAG00000000978	100138350	27	ash2 (absent, small, or homeotic)-like (Drosophila)	ASH2L	0.993032	1.08294	1	0.941034	1	0.868959	0.741893	0.710329	0.807345	0.266428
ENSBTAG00000000979	515895	27	small integral membrane protein 19	SMIM19	3.82876e-06	0.79945	0.375866	0.445883	1.44267e-06	0.557737	0.00101992	0.315544	0.708952	0.0612146
ENSBTAG00000000981	527321	22	kelch domain containing 8B	KLHDC8B	0.0593463	0.587364	0.0404154	0.863164	0.774463	1.46955	0.160671	0.623406	0.760709	0.211983
ENSBTAG00000000982	768026	22	uncharacterized protein MGC137053	MGC137053	1	1	1	1	1	1	1	1	1	1
ENSBTAG00000000983	538996	15	ATP-binding cassette, sub-family C (CFTR/MRP), member 8	ABCC8	0.0110808	1.25905	0.84088	0.394574	0.0404307	0.31339	0.00668336	0.736507	1.52797	0.287374
ENSBTAG00000000985	783373	11	RAB10, member RAS oncogene family	RAB10	0.358866	1.23772	0.482902	1.32999	0.23246	1.07455	1	1	1.0842	0.657149
ENSBTAG00000000986	530709	15	Usher syndrome 1C (autosomal recessive, severe)	USH1C	0.0148956	0.430536	0.0287284	0.46776	0.0418327	1.08646	1	0.0607771	0.260861	0.00614536
ENSBTAG00000000987	506301	15	otogelin	OTOG	0.0156566	0.72168	0.627538	0.337102	0.00699868	0.467107	0.0956821	0.753586	2.53792	0.322625
ENSBTAG00000000988	-			-	0.138247	0.61551	0.130709	0.967788	1	1.57234	0.142074	0.736507	0.800469	0.298066
ENSBTAG00000000990	539141	4	proteasome (prosome, macropain) subunit, alpha type, 2	PSMA2	0.188899	1.25158	0.379697	1.38649	0.107865	1.10779	0.833616	0.334916	1.42877	0.0686132
ENSBTAG00000000991	532842	4	mitochondrial ribosomal protein L32	MRPL32	0.0170371	1.57325	0.0563334	1.72542	0.0110978	1.09672	0.948784	1	0.984451	0.937317
ENSBTAG00000000992	538874	11	bone morphogenetic protein 10	BMP10	0.17609	1.55784	0.154898	1.09106	1	0.700371	0.256344	0.578331	0.170352	0.185097
ENSBTAG00000000993	616069	12	NEDD4 binding protein 2-like 1	N4BP2L1	4.51969e-08	0.526093	0.00894835	0.296039	2.21599e-08	0.562711	0.018923	1	0.962588	0.867819
ENSBTAG00000000995	540234	9	family with sequence similarity 46, member A	FAM46A	0.01389	0.601121	0.0610195	0.54899	0.0153206	0.913276	1	0.0748844	0.495566	0.00798356
ENSBTAG00000000997	782178	X	peptidyl-prolyl cis-trans isomerase A-like	-	1	1	1	1	1	1	1	1	1	1
ENSBTAG00000000998	524456	24	solute carrier family 39 (zinc transporter), member 6	SLC39A6	0.00374765	1.9268	0.00274572	1.64426	0.0263797	0.853366	0.676041	0.585754	0.78097	0.192548
ENSBTAG00000001000	513850	14	carbonic anhydrase XIII	CA13	1.02087e-08	0.847755	0.831566	0.228915	9.37245e-09	0.270025	6.65435e-07	0.736507	1.56247	0.297529
ENSBTAG00000001001	790313	Un	ankyrin repeat domain-containing protein 55-like	LOC790313	0.816813	1.5866	0.862631	1.90754	0.570175	1.20229	1	1	0.847304	0.733316
ENSBTAG00000001002	782690	7	transcription factor 7 (T-cell specific, HMG-box)	TCF7	0.0867591	0.880341	0.922823	0.587286	0.0499919	0.667112	0.174653	0.636423	0.726807	0.220483
ENSBTAG00000001003	538944	7	creatine kinase, mitochondrial 2 (sarcomeric)	CKMT2	0.0867371	0.500408	0.0663598	0.87886	0.980334	1.75629	0.139918	0.857741	0.766395	0.40988
ENSBTAG00000001004	616926	29	endothelial cell adhesion molecule	ESAM	0.871481	1.17035	0.756322	0.996655	1	0.851588	0.705806	0.992149	0.835914	0.543392
ENSBTAG00000001005	100847249			ZNF280B	1	1.12102	0.967924	1.05318	1	0.939482	1	0.81386	1.24374	0.36957
ENSBTAG00000001006	522046	26	H6 family homeobox 3	HMX3	1	1	1	1	1	1	1	1	1	1
ENSBTAG00000001007	535541	X	solute carrier family 25, member 43	SLC25A43	1	1	1	1	1	1	1	1	1	1
ENSBTAG00000001008	369025	28	perforin 1 (pore forming protein)	PRF1	1	0.931164	1	0.996121	1	1.06976	1	1	0.906847	0.721467
ENSBTAG00000001009	508445	1	hematopoietic cell-specific Lyn substrate 1	HCLS1	0.527942	1.31405	0.408159	1.25397	0.498821	0.954281	1	5.53175e-05	3.48274	1.44047e-06
ENSBTAG00000001010	518395	18	ADAM metallopeptidase with thrombospondin type 1 motif, 18	ADAMTS18	1	1	1	1	1	1	1	0.809757	0.678989	0.366193
ENSBTAG00000001013	508169	20	solute carrier family 30 (zinc transporter), member 5	SLC30A5	0.0169375	1.81053	0.0120976	1.25647	0.489452	0.693982	0.16147	1	1.04233	0.83369
ENSBTAG00000001014	537703	19	mitogen-activated protein kinase 7	MAPK7	0.0234457	0.568934	0.0137341	0.795698	0.460655	1.39858	0.193699	0.903931	0.865749	0.453214
ENSBTAG00000001015	533562	13	transmembrane 9 superfamily protein member 4	TM9SF4	0.882724	0.986327	1	1.11818	0.766231	1.13368	0.690793	1	1.04042	0.822369
ENSBTAG00000001016	506175	8	N(alpha)-acetyltransferase 35, NatC auxiliary subunit	NAA35	0.541085	0.917898	0.994936	1.16592	0.647921	1.27021	0.358826	1	0.986941	0.944901
ENSBTAG00000001017	535342	26	STE20-like kinase	SLK	0.0322097	0.765206	0.415598	1.33762	0.309037	1.74805	0.0162238	0.277029	1.5042	0.0507779
ENSBTAG00000001019	539510	28	growth differentiation factor 10	GDF10	0.447184	0.71926	0.548921	1.11331	1	1.54786	0.285429	0.0810905	0.340574	0.00893062
ENSBTAG00000001020	281610	5	A kinase (PRKA) anchor protein 3	AKAP3	0.485994	0.0744628	0.334876	0.472146	0.836039	6.3407	0.561507	0.906423	0.59814	0.455457
ENSBTAG00000001021	282870	21	cytochrome P450, subfamily I (aromatic compound-inducible), polypeptide 1	CYP1A1	0.00180618	0.389218	0.0382738	0.285267	0.00245527	0.732923	0.663973	1	0.957264	0.895141
ENSBTAG00000001022	521401	25	amidohydrolase domain containing 2	AMDHD2	0.726906	0.936491	1	1.12572	0.788576	1.20206	0.512751	0.856618	1.22564	0.40909
ENSBTAG00000001023	505086	25	zinc finger protein 598	ZNF598	4.25823e-06	2.37484	4.47194e-06	1.4107	0.124423	0.594018	0.00963513	0.823803	1.19295	0.379592
ENSBTAG00000001024	540181	2	AT rich interactive domain 1A (SWI-like)	ARID1A	0.0559042	0.658701	0.03384	0.825833	0.46226	1.25373	0.335824	1	1.06703	0.72121
ENSBTAG00000001026	534696	18	beta-carotene 15,15'-monooxygenase 1	BCMO1	1	1	1	1	1	1	1	1	0.694426	0.696007
ENSBTAG00000001027	510850	15	serpin peptidase inhibitor, clade H (heat shock protein 47), member 1, (collagen binding protein 1)	SERPINH1	3.372e-09	4.45738	6.58349e-08	1.50927	0.246701	0.338601	0.000107046	0.154241	2.01463	0.0215483
ENSBTAG00000001028	518794	15	microtubule-associated protein 6	MAP6	0.235501	0.0744909	0.334876	0.0744909	0.248372	1	1	0.636423	3.02322	0.220414
ENSBTAG00000001029	512056	29	RAS guanyl releasing protein 2 (calcium and DAG-regulated)	RASGRP2	0.877075	1.05683	1	0.88381	0.853666	0.836281	0.63286	1.0122e-09	6.3229	9.08744e-12
ENSBTAG00000001030	535099	17	myotubularin related protein 3	MTMR3	1	0.942263	1	0.948322	1	1.00643	1	1	1.02165	0.906316
ENSBTAG00000001032	327664	29	phosphorylase, glycogen, muscle	PYGM	0.465738	1.35319	0.745065	0.757572	0.786398	0.559843	0.284459	0.0163654	3.61201	0.00113021
ENSBTAG00000001034	407221	11	interleukin 18 receptor 1	IL18R1	0.002945	3.29518	0.00735891	1.20553	0.979756	0.365847	0.0196823	0.000189102	8.63606	5.9613e-06
ENSBTAG00000001035	541229	29	splicing factor 1	SF1	5.80223e-05	1.26319	0.342263	0.613305	0.00694518	0.48552	2.60046e-05	0.585163	0.788563	0.192032
ENSBTAG00000001036	512002	4	3-hydroxyisobutyrate dehydrogenase	HIBADH	4.46295e-10	0.80116	0.51904	0.288935	2.57574e-10	0.360646	4.29448e-07	0.639103	0.768472	0.222165
ENSBTAG00000001037	520058	29	mitogen-activated protein kinase kinase kinase kinase 2	MAP4K2	0.00221914	0.912547	1	0.487742	0.00176299	0.534484	0.00859476	0.53918	0.760348	0.154048
ENSBTAG00000001038	-			-	0.00309145	1.86573	0.00371093	1.73917	0.00912998	0.932164	1	0.597047	1.2639	0.198086
ENSBTAG00000001041	789307	19	amine oxidase, copper containing 3	SAO	1	1.01388	1	1.06495	1	1.05037	1	1	0.939027	0.867848
ENSBTAG00000001042	514626	11	MAX dimerization protein 1	MXD1	2.19674e-10	4.76406	1.46395e-07	1.15972	0.915397	0.243431	1.63353e-06	5.8959e-11	5.70196	4.14361e-13
ENSBTAG00000001043	785165	29	leucine zipper protein 2	LUZP2	0.528248	7.59849	0.548921	1	1	0.131605	0.467685	1	0.78162	0.589948
ENSBTAG00000001044	505988	28	suppressor of var1, 3-like 1 (S. cerevisiae)	SUPV3L1	0.120526	1.50719	0.0944214	1.39074	0.188306	0.922739	1	1	1.01946	0.91826
ENSBTAG00000001049	525898	X	anosmin-1-like	LOC525898	1	1	1	1	1	1	1	1	1	1
ENSBTAG00000001050	511199	2	low density lipoprotein receptor adaptor protein 1	LDLRAP1	0.0172499	0.559102	0.0171011	0.930976	1	1.66513	0.0362587	1	1.01271	0.947213
ENSBTAG00000001051	100336423	18	osteoclast associated, immunoglobulin-like receptor	OSCAR	8.26948e-05	2.68101	0.00122033	0.993768	1	0.370669	0.000682168	3.77431e-16	30.2354	1.11929e-18
ENSBTAG00000001052	521844	3	adenylate cyclase 10 (soluble)	ADCY10	1.41462e-11	0.290557	0.00138895	0.0742619	2.47518e-11	0.255585	0.00209638	0.000428987	0.16065	1.51442e-05
ENSBTAG00000001055	504520	18	heterogeneous nuclear ribonucleoprotein L	HNRNPL	0.000884293	1.50119	0.0412432	1.86506	0.000337821	1.24239	0.36285	0.124287	1.54214	0.0160104
ENSBTAG00000001057	532778	5	ADP-ribosylation factor GTPase activating protein 3	ARFGAP3	0.362203	0.865667	0.682921	0.759746	0.216017	0.877642	0.706557	1	0.970735	0.882266
ENSBTAG00000001058	508325	X	SRSF protein kinase 3	SRPK3	1	1	1	1	1	1	1	1	1	1
ENSBTAG00000001059	614145	X	isocitrate dehydrogenase 3 (NAD+) gamma	IDH3G	1	1	1	1	1	1	1	1	1	1
ENSBTAG00000001060	281736	2	chemokine (C-X-C motif) receptor 4	CXCR4	3.12352e-08	2.37884	0.00196048	0.555857	0.0759809	0.233667	5.90246e-08	0.000853749	2.85001	3.36769e-05
ENSBTAG00000001061	282001	19	protein kinase C, alpha	PRKCA	0.0470054	1.12427	0.92804	1.66519	0.0357302	1.48112	0.134793	0.264825	0.596825	0.0471235
ENSBTAG00000001062	617680	18	parathyroid hormone 2	PTH2	1	1	1	1	1	1	1	0.578331	0.168662	0.183653
ENSBTAG00000001063	538865	4	homeobox A4	HOXA4	0.050854	0.625996	0.278862	1.31601	0.546695	2.10227	0.0252989	1	1.11774	0.679361
ENSBTAG00000001066	100137734	25	paired immunoglobin-like type 2 receptor alpha	PILRA	0.423715	0.638791	0.337194	0.953742	1	1.49304	0.384293	3.78632e-11	7.51513	2.52257e-13
ENSBTAG00000001067	519904	22	glutamate receptor, metabotropic 2	GRM2	0.00674906	0.0260035	0.0405447	0.0260035	0.0183065	1	1	1	0.735233	0.696473
ENSBTAG00000001068	514550	25	zinc finger, CW type with PWWP domain 1	ZCWPW1	4.24786e-10	0.497597	0.0131524	0.194947	1.35925e-10	0.391777	0.000932614	0.00747683	0.390105	0.000443762
ENSBTAG00000001069	281542	19	tumor protein p53	TP53	0.216638	1.46328	0.141236	1.23085	0.519351	0.84116	0.626395	0.859727	1.17131	0.411811
ENSBTAG00000001071	509631	19	WD repeat containing, antisense to TP53	WRAP53	0.0153628	0.752242	0.33254	1.34428	0.258748	1.78703	0.00745516	1	1.08185	0.670919
ENSBTAG00000001074	618888	23	SAYSVFN motif domain containing 1	SAYSD1	0.622884	0.821468	0.56339	1.01645	1	1.23735	0.478104	1	0.965711	0.867215
ENSBTAG00000001075	513947	18	calbindin 2	CALB2	0.179039	0.0386129	0.116447	0.450327	0.634293	11.6626	0.339042	0.483998	3.89608	0.125148
ENSBTAG00000001076	505101	11	NLR family, pyrin domain containing 6	NLRP6	0.413666	0.569803	0.99571	0.0749065	0.248372	0.13146	0.467685	0.578331	0.277885	0.17787
ENSBTAG00000001077	532690	29	oxysterol binding protein-like 5	OSBPL5	0.164519	0.613659	0.105761	0.827966	0.690257	1.34923	0.389906	0.3534	0.700428	0.0743237
ENSBTAG00000001078	513912	25	sarcalumenin	SRL	1	1.03503	1	0.860302	0.973994	0.831185	0.881468	0.106503	2.22089	0.0129495
ENSBTAG00000001079	-			LOC101905399	0.01	1.45224	0.137065	1.81396	0.00426084	1.24908	0.451741	1	1.08398	0.676244
ENSBTAG00000001080	535545	3	sperm associated antigen 17	SPAG17	0.294941	0.969547	1	0.355301	0.234993	0.366461	0.267378	1	0.730598	0.691828
ENSBTAG00000001081	617678	8	palladin, cytoskeletal associated protein	PALLD	0.00929648	2.08953	0.00540478	1.48971	0.190426	0.712941	0.291495	0.812616	1.26891	0.368444
ENSBTAG00000001082	789769	2	SH2 domain containing 5	SH2D5	0.0020808	9.87853	0.0392282	18.9736	0.000795179	1.92069	0.441966	0.00030102	5.36012	1.00764e-05
ENSBTAG00000001083	519251	2	sterile alpha motif and leucine zipper containing kinase AZK	ZAK	0.0128547	0.568046	0.0368601	1.08659	1	1.91286	0.00998502	0.220645	1.4991	0.035716
ENSBTAG00000001084	508140	7	olfactory receptor, family 10, subfamily H, member 1	OR10H1	1	1	1	1	1	1	1	0.255942	14.4282	0.0446984
ENSBTAG00000001085	521099	19	family with sequence similarity 20, member A	FAM20A	7.66579e-08	0.898174	0.931512	0.341925	1.0765e-07	0.380689	3.07158e-06	7.25126e-06	0.212194	1.46109e-07
ENSBTAG00000001086	510008	11	four and a half LIM domains 2	FHL2	5.35091e-07	2.90942	8.11587e-05	0.943043	1	0.324134	2.11524e-05	1	1.06694	0.804568
ENSBTAG00000001088	529659	5	solute carrier family 17 (sodium-dependent inorganic phosphate cotransporter), member 8	SLC17A8	1	1.04325	1	1.10287	1	1.05715	1	0.979457	0.749477	0.530471
ENSBTAG00000001090	616485	2	coiled-coil domain containing 173	LOC101908570	0.00178629	0.35617	0.00946201	1.1706	0.925232	3.28665	0.00122773	1	1.11809	0.737332
ENSBTAG00000001092	507308	2	phosphatase, orphan 2	PHOSPHO2	0.399926	0.791297	0.394289	0.786726	0.33841	0.994224	1	0.895494	0.857167	0.445459
ENSBTAG00000001093	100140861	2	kelch-like 23 (Drosophila)	KLHL23	0.405303	0.675921	0.291407	0.892754	0.966054	1.3208	0.48667	0.244194	0.573831	0.0418423
ENSBTAG00000001094	616677	12	microtubule associated tumor suppressor candidate 2	MTUS2	7.77346e-06	4.53899	0.000627204	0.897026	1	0.197627	0.00015091	1	1.18202	0.818352
ENSBTAG00000001096	282875	2	protein kinase, interferon-inducible double stranded RNA dependent activator	PRKRA	0.987791	1.15401	1	1.26187	0.739953	1.09347	1	0.900565	1.21111	0.449917
ENSBTAG00000001097	509422	2	FK506 binding protein 7	FKBP7	0.0592589	1.47877	0.275078	1.86175	0.0285375	1.25899	0.581275	0.340693	1.75395	0.0703088
ENSBTAG00000001098	509423	2	pleckstrin homology domain containing, family A (phosphoinositide binding specific) member 3	PLEKHA3	0.0128502	1.72567	0.0155691	1.6526	0.0223713	0.957652	1	1	0.938573	0.74833
ENSBTAG00000001099	614601	5	PILR alpha associated neural protein	PIANP	0.215449	0.932213	1	0.441517	0.161112	0.473622	0.232531	0.473483	1.94316	0.12066
ENSBTAG00000001100	508044	2	interleukin 22 receptor, alpha 1	IL22RA1	0.136735	0.368685	0.356306	0.206351	0.0889894	0.559696	0.853783	0.257344	0.310061	0.0452045
ENSBTAG00000001101	616826	2	interleukin 28 receptor, alpha (interferon, lambda receptor)	IL28RA	0.00535068	0.610528	0.0751551	0.497354	0.00396936	0.814628	0.596182	1	0.839887	0.639862
ENSBTAG00000001102	510205	24	serpin peptidase inhibitor, clade B (ovalbumin), member 10	SERPINB10	1	1	1	1	1	1	1	0.00175253	0.0181298	7.8172e-05
ENSBTAG00000001104	540247	18	CKLF-like MARVEL transmembrane domain containing 4	CMTM4	0.000526887	0.464626	0.00126976	0.535162	0.00878619	1.15181	0.804544	0.300863	0.687848	0.0568701
ENSBTAG00000001105	281625	11	annexin A4	ANXA4	5.59228e-06	0.940354	1	0.462907	9.52187e-06	0.492268	6.73438e-05	0.803401	1.20236	0.361165
ENSBTAG00000001107	618428	16	calcyclin binding protein	CACYBP	6.90831e-09	4.87745	6.16264e-07	1.30157	0.624618	0.266855	3.18429e-05	0.861626	1.18064	0.413872
ENSBTAG00000001108	513934	11	germ cell-less, spermatogenesis associated 1	GMCL1	0.0658543	1.10864	0.862828	1.4653	0.0434251	1.32171	0.184939	0.746416	1.20526	0.317742
ENSBTAG00000001109	445421	16	mitochondrial ribosomal protein S14	MRPS14	1	0.950647	1	1.0751	1	1.13091	0.778448	1	1.07215	0.703934
ENSBTAG00000001110	531531	19	solute carrier family 16 (monocarboxylate transporter), member 5	SLC16A5	1.84396e-05	0.543937	0.229262	0.172722	5.68493e-06	0.31754	0.00491496	1	0.920411	0.746583
ENSBTAG00000001112	527211	13	spermine oxidase	SMOX	1	0.901917	1	0.892039	0.983092	0.989048	1	1	1.05626	0.781007
ENSBTAG00000001113	504290	11	chromosome 11 open reading frame, human C2orf56	NDUFAF7	0.20078	0.87682	0.780089	0.70237	0.111187	0.801043	0.416265	0.912883	0.864108	0.460881
ENSBTAG00000001114	538447	11	protein kinase D3	PRKD3	0.643503	0.814731	0.539755	0.971165	1	1.19201	0.570183	0.578331	1.34272	0.176461
ENSBTAG00000001116	507327	7	prolyl 4-hydroxylase, alpha polypeptide II	P4HA2	7.01804e-05	3.41277	5.56219e-05	2.72098	0.000989185	0.797295	0.681288	0.578678	0.771986	0.187596
ENSBTAG00000001117	527956	17	ankyrin repeat domain 50	ANKRD50	0.0169544	0.416228	0.00985794	0.719303	0.472677	1.72814	0.141954	0.842892	1.21436	0.396125
ENSBTAG00000001119	616514	19	ankyrin repeat domain 13B	ANKRD13B	1	0.90534	1	0.986914	1	1.0901	1	0.466168	1.47274	0.117678
ENSBTAG00000001120	614661	19	coronin 6	CORO6	1.6053e-06	0.524429	0.0545153	0.238424	5.58769e-07	0.454635	0.0135937	0.0752045	2.26626	0.00802954
ENSBTAG00000001123	513601	23	small nuclear ribonucleoprotein 48kDa (U11/U12)	SNRNP48	0.0648613	1.13962	0.744636	0.753358	0.201266	0.661059	0.0355569	0.736507	0.827403	0.310094
ENSBTAG00000001124	533428	10	galactosylceramidase	GALC	0.415857	0.732026	0.304458	0.918004	1	1.25406	0.483977	0.146854	0.597607	0.0202062
ENSBTAG00000001125	100847471			ADAMDEC1	0.90716	1.20934	0.996631	0.851666	1	0.704242	0.651573	1	0.841385	0.652562
ENSBTAG00000001126	505766	6	BMP2 inducible kinase	BMP2K	0.0277875	0.810469	0.656482	1.51516	0.156632	1.86948	0.0182118	0.231785	1.54293	0.0384927
ENSBTAG00000001128	537072	24	uncharacterized LOC537072	LOC537072	0.237349	0.0752492	0.335348	0.0752492	0.249266	1	1	1	1.40649	0.629019
ENSBTAG00000001131	617865	25	solute carrier family 12 (potassium/chloride transporters), member 9	SLC12A9	0.256027	0.778333	0.437448	1.11535	0.896361	1.433	0.152573	0.731101	1.22036	0.278943
ENSBTAG00000001132	534677	2	glycosyltransferase-like domain containing 1	GTDC1	1	0.988185	1	1.06967	1	1.08246	1	0.827569	1.23297	0.383426
ENSBTAG00000001133	-			-	0.000799311	0.828223	0.640577	0.45829	0.000385376	0.553341	0.011332	1	0.925677	0.694524
ENSBTAG00000001134	527938	25	serrate RNA effector molecule homolog (Arabidopsis)	SRRT	1	0.944505	1	0.953338	1	1.00935	1	1	0.972221	0.880184
ENSBTAG00000001135	613530	3	chromosome 3 open reading frame, human C1orf194	C3H1orf194	0.440734	0.389535	0.330501	0.855893	1	2.19722	0.427912	0.665266	2.04212	0.237421
ENSBTAG00000001136	784449	3	KIAA1324 ortholog	KIAA1324	0.356534	1.09973	1	0.56015	0.355212	0.509354	0.243944	0.104569	0.44299	0.0126378
ENSBTAG00000001137	281078	8	clathrin, light chain A	CLTA	0.00497348	1.33855	0.142045	1.65383	0.0019859	1.23554	0.320719	1	0.936993	0.730775
ENSBTAG00000001138	527939	25	UFM1-specific peptidase 1 (non-functional)	UFSP1	0.168364	0.676487	0.110277	0.809739	0.48455	1.19698	0.578592	0.328473	0.674237	0.0666794
ENSBTAG00000001139	540446	25	acetylcholinesterase	ACHE	0.00393399	0.798184	0.858323	0.27135	0.00218918	0.339959	0.0198564	0.76785	0.651439	0.33333
ENSBTAG00000001140	614320	11	isoamyl acetate-hydrolyzing esterase 1 homolog (S. cerevisiae)	IAH1	0.814854	0.844119	0.759204	0.820382	0.626074	0.971879	1	0.941445	0.83211	0.487973
ENSBTAG00000001141	517541	11	ADAM metallopeptidase domain 17	ADAM17	0.774046	1.23197	0.571423	1.09218	1	0.886533	0.86326	0.014473	1.96693	0.000978353
ENSBTAG00000001142	782201	8	glucosamine (UDP-N-acetyl)-2-epimerase/N-acetylmannosamine kinase	GNE	0.159638	1.56056	0.245911	0.942474	1	0.603932	0.138287	1	1.04442	0.838252
ENSBTAG00000001143	511531	3	guanylate binding protein 1, interferon-inducible-like	LOC511531	3.67564e-07	2.28809	0.0200545	0.437553	0.019351	0.191231	3.08254e-07	0.000317512	3.87682	1.07058e-05
ENSBTAG00000001144	540212	13	N(alpha)-acetyltransferase 20, NatB catalytic subunit	NAA20	0.338511	1.09825	0.921047	1.31717	0.214691	1.19934	0.498575	1	0.916014	0.646198
ENSBTAG00000001146	540396	9	human immunodeficiency virus type I enhancer binding protein 2	HIVEP2	9.86762e-07	2.65663	0.000507851	0.802437	0.649098	0.30205	9.47406e-06	0.736507	0.810483	0.294166
ENSBTAG00000001150	528014	1	potassium voltage-gated channel, Isk-related family, member 1	KCNE1	1	1.06106	1	1.61815	1	1.52504	1	1	1	1
ENSBTAG00000001151	513154	18	amyloid beta (A4) precursor-like protein 1	APLP1	0.597761	0.983889	1	0.716828	0.47894	0.728566	0.498955	0.243966	0.602237	0.0417742
ENSBTAG00000001152	511478	7	transducin-like enhancer protein 6-like	LOC511478	0.40854	0.652739	0.448246	1.0766	1	1.64936	0.276242	1	0.870868	0.741879
ENSBTAG00000001153	533595	7	transducin-like enhancer of split 2 (E(sp1) homolog, Drosophila)	TLE2	1	0.932429	1	0.984757	1	1.05612	1	0.00211918	0.324087	9.77115e-05
ENSBTAG00000001154	404129	15	diacylglycerol O-acyltransferase 2	DGAT2	9.6045e-05	0.632953	0.0599651	0.430823	4.15721e-05	0.680656	0.117938	1.06668e-18	21.5512	1.81997e-21
ENSBTAG00000001156	282351	14	ST3 beta-galactoside alpha-2,3-sialyltransferase 1	ST3GAL1	0.630066	0.757625	0.475923	0.893933	0.951727	1.17992	0.755944	1	0.94543	0.791087
ENSBTAG00000001160	540374	2	glucocorticoid modulatory element binding protein 1	GMEB1	0.0421863	1.28876	0.349605	0.802289	0.426304	0.622526	0.0215318	0.771871	0.83563	0.336678
ENSBTAG00000001161	538649	5	family with sequence similarity 60, member A	FAM60A	0.73229	0.896113	0.931021	1.11109	0.915716	1.2399	0.505287	0.808516	1.19424	0.36526
ENSBTAG00000001163	537167	28	H2A histone family, member Y2	H2AFY2	0.0718852	0.671397	0.325242	0.522723	0.0397526	0.77856	0.620759	0.46446	0.70899	0.116752
ENSBTAG00000001164	511425	17	acyl-CoA dehydrogenase family, member 10	ACAD10	0.00112552	0.52706	0.00540708	0.534209	0.00492903	1.01356	1	0.0243526	0.517302	0.00184098
ENSBTAG00000001165	534217	28	apoptosis-inducing factor, mitochondrion-associated, 2	AIFM2	0.0445323	0.745381	0.288926	0.612966	0.0235254	0.822352	0.538483	1	0.944454	0.840123
ENSBTAG00000001166	784069	19	heat shock transcription factor family member 5	HSF5	0.000502601	2.71195	0.0253357	0.639233	0.546695	0.235709	0.000593471	0.762054	2.50379	0.328523
ENSBTAG00000001168	518844	17	BRCA1 associated protein	BRAP	0.0449552	0.668929	0.114279	1.09574	0.963017	1.63805	0.0298234	0.537154	0.744276	0.153033
ENSBTAG00000001171	514141	18	2-oxoglutarate and iron-dependent oxygenase domain containing 1	OGFOD1	0.0312641	0.868176	0.67335	1.33407	0.160547	1.53664	0.0195235	1	1.01729	0.926747
ENSBTAG00000001173	407770	16	plexin A2	-	0.00389818	1.57498	0.101893	2.08345	0.00154206	1.32284	0.365031	1	0.975841	0.93595
ENSBTAG00000001174	510347	14	mitochondrial ribosomal protein L15	MRPL15	0.000140517	1.996	0.0063053	2.5443	5.78627e-05	1.2747	0.487643	1	0.887828	0.585681
ENSBTAG00000001176	539619	22	leucine rich repeat neuronal 1	LRRN1	0.487277	0.0748196	0.334876	0.472722	0.836039	6.31815	0.561507	1	0.919681	0.835428
ENSBTAG00000001178	788351	12	ubiquitin specific peptidase like 1	USPL1	1.81955e-07	4.10478	2.58972e-07	1.88692	0.0357915	0.459689	0.00707386	1	0.991835	0.968948
ENSBTAG00000001179	505802	10	telomerase-associated protein 1	TEP1	0.506006	0.779263	0.38764	0.82666	0.539543	1.06082	1	0.985576	1.12691	0.535865
ENSBTAG00000001181	533192	16	ribosomal protein S6 kinase, 52kDa, polypeptide 1	RPS6KC1	0.0189969	1.0733	1	1.58974	0.0192577	1.48118	0.0596188	0.66546	1.25877	0.237517
ENSBTAG00000001182	408000	4	septin 7	41889	0.834252	0.988012	1	0.879161	0.646276	0.889829	0.705603	0.668966	1.25292	0.239732
ENSBTAG00000001183	100141057	10	kelch-like 33 (Drosophila)	KLHL33	0.0076943	0.323519	0.0082246	0.475743	0.0690237	1.47053	0.561507	0.317216	0.55913	0.0626783
ENSBTAG00000001185	767828	29	suppressor of variegation 4-20 homolog 1 (Drosophila)	SUV420H1	0.0909997	0.921502	1	1.37589	0.180493	1.49309	0.0705344	1	0.930081	0.710667
ENSBTAG00000001186	-			SH2D4A	0.0539307	1.32079	0.624059	0.59797	0.229644	0.452737	0.0277379	0.207811	1.66272	0.0327809
ENSBTAG00000001187	506193	17	RAS-like, family 10, member A	RASL10A	0.811367	0.856541	0.995064	1.18251	0.937149	1.38057	0.561507	0.0260795	4.64632	0.00201826
ENSBTAG00000001188	281465	29	retinal outer segment membrane protein 1	ROM1	0.889962	0.835295	0.752411	0.843843	0.749521	1.01023	1	0.977285	0.874454	0.52853
ENSBTAG00000001189	506192	17	adaptor-related protein complex 1, beta 1 subunit	AP1B1	0.514121	0.973136	1	1.19715	0.489452	1.2302	0.385527	0.658019	1.26548	0.233035
ENSBTAG00000001191	100140488	18	chemokine (C-C motif) ligand 17	CCL17	0.497908	1.3909	1	0.324074	0.542295	0.232995	0.320785	1	0.949191	0.944044
ENSBTAG00000001192	505538	2	syntaxin 12	STX12	0.580554	1.16626	0.628323	1.22941	0.405418	1.05415	1	0.421824	1.39598	0.100298
ENSBTAG00000001193	508878	29	unc-93 homolog B1 (C. elegans)	UNC93B1	0.281919	0.830544	0.56339	0.725511	0.167288	0.873537	0.731968	1	0.979813	0.915795
ENSBTAG00000001195	535907	19	potassium voltage-gated channel, subfamily H (eag-related), member 4	KCNH4	0.148683	1.24248	1	2.32197	0.111187	1.86882	0.272905	0.00172257	6.17113	7.64856e-05
ENSBTAG00000001197	790164	3	SLAM family member 7	SLAMF7	0.183607	1.18837	0.920521	0.639406	0.304123	0.538053	0.106725	7.63789e-07	4.59008	1.22156e-08
ENSBTAG00000001198	530031	4	GTPase, IMAP family member 7	GIMAP7	0.122288	1.35885	0.326427	0.869416	0.8045	0.639818	0.0770549	0.913397	1.22045	0.461714
ENSBTAG00000001199	504320	3	death associated protein 3	DAP3	0.0001191	1.41877	0.120584	2.08302	4.66791e-05	1.46818	0.0628443	1	1.09443	0.626072
ENSBTAG00000001204	784675	13	KIAA1462 ortholog	KIAA1462	0.904357	0.939124	1	0.809604	0.664863	0.862085	0.861865	1	0.915047	0.769057
ENSBTAG00000001206	504893	11	lipocalin 15	LCN15	0.73229	0.138603	0.56339	0.87848	1	6.33809	0.561507	1	1	1
ENSBTAG00000001207	513825	24	serpin peptidase inhibitor, clade B (ovalbumin), member 8	SERPINB8	1.59177e-08	5.44887	3.6533e-07	1.56905	0.320271	0.287959	0.000167	0.0362579	1.98158	0.00306518
ENSBTAG00000001209	509784	1	pleckstrin homology-like domain, family B, member 2	PHLDB2	1.26044e-07	0.626558	0.0359415	0.354917	3.54627e-08	0.566455	0.00602314	0.534217	1.51949	0.149393
ENSBTAG00000001210	530538	16	preferentially expressed antigen in melanoma-like	LOC530538	1	1	1	1	1	1	1	1	1	1
ENSBTAG00000001212	506530	3	signal sequence receptor, beta (translocon-associated protein beta)	SSR2	0.000950844	1.15495	0.689824	1.81833	0.000963039	1.57438	0.0186994	1	0.986397	0.942256
ENSBTAG00000001213	-			-	0.727922	1.54896	1	0.471124	0.835853	0.304155	0.500903	0.626841	0.422766	0.214363
ENSBTAG00000001214	-			-	1	1	1	1	1	1	1	1	1	1
ENSBTAG00000001219	-			-	0.585412	1.32068	0.570445	0.959306	1	0.726372	0.459906	1	1.0084	0.972255
ENSBTAG00000001221	782252	8	NK3 homeobox 1	NKX3-1	0.417353	4.71395	0.291338	3.10854	0.510624	0.659434	0.886213	1	0.828289	0.59724
ENSBTAG00000001223	515858	8	chromosome 8 open reading frame, human C9orf82	CAAP1	0.0279174	1.98772	0.0230493	1.2525	0.632788	0.63012	0.151262	0.547046	0.760392	0.159851
ENSBTAG00000001224	510301	24	ATPase, class II, type 9B	ATP9B	0.415857	0.840293	0.602155	0.759979	0.261953	0.904421	0.883127	0.24309	0.668163	0.0415004
ENSBTAG00000001225	511512	29	RNA binding motif protein 14	RBM14	0.116583	1.56369	0.0771706	1.21807	0.554851	0.778969	0.411051	1	1.00444	0.983619
ENSBTAG00000001228	504370	29	cell cycle exit and neuronal differentiation 1	CEND1	0.0192485	0.386422	0.0121397	0.62516	0.262315	1.61782	0.305539	0.228366	1.92395	0.0376284
ENSBTAG00000001229	504371	29	solute carrier family 25 (mitochondrial carrier: glutamate), member 22	SLC25A22	0.00090662	0.413419	0.00584315	0.415391	0.00451697	1.00477	1	0.0957987	0.584837	0.0111965
ENSBTAG00000001231	281996	28	cadherin-related family member 1	CDHR1	0.105917	0.809386	1	0.0385713	0.066305	0.047655	0.117617	0.404036	2.06906	0.093623
ENSBTAG00000001233	521837	15	myelin protein zero-like 3	MPZL3	0.0169544	1.81001	0.00998312	1.36519	0.248372	0.754244	0.315624	0.82083	1.20272	0.37613
ENSBTAG00000001235	516008	1	CD200 receptor 1-like	CD200R1L	1	0.995189	1	0.782887	0.836196	0.786671	0.848335	1	0.821583	0.65038
ENSBTAG00000001241	614040	20	ISL LIM homeobox 1	ISL1	1	1	1	1	1	1	1	0.736507	4.30304	0.310191
ENSBTAG00000001242	281604	26	adrenergic, beta-1-, receptor	ADRB1	0.137306	0.591571	0.131928	0.651696	0.208793	1.10164	1	0.0606561	0.397331	0.00612573
ENSBTAG00000001243	509427	27	adaptor-related protein complex 3, mu 2 subunit	AP3M2	1.2858e-05	0.514003	0.0918725	2.06467	0.0255496	4.01685	9.43335e-06	0.111026	0.596726	0.0137475
ENSBTAG00000001244	281407	27	plasminogen activator, tissue	PLAT	0.895822	1.17586	0.719189	1.03225	1	0.877866	0.806358	0.100648	1.65214	0.0119308
ENSBTAG00000001246	282144	3	ATPase, Na+/K+ transporting, alpha 1 polypeptide	ATP1A1	0.820656	0.93972	1	1.10973	0.863054	1.18091	0.575207	0.429193	1.3831	0.103118
ENSBTAG00000001247	281899	7	leukocyte cell-derived chemotaxin 2	LECT2	2.45942e-14	0.878012	0.935037	0.154088	5.81209e-14	0.175497	6.04122e-12	0.735066	1.51676	0.281473
ENSBTAG00000001249	521920	6	sulfotransferase family, cytosolic, 1B, member 1	SULT1B1	0.0279359	0.843337	0.752183	0.540618	0.0142488	0.641046	0.107735	0.0137437	2.76715	0.000917882
ENSBTAG00000001250	505849	23	transcription factor AP-2 alpha (activating enhancer binding protein 2 alpha)	TFAP2A	4.75586e-05	1.48272	0.917726	9.33356	0.000382254	6.29491	0.00318898	0.628572	0.788741	0.215516
ENSBTAG00000001252	529115	23	human immunodeficiency virus type I enhancer binding protein 1	HIVEP1	0.341364	0.966379	1	0.753441	0.248372	0.779654	0.339042	0.568631	0.765417	0.170312
ENSBTAG00000001254	534898	14	ankyrin repeat domain 46	ANKRD46	0.246857	1.35645	0.165484	1.15862	0.616941	0.85416	0.562683	0.450541	0.744008	0.111243
ENSBTAG00000001255	282206	17	crystallin, beta B3	CRYBB3	0.510588	1.11971	1	0.571795	0.493388	0.510662	0.3539	1	0.742346	0.744478
ENSBTAG00000001257	-			AGTPBP1	0.800586	0.858756	0.842183	1.07228	1	1.24865	0.561507	0.65602	1.29943	0.231963
ENSBTAG00000001258	615627	1	transmembrane protein 50B	TMEM50B	0.111387	1.66664	0.0703299	1.3173	0.427917	0.790394	0.527993	0.960459	1.12971	0.508301
ENSBTAG00000001260	616860	18	uncharacterized LOC616860	LOC616860	0.528248	7.59849	0.548921	1	1	0.131605	0.467685	1	1	1
ENSBTAG00000001262	616834	18	immunity-related GTPase family, Q	IRGQ	0.642704	1.33488	0.5268	1.26891	0.588518	0.950585	1	1	0.952178	0.830484
ENSBTAG00000001265	280820	1	histidine-rich glycoprotein	LOC101909599	6.76688e-17	0.630883	0.247768	0.0784485	1.82228e-17	0.124347	3.20068e-12	1	1.06406	0.851647
ENSBTAG00000001269	532600	6	transmembrane protein 165	TMEM165	4.29509e-11	5.51127	3.52161e-11	2.72641	0.000124627	0.494697	0.0106182	0.283794	1.448	0.0524677
ENSBTAG00000001271	280897	9	plasminogen	PLG	0.00222264	0.888034	0.889553	0.506175	0.0014496	0.569995	0.0119728	0.993478	1.28126	0.545037
ENSBTAG00000001273	538639	7	NLR family, pyrin domain containing 3	NLRP3	1.34842e-08	5.14275	1.66812e-06	1.23698	0.834588	0.240528	2.10001e-05	3.09525e-11	11.703	2.04959e-13
ENSBTAG00000001274	541235	1	protein phosphatase, Mg2+/Mn2+ dependent, 1L	PPM1L	0.000218825	0.619023	0.0810499	0.407066	9.36184e-05	0.657593	0.131552	0.612908	1.35282	0.206383
ENSBTAG00000001279	509346	19	membrane protein, palmitoylated 2 (MAGUK p55 subfamily member 2)	MPP2	0.560214	1.14831	1	0.61275	0.560419	0.53361	0.397291	0.500374	0.626838	0.131525
ENSBTAG00000001280	520639	15	ClpB caseinolytic peptidase B homolog (E. coli)	CLPB	1.37262e-08	1.07748	1	2.59339	7.01864e-07	2.40691	7.75744e-06	0.578331	1.30008	0.177965
ENSBTAG00000001282	618573	21	Ral GTPase activating protein, alpha subunit 1 (catalytic)	RALGAPA1	0.710866	1.15922	0.655721	1.18219	0.545248	1.01981	1	1	0.919649	0.650741
ENSBTAG00000001283	506005	8	KIAA1432 ortholog	KIAA1432	0.00285725	1.87105	0.0108362	1.00687	1	0.538129	0.0093787	0.652907	1.27451	0.229987
ENSBTAG00000001286	525427	18	engulfment and cell motility 3	ELMO3	0.00796045	0.677193	0.0729716	0.591435	0.00615269	0.873364	0.707926	1	0.905387	0.624351
ENSBTAG00000001287	-			-	0.070836	0.531142	0.0511476	0.678846	0.268965	1.27809	0.599671	1	0.897226	0.667067
ENSBTAG00000001288	338445	X	monoamine oxidase B	MAOB	1	1	1	1	1	1	1	1	1	1
ENSBTAG00000001289	534352	9	mitochondrial ribosomal protein L18	MRPL18	0.390446	1.32162	0.304711	1.26092	0.402723	0.954069	1	1	0.976843	0.901654
ENSBTAG00000001290	510838	19	tubulin, delta 1	TUBD1	0.415123	0.78762	0.442741	1.03651	1	1.316	0.294398	1	0.905019	0.624198
ENSBTAG00000001291	617362	15	olfactory receptor, family 8, subfamily H, member 3	OR8H3	0.545249	0.138795	0.56339	0.138795	0.489452	1	1	1	1	1
ENSBTAG00000001292	280846	22	lactotransferrin	LTF	0.350958	1.32794	0.566958	1.58899	0.208452	1.19659	0.815103	0.0890666	2.12225	0.0101636
ENSBTAG00000001293	100300968	1	MYCBP-associated, testis expressed 1	MAATS1	0.297938	1.26592	1	2.57736	0.224835	2.03596	0.400193	0.822598	0.745722	0.377848
ENSBTAG00000001294	514688	18	protein phosphatase 1, regulatory subunit 15A	PPP1R15A	3.6761e-09	7.05249	3.71302e-08	2.05358	0.0684122	0.291185	0.000584668	0.0202081	1.97901	0.00145469
ENSBTAG00000001295	521542	17	uncharacterized LOC521542	LOC521542	0.317754	0.665134	0.22364	0.883374	0.92425	1.32811	0.447056	0.636248	0.778655	0.220209
ENSBTAG00000001296	504456	2	transmembrane protein 50A	TMEM50A	0.506155	0.868361	0.736289	1.11956	0.834588	1.28928	0.313662	0.389737	1.36952	0.0889637
ENSBTAG00000001297	282685	2	rhesus-like protein	LOC282685	0.720807	1.58329	0.994782	0.47562	0.839182	0.3004	0.494726	0.836315	0.415412	0.390366
ENSBTAG00000001298	538785	26	STAM binding protein-like 1	STAMBPL1	0.915644	1.30796	0.710297	1.09639	1	0.838244	0.884856	0.507564	0.68024	0.134829
ENSBTAG00000001299	529552	14	cytochrome P450, family 7, subfamily B, polypeptide 1	CYP7B1	1	1.04115	1	1.09526	1	1.05197	1	0.00093933	4.23804	3.79304e-05
ENSBTAG00000001301	615467	15	leucine rich repeat containing 32	LRRC32	3.82918e-07	3.28048	7.01513e-06	1.21956	0.702151	0.371762	0.000184443	0.274426	1.7667	0.0497324
ENSBTAG00000001302	535290	14	mitochondrial ribosomal protein S28	MRPS28	0.373725	0.809954	0.501746	1.07676	1	1.32941	0.235677	0.0350214	1.80266	0.00292082
ENSBTAG00000001303	539524	17	heat shock 22kDa protein 8	HSPB8	5.03534e-06	2.6384	0.0158867	0.503725	0.104492	0.190921	6.86073e-06	1	0.843399	0.57899
ENSBTAG00000001305	613800	22	ATPase, Ca++ transporting, plasma membrane 2	ATP2B2	0.482839	0.933731	1	0.750848	0.323148	0.804138	0.50759	0.623406	0.641961	0.212234
ENSBTAG00000001306	505694	8	frataxin	FXN	0.390975	1.09932	0.920983	1.30155	0.248241	1.18396	0.555338	0.243504	0.656681	0.0416061
ENSBTAG00000001308	522763	21	uncharacterized LOC522763	LOC522763	1	0.976957	1	1.14339	1	1.17035	1	0.34	1.98763	0.0701242
ENSBTAG00000001310	509933	22	rhodopsin	RHO	0.623173	1.05632	1	0.138603	0.489452	0.131213	0.467685	0.736507	4.40361	0.305784
ENSBTAG00000001311	538442	X	mortality factor 4 like 2	MORF4L2	1	1	1	1	1	1	1	1	1	1
ENSBTAG00000001314	505816	13	tRNA methyltransferase 6 homolog (S. cerevisiae)	TRMT6	3.09579e-05	1.30183	0.433063	2.4134	3.59008e-05	1.85385	0.00653179	1	1.06747	0.746553
ENSBTAG00000001315	527219	8	DMRT-like family A1	DMRTA1	0.27642	0.458051	0.419611	0.366157	0.199009	0.799379	1	1	0.871688	0.759224
ENSBTAG00000001317	-			-	1	1	1	1	1	1	1	0.736507	4.30304	0.310191
ENSBTAG00000001320	505361	13	vacuolar protein sorting 16 homolog (S. cerevisiae)	VPS16	0.0815399	1.05089	1	0.734842	0.120632	0.699258	0.0606319	1	0.916372	0.64369
ENSBTAG00000001321	281251	11	interleukin 1, beta	IL1B	8.48276e-08	5.00312	1.01272e-05	1.14926	1	0.229709	4.75971e-05	3.7891e-14	24.4239	1.49311e-16
ENSBTAG00000001322	539526	8	family with sequence similarity 154, member A	FAM154A	0.73229	1.97131	0.920778	3.10044	0.512115	1.57278	0.941689	0.865181	0.501574	0.416686
ENSBTAG00000001323	450214	6	centromere protein C 1	CENPC1	0.0665807	1.68744	0.0713231	1.09123	1	0.646678	0.133398	1	0.95523	0.815276
ENSBTAG00000001324	282468	1	solute carrier organic anion transporter family, member 2A1	SLCO2A1	0.634235	0.88414	0.998024	1.2052	0.756351	1.36313	0.446329	0.00358418	3.00461	0.00018084
ENSBTAG00000001325	504557	17	ureidopropionase, beta	UPB1	0.000256584	0.735966	0.404889	0.382908	9.12206e-05	0.52028	0.0133834	0.00329471	3.88394	0.000164333
ENSBTAG00000001326	530146	3	solute carrier family 44, member 5	LOC101909939	0.604932	1	1	6.32722	0.546695	6.32722	0.561507	0.271981	0.184	0.0490162
ENSBTAG00000001328	444868	6	stem-loop binding protein	SLBP	0.00182847	0.542472	0.00106298	0.815166	0.427944	1.50269	0.0417726	1	0.970496	0.870381
ENSBTAG00000001329	506200	20	CLPTM1-like	CLPTM1L	3.43597e-05	1.30682	0.208697	1.97918	1.84973e-05	1.5145	0.0180655	1	1.04711	0.806333
ENSBTAG00000001331	100335773	1	family with sequence similarity 194, member A	FAM194A	0.700108	7.59849	0.548921	6.33662	0.546695	0.833931	1	0.473498	0.342079	0.120741
ENSBTAG00000001332	281937	19	myosin IC	MYO1C	0.0528134	0.87915	0.757531	1.33461	0.190615	1.51807	0.0342992	0.771749	1.21115	0.336527
ENSBTAG00000001333	281993	22	peroxisome proliferator-activated receptor gamma	PPARG	9.76586e-05	3.85674	0.00167357	1.00982	1	0.261832	0.00127257	1	0.978139	0.947619
ENSBTAG00000001335	280805	20	growth hormone receptor	GHR	0.823407	0.82015	0.611417	0.895853	0.915397	1.0923	1	0.958388	0.841214	0.505869
ENSBTAG00000001336	782957	5	taste receptor, type 2, member 46	TAS2R46	1	1	1	1	1	1	1	1	1	1
ENSBTAG00000001338	408018	22	chemokine (C-C motif) receptor 3	CCR3	0.52572	0.670061	0.646012	1.19951	0.963879	1.79015	0.331831	0.0186412	7.30001	0.00131918
ENSBTAG00000001341	508008	5	wingless-type MMTV integration site family, member 5B	WNT5B	0.000186397	0.667004	0.540329	0.164847	7.16842e-05	0.247146	0.00719839	0.920065	0.801319	0.468816
ENSBTAG00000001342	783948	10	ribosomal L24 domain containing 1	RSL24D1	0.000754645	2.1676	0.000734012	1.3098	0.381953	0.604264	0.0390905	0.97722	1.12287	0.528348
ENSBTAG00000001343	527397	3	DEP domain containing 1	DEPDC1	0.0359113	0.300869	0.0247978	0.541227	0.269507	1.79888	0.417718	0.825317	1.47106	0.381109
ENSBTAG00000001344	513822	12	RIKEN cDNA 4832428D23-like	METTL21E	0.441541	0.724191	1	2.20373	0.504422	3.04302	0.329871	1	0.956998	0.943927
ENSBTAG00000001346	785714	4	stimulated by retinoic acid 8	-	0.725876	1.30123	0.63184	0.999975	1	0.768484	0.590806	1	1.01251	0.962115
ENSBTAG00000001348	507292	6	COMM domain containing 8	COMMD8	4.09345e-06	0.768952	0.36995	1.83304	0.00230517	2.38382	7.46544e-06	1	1.07672	0.72306
ENSBTAG00000001349	514928	19	kinesin family member 1C	KIF1C	0.934357	0.949391	1	0.867727	0.688063	0.913983	0.922828	0.536871	0.765161	0.152296
ENSBTAG00000001350	-			-	0.66906	0.779334	0.513971	0.863368	0.793923	1.10783	0.958812	1	1.10487	0.647396
ENSBTAG00000001352	513180	11	serologically defined colon cancer antigen 3	SDCCAG3	0.0699942	1.32081	0.261311	1.52196	0.0355548	1.15229	0.671984	0.687794	0.795544	0.250809
ENSBTAG00000001353	767847	11	peptidase (mitochondrial processing) alpha	PMPCA	1	1.00867	1	1.07941	0.944192	1.07014	0.986121	1	0.92841	0.695249
ENSBTAG00000001354	506349	11	inositol polyphosphate-5-phosphatase, 72 kDa	INPP5E	4.32565e-06	0.605901	0.113195	0.285348	1.25459e-06	0.470948	0.00981964	0.0804152	0.545786	0.00882359
ENSBTAG00000001356	534262	17	ubiquitin specific peptidase 38	USP38	9.63281e-21	6.40514	3.363e-14	1.17323	0.793469	0.18317	3.95184e-12	1	0.938362	0.741831
ENSBTAG00000001357	-			LOC506376	0.605435	1.15326	1	1.50473	0.434827	1.30476	0.695596	0.737198	1.47034	0.310965
ENSBTAG00000001359	538799	2	UDP-GlcNAc:betaGal beta-1,3-N-acetylglucosaminyltransferase 7	B3GNT7	0.0900335	0.364357	0.0600404	0.77439	0.81484	2.12536	0.184458	1	0.85294	0.6361
ENSBTAG00000001360	326582	9	ribosomal protein S12	RPS12	0.000192867	1.30266	0.371735	2.16533	0.00013971	1.66224	0.0215483	1	1.11303	0.5805
ENSBTAG00000001361	522863	16	nicotinamide nucleotide adenylyltransferase 1	NMNAT1	0.13304	1.49227	0.107352	1.11198	0.901095	0.745165	0.261306	0.567411	1.30645	0.169675
ENSBTAG00000001364	767944	10	ATP binding domain 4	DPH6	0.04403	1.10239	0.947955	1.56356	0.0342496	1.41833	0.123942	0.687812	0.79531	0.251028
ENSBTAG00000001365	523616	12	C1q and tumor necrosis factor related protein 9	C1QTNF9	1	0.800322	0.920983	1.04151	1	1.30137	0.800064	0.42826	0.605582	0.102771
ENSBTAG00000001367	539842	7	C1q and tumor necrosis factor related protein 2	C1QTNF2	0.00175636	8.4798	0.0474366	0.138588	0.489452	0.0163434	0.00244533	0.937581	1.34925	0.484026
ENSBTAG00000001368	531137	19	lectin, galactoside-binding, soluble, 3 binding protein	LGALS3BP	0.0332539	0.604141	0.0196971	0.801229	0.436669	1.32623	0.257305	0.0356877	2.00275	0.00300787
ENSBTAG00000001374	509616	25	Williams Beuren syndrome chromosome region 27	WBSCR27	0.000192475	0.80475	0.677751	0.352275	9.45066e-05	0.437744	0.00331575	0.0128103	0.424975	0.000846697
ENSBTAG00000001376	512408	13	RAD21-like 1 (S. pombe)	RAD21L1	1.96284e-12	1.07971	1	3.70267	3.09194e-09	3.42933	4.83276e-08	0.179111	0.245309	0.0268175
ENSBTAG00000001382	508958	16	solute carrier family 26 (anion exchanger), member 9	SLC26A9	1	0.979278	1	0.869931	0.906837	0.88834	0.974621	2.39589e-12	26.1687	1.38209e-14
ENSBTAG00000001383	-			-	1	1	1	1	1	1	1	0.736507	4.40361	0.305784
ENSBTAG00000001385	539320	21	zinc finger and SCAN domain containing 2	ZSCAN2	2.80288e-05	0.319285	6.9021e-05	0.950819	1	2.97796	0.000117254	1	0.926553	0.734538
ENSBTAG00000001387	783802	21	WD repeat domain 73	WDR73	3.6626e-06	0.470911	0.00161243	1.34849	0.287929	2.86357	1.62834e-06	1	0.920849	0.682518
ENSBTAG00000001388	506584	21	neuromedin B	NMB	8.73248e-05	1.23016	0.935967	0.134965	0.000547892	0.109713	8.42829e-05	0.00281835	3.03083	0.000135788
ENSBTAG00000001390	511328	1	UDP-Gal:betaGlcNAc beta 1,4- galactosyltransferase, polypeptide 4	B4GALT4	0.00353223	1.32292	0.368701	1.9602	0.00176617	1.48173	0.108909	1	1.0847	0.684653
ENSBTAG00000001391	522004	29	ankyrin repeat domain 42	ANKRD42	0.71535	0.773073	0.56339	0.963569	1	1.24641	0.62679	1	1.14353	0.565411
ENSBTAG00000001392	519940	5	retinol dehydrogenase 16 (all-trans)	RDH16	1.94228e-05	0.520363	0.163536	0.186601	6.49672e-06	0.358597	0.00972134	0.442203	0.606259	0.107892
ENSBTAG00000001393	615211	3	metal response element binding transcription factor 2	MTF2	1	0.918965	0.996016	1.03202	1	1.12302	0.821535	1	1.08486	0.691549
ENSBTAG00000001394	618580	7	transmembrane emp24 protein transport domain containing 9	TMED9	2.93931e-08	1.24694	0.365743	2.36097	9.79073e-08	1.89342	0.000160396	0.727027	1.22067	0.276386
ENSBTAG00000001395	540784	1	chromosome 1 open reading frame, human C21orf91	C1H21orf91	0.837773	1.0384	1	1.24374	0.639283	1.19774	0.756294	0.923464	1.20135	0.472128
ENSBTAG00000001396	-			-	0.0183249	1.22803	0.444919	0.757232	0.196672	0.616622	0.00858951	0.00325797	3.40599	0.000161866
ENSBTAG00000001397	523753	3	olfactory receptor, family 2, subfamily A, member 12-like	LOC523753	1	1	1	1	1	1	1	0.578331	0.282168	0.182714
ENSBTAG00000001398	540568	17	ATPase, Ca++ transporting, cardiac muscle, slow twitch 2	ATP2A2	2.36896e-05	4.68152	1.56873e-05	2.32625	0.0257148	0.496901	0.0796476	0.211628	1.709	0.0335891
ENSBTAG00000001400	534923	18	v-akt murine thymoma viral oncogene homolog 2	AKT2	0.274622	0.681815	0.187805	0.876814	0.842324	1.286	0.450284	1	0.902685	0.593611
ENSBTAG00000001401	513008	16	solute carrier family 45, member 1	SLC45A1	0.177439	3.02632	0.404928	0.471859	0.836039	0.155918	0.115725	0.419792	2.43026	0.0996272
ENSBTAG00000001403	528478	1	protein kinase C, iota	PRKCI	0.478808	0.771996	0.386684	0.972378	1	1.25956	0.432244	0.544824	0.760769	0.158715
ENSBTAG00000001404	538496	25	calcium channel, voltage-dependent, gamma subunit 3	CACNG3	1	1	1	1	1	1	1	1	1	1
ENSBTAG00000001405	281195	10	glucuronic acid epimerase	GLCE	0.0843226	0.709657	0.294328	1.20203	0.670449	1.69382	0.044746	0.44069	0.714067	0.107353
ENSBTAG00000001406	518597	3	mab-21-like 3 (C. elegans)	MAB21L3	2.57334e-05	0.260769	7.94803e-05	0.389396	0.00438281	1.49326	0.425572	1.87599e-06	11.501	3.33801e-08
ENSBTAG00000001407	508867	21	adaptor-related protein complex 3, sigma 2 subunit	AP3S2	0.00606355	0.92347	0.949016	1.45569	0.0313086	1.57633	0.00704224	1	1.05013	0.794722
ENSBTAG00000001408	539715	11	cannabinoid receptor interacting protein 1	CNRIP1	0.825569	1.22206	0.65575	1.04012	1	0.851127	0.75289	1	1.17726	0.562834
ENSBTAG00000001410	517332	15	GRAM domain containing 1B	GRAMD1B	0.448717	1.33521	0.56339	1.5047	0.283144	1.12694	0.985624	0.890174	0.79744	0.44082
ENSBTAG00000001412	615200	1	N(6)-adenine-specific DNA methyltransferase 1-like	LOC615200	0.00238555	0.485291	0.0167544	1.16856	0.817291	2.40796	0.00151983	1	0.922147	0.706366
ENSBTAG00000001414	616416	12	potassium channel tetramerization domain containing 12	KCTD12	0.297921	1.35487	0.393018	1.4633	0.194842	1.08003	1	0.000194372	3.45315	6.16689e-06
ENSBTAG00000001415	100125940	25	THO complex 6 homolog (Drosophila)	THOC6	0.0130269	1.44157	0.167783	1.81077	0.00558146	1.25611	0.445415	0.280248	1.52977	0.0514934
ENSBTAG00000001416	520166	1	gamma-aminobutyric acid (GABA) receptor, rho 3	GABRR3	1	1	1	1	1	1	1	9.47393e-06	15.6432	1.97985e-07
ENSBTAG00000001417	282576	25	acyl-CoA synthetase medium-chain family member 1	ACSM1	1.98948e-09	0.823801	0.617821	0.283618	1.43452e-09	0.34428	5.89147e-07	0.142074	0.455319	0.0191733
ENSBTAG00000001419	507154	7	mitochondrial ribosomal protein L4	MRPL4	0.109498	0.873684	0.69405	1.2461	0.333523	1.42626	0.0628273	0.410075	0.726295	0.0957024
ENSBTAG00000001420	768242	13	abhydrolase domain containing 12	ABHD12	0.577221	0.96678	1	1.17396	0.546695	1.2143	0.435517	1	0.985687	0.946806
ENSBTAG00000001422	515652	9	high mobility group nucleosomal binding domain 3	HMGN3	0.00527323	0.753521	0.304711	0.536095	0.00212256	0.711453	0.153801	0.88924	1.17695	0.440068
ENSBTAG00000001423	-			-	0.679028	0.296071	0.514274	0.664344	0.951727	2.24387	0.757992	0.279869	5.08508	0.051401
ENSBTAG00000001424	540526	11	mutS homolog 6 (E. coli)	MSH6	0.0978256	0.970389	1	1.35278	0.137309	1.39406	0.0943334	1	1.06739	0.730594
ENSBTAG00000001425	508172	11	F-box protein 11	FBXO11	1	0.989682	1	0.939088	1	0.948878	1	1	0.901919	0.58925
ENSBTAG00000001429	510912	20	neuralized homolog 1B (Drosophila)	NEURL1B	0.660842	0.844719	0.835982	1.12944	0.941946	1.33706	0.45653	0.671641	0.661576	0.241443
ENSBTAG00000001432	-			-	1	1.00629	1	1.0975	0.924497	1.09064	0.948763	0.736507	0.795201	0.297123
ENSBTAG00000001435	507137	2	ADP-ribosylation-like factor 6 interacting protein 6	ARL6IP6	0.10961	0.981119	1	0.710473	0.0932739	0.724146	0.120707	0.309749	0.69246	0.0592294
ENSBTAG00000001439	781811	22	HESX homeobox 1	HESX1	0.244406	0.612663	0.177573	0.731252	0.448635	1.19356	0.806878	0.230158	0.600211	0.0381058
ENSBTAG00000001440	510978	25	phosphomannomutase 2	PMM2	0.0238622	1.73278	0.0141452	1.32758	0.290528	0.766154	0.33236	0.245292	0.66417	0.0421969
ENSBTAG00000001441	506760	25	calcium regulated heat stable protein 1, 24kDa	CARHSP1	0.0172522	1.0874	0.98313	0.665731	0.0454932	0.612222	0.0123211	1	1.13264	0.62744
ENSBTAG00000001442	-			-	9.51777e-10	0.965784	1	0.0249666	3.42308e-09	0.0258511	1.60415e-08	0.435155	0.517451	0.105395
ENSBTAG00000001443	-			-	5.73881e-05	2.5245	9.44272e-05	2.31115	0.000339789	0.915486	1	0.280887	0.481391	0.0516907
ENSBTAG00000001444	282654	23	tenascin XB	TNXB	1	1.08744	1	0.989226	1	0.909679	0.937894	1	0.935103	0.834333
ENSBTAG00000001446	505914	9	ABRA C-terminal like	ABRACL	0.545249	1.41826	0.41703	1.11323	1	0.784921	0.598434	0.0748844	1.91638	0.00797716
ENSBTAG00000001447	281231	22	histamine receptor H1	HRH1	0.494593	2.06803	0.734034	0.471679	0.836039	0.228081	0.311911	0.000266672	3.27653	8.81827e-06
ENSBTAG00000001448	527922	4	indolethylamine N-methyltransferase	INMT	4.6529e-05	1.14431	1	0.237288	0.000172011	0.207364	4.35425e-05	0.736507	4.45714	0.303524
ENSBTAG00000001449	780787	7	steroid receptor RNA activator 1	SRA1	0.24842	1.34942	0.166668	1.15538	0.619753	0.856202	0.562871	1	1.10878	0.597091
ENSBTAG00000001450	525278	7	amyloid beta (A4) precursor protein-binding, family B, member 3	APBB3	3.94031e-05	1.2032	0.542302	0.572514	0.00211304	0.475827	2.3133e-05	1	0.957924	0.84017
ENSBTAG00000001451	540795	1	alpha-1,4-N-acetylglucosaminyltransferase	A4GNT	1	1	1	1	1	1	1	0.736507	4.30304	0.310191
ENSBTAG00000001455	615851	4	homeobox A7	HOXA7	1	1.06272	1	1.13393	1	1.06701	1	0.790091	0.807022	0.350738
ENSBTAG00000001457	780867	20	chromosome 20 open reading frame, human C5orf28	C20H5orf28	0.000334818	0.512848	0.0161162	1.33239	0.41756	2.59801	0.000148892	0.133597	0.622509	0.0177037
ENSBTAG00000001460	510125	15	lin-7 homolog C (C. elegans)	LIN7C	0.0423891	1.49185	0.0422579	1.42644	0.067072	0.95616	1	0.994925	1.12546	0.546997
ENSBTAG00000001462	-			FLT4	1	0.947045	1	0.902933	0.981016	0.953421	1	0.670801	1.46893	0.240908
ENSBTAG00000001463	535030	27	tankyrase, TRF1-interacting ankyrin-related ADP-ribose polymerase	TNKS	0.0242913	1.19466	0.762873	1.87177	0.017158	1.56679	0.119253	0.53179	1.35231	0.1482
ENSBTAG00000001464	539186	1	G protein-coupled receptor 156	GPR156	0.523923	0.969578	1	0.724322	0.388735	0.747049	0.466192	0.598613	1.5982	0.199019
ENSBTAG00000001465	281963	1	purinergic receptor P2Y, G-protein coupled, 1	P2RY1	8.72927e-06	0.424463	0.00141964	0.351831	3.44617e-05	0.828886	0.728276	1	0.853227	0.61997
ENSBTAG00000001468	540852	10	sterile alpha motif domain containing 4A	SAMD4A	1.51478e-08	3.99484	4.07025e-08	1.74111	0.0528606	0.435839	0.00146947	0.0469661	1.86188	0.00436921
ENSBTAG00000001470	532767	25	deltex homolog 2 (Drosophila)	DTX2	0.01633	1.77633	0.00951672	1.36902	0.219956	0.7707	0.33994	0.417187	1.3594	0.0986167
ENSBTAG00000001471	534489	22	POC1 centriolar protein homolog A (Chlamydomonas)	POC1A	0.0068594	0.679869	0.271055	0.452891	0.00294662	0.666144	0.217879	1	1.134	0.59279
ENSBTAG00000001473	517045	17	armadillo repeat gene deleted in velocardiofacial syndrome	ARVCF	0.0103188	0.567747	0.0799965	0.472989	0.00901777	0.833098	0.76027	0.00025932	0.349136	8.54356e-06
ENSBTAG00000001474	616955	29	neurogranin (protein kinase C substrate, RC3)	NRGN	0.00358282	1.22263	0.790438	0.445623	0.0216036	0.364479	0.00232732	0.00819998	0.391761	0.000494344
ENSBTAG00000001475	617129	23	coiled-coil domain containing 90A	CCDC90A	0.700253	0.853123	0.712717	1.0501	1	1.23089	0.502426	0.686758	1.27275	0.25028
ENSBTAG00000001476	788634	23	BOLA class I histocompatibility antigen, alpha chain BL3-7-like	-	0.356211	0.917258	1	0.536935	0.24706	0.585369	0.344701	1	1.07222	0.851564
ENSBTAG00000001477	787610			-	0.400322	1.39686	0.276804	1.22474	0.570398	0.876777	0.831569	1	0.916931	0.642558
ENSBTAG00000001478	519650	16	PPPDE peptidase domain containing 1	PPPDE1	3.9393e-06	3.76611	7.50982e-06	1.6396	0.181224	0.435356	0.00585974	1	0.995439	0.9847
ENSBTAG00000001481	504209	3	immunoglobulin superfamily, member 9	IGSF9	1	1.01859	1	0.865867	1	0.850062	0.978654	0.236811	0.484833	0.0397755
ENSBTAG00000001483	519843	16	SLIT-ROBO Rho GTPase activating protein 2	SRGAP2	0.0244323	0.800132	0.531423	0.567821	0.0109	0.709659	0.187353	0.137446	1.61197	0.0183253
ENSBTAG00000001484	512570	22	leucine zipper transcription factor-like 1	LZTFL1	0.438215	1.12909	0.859027	1.33079	0.270695	1.17864	0.636027	0.793897	0.828099	0.353508
ENSBTAG00000001485	780855	7	diphosphoinositol pentakisphosphate kinase 2	PPIP5K2	8.00932e-08	1.30936	0.227244	0.533978	0.000189554	0.407816	4.37631e-08	1	0.971836	0.879998
ENSBTAG00000001486	617261	10	zinc finger protein 280D	ZNF280D	0.252429	0.737442	0.216552	0.966041	1	1.30999	0.262031	0.156806	0.61791	0.0221487
ENSBTAG00000001488	280887	X	ornithine carbamoyltransferase	OTC	1	1	1	1	1	1	1	1	1	1
ENSBTAG00000001489	404053	5	tubulin, alpha 1a	TUBA1A	7.39187e-09	1.85486	0.0152038	3.67285	3.97652e-09	1.98012	0.00448705	8.84045e-06	3.44425	1.82081e-07
ENSBTAG00000001491	539460	6	NACHT and WD repeat domain containing 2	NWD2	0.481858	1.21279	1	0.526183	0.51601	0.433862	0.319383	0.0017649	0.0927654	7.87953e-05
ENSBTAG00000001492	535347	20	FYN binding protein	FYB	1.71211e-05	2.68486	0.000158698	1.12695	0.94826	0.419741	0.000882662	6.53788e-18	11.5887	1.40765e-20
ENSBTAG00000001495	768002	13	serine peptidase inhibitor-like, with Kunitz and WAP domains 1 (eppin)	SPINLW1	1	1	1	1	1	1	1	1	1	1
ENSBTAG00000001497	540803	1	muscle RAS oncogene homolog	MRAS	0.0851034	0.765726	0.351442	1.19908	0.566517	1.56594	0.0441615	0.45607	1.60737	0.113462
ENSBTAG00000001498	768035	18	cytohesin 2	CYTH2	1	1.03862	1	1.1019	0.859526	1.06093	1	0.42699	1.39167	0.102185
ENSBTAG00000001499	533296	3	tripartite motif containing 33	TRIM33	0.22155	0.764479	0.405614	1.12152	0.876848	1.46704	0.128647	0.806322	1.19	0.363428
ENSBTAG00000001500	538986	4	fidgetin-like 1	FIGNL1	0.00435507	0.521549	0.0311739	1.18711	0.752176	2.27613	0.00252452	1	1.11569	0.654519
ENSBTAG00000001502	-			-	0.39263	1.9766	0.919669	0.13863	0.489452	0.0701358	0.232531	0.578331	0.170092	0.184875
ENSBTAG00000001503	-			-	1	0.565856	0.995064	0.868249	1	1.5344	1	0.451608	3.89924	0.111636
ENSBTAG00000001504	516995	6	NOP14 nucleolar protein homolog (yeast)	NOP14	0.783064	0.85584	0.665392	0.998947	1	1.16721	0.630421	1	0.953238	0.811488
ENSBTAG00000001505	512489	6	G protein-coupled receptor kinase 4	GRK4	0.00168945	0.86957	0.779467	0.508855	0.000971538	0.58518	0.0134277	0.447227	0.688885	0.109946
ENSBTAG00000001506	615059	6	huntingtin	HTT	0.131658	0.647157	0.0835101	0.830923	0.591605	1.28396	0.402726	0.867377	1.16942	0.419033
ENSBTAG00000001507	493644	X	chloride channel 5	CLCN5	1	1	1	1	1	1	1	1	1	1
ENSBTAG00000001508	528315	8	SH3 domain containing ring finger 1	SH3RF1	4.46806e-09	4.98353	2.3283e-09	2.94809	6.64769e-05	0.591568	0.0909143	0.272138	1.54414	0.0490967
ENSBTAG00000001509	541125	5	ELK3, ETS-domain protein (SRF accessory protein 2)	ELK3	0.432262	0.791813	0.533901	1.07867	1	1.36227	0.279159	0.348713	1.55493	0.0727228
ENSBTAG00000001510	539655	5	cyclin-dependent kinase 17	CDK17	0.000211157	2.26486	0.00265576	0.972013	1	0.429171	0.00129121	0.469034	1.36919	0.118897
ENSBTAG00000001511	539020	1	B-cell CLL/lymphoma 6	BCL6	6.0154e-13	10.1794	2.18121e-11	2.56449	0.00867224	0.25193	6.16682e-05	0.00353414	2.4407	0.000178028
ENSBTAG00000001512	539018	13	zinc finger protein 64 homolog (mouse)	ZFP64	2.95212e-05	0.853215	0.714571	1.8923	0.0019998	2.21784	8.51689e-05	0.990843	0.891237	0.542355
ENSBTAG00000001513	510253	2	PDLIM1 interacting kinase 1 like	PDIK1L	0.00117489	0.519013	0.0267292	1.28538	0.505364	2.47658	0.000559296	0.244272	0.635689	0.0418763
ENSBTAG00000001514	511852	X	ankyrin repeat and SOCS box containing 11	ASB11	1	1	1	1	1	1	1	1	1	1
ENSBTAG00000001515	-			-	1	1	1	1	1	1	1	1	1	1
ENSBTAG00000001516	407218	15	calcitonin-related polypeptide beta	CALCB	0.604932	1	1	6.3407	0.546695	6.3407	0.561507	0.0470243	28.9555	0.00438035
ENSBTAG00000001517	506480	5	keratin 18	KRT18	2.00594e-06	2.717	0.000246994	3.58945	7.78058e-07	1.32111	0.476175	0.950029	0.832678	0.497267
ENSBTAG00000001518	515980	3	interferon stimulated exonuclease gene 20kDa-like 2	ISG20L2	2.29535e-07	3.53657	7.29719e-07	1.54663	0.158947	0.437324	0.00171273	0.508293	1.31505	0.13513
ENSBTAG00000001519	532204	3	ribosomal RNA adenine dimethylase domain containing 1	RRNAD1	3.54222e-08	1.42469	0.10709	0.525034	0.000473468	0.368524	1.65754e-08	1	0.996571	0.986084
ENSBTAG00000001520	532203	3	mitochondrial ribosomal protein L24	MRPL24	0.0614713	0.95786	1	1.40559	0.106912	1.46743	0.060822	0.596203	1.29183	0.197632
ENSBTAG00000001521	616871	14	ubiquinol-cytochrome c reductase binding protein	UQCRB	2.42896e-08	1.27573	0.36995	2.59006	9.71208e-08	2.03026	0.000150386	1	0.988909	0.951315
ENSBTAG00000001522	526138	14	MTERF domain containing 1	MTERFD1	0.00234593	2.05609	0.00126977	1.50818	0.0979001	0.73352	0.254278	0.119692	1.59376	0.0151949
ENSBTAG00000001523	507632	24	v-yes-1 Yamaguchi sarcoma viral oncogene homolog 1	YES1	0.464917	0.903476	0.856767	1.14052	0.668432	1.26237	0.285843	0.856572	1.16667	0.408657
ENSBTAG00000001526	526149	21	myeloid-associated differentiation marker-like	LOC526149	1	1	1	1	1	1	1	1	1	1
ENSBTAG00000001527	510137	4	transmembrane protein 213	TMEM213	0.332734	0.699214	0.753008	0.438361	0.194466	0.626934	0.621636	0.319837	0.0943264	0.0637188
ENSBTAG00000001528	511147	4	cyclin-dependent kinase 13	CDK13	0.776945	1.16634	0.657748	1.00737	1	0.863701	0.650513	1	0.958192	0.816963
ENSBTAG00000001529	513054	27	Wolf-Hirschhorn syndrome candidate 1-like 1	WHSC1L1	0.863238	1.10973	0.879481	1.16351	0.623116	1.04846	1	1	0.906424	0.609522
ENSBTAG00000001530	326284	26	fibroblast growth factor 8 (androgen-induced)	FGF8	1	1	1	1	1	1	1	0.540038	7.48247	0.156443
ENSBTAG00000001533	527565	9	HECT domain and ankyrin repeat containing E3 ubiquitin protein ligase 1	HACE1	1	0.880733	0.814835	0.942409	1	1.07003	1	0.70551	0.805711	0.262856
ENSBTAG00000001535	512028	1	lipase, member H	LIPH	0.000817432	0.730163	0.396471	0.400388	0.000301942	0.548354	0.031998	0.296895	0.597449	0.0558427
ENSBTAG00000001537	529661	15	tsukushi small leucine rich proteoglycan homolog (Xenopus laevis)	TSKU	0.000195454	0.286663	0.00462793	0.256288	0.00122477	0.894042	1	0.00455132	2.40889	0.000243319
ENSBTAG00000001538	-			-	0.00508897	1.13379	0.770955	1.69238	0.00439092	1.49268	0.0434399	1	0.900243	0.587424
ENSBTAG00000001539	516557	10	salvador homolog 1 (Drosophila)	SAV1	2.89357e-17	7.39184	1.62429e-13	1.62475	0.136191	0.219803	1.79773e-08	0.0520821	1.8095	0.00497997
ENSBTAG00000001543	538558	17	BRI3 binding protein	BRI3BP	1	0.908693	1	1.07348	1	1.18135	0.754764	0.998654	1.14823	0.550914
ENSBTAG00000001545	282484	6	solute carrier family 34 (sodium phosphate), member 2	SLC34A2	0.00349351	1.66425	0.830111	7.6653	0.00639362	4.60585	0.0408034	0.000145222	0.187877	4.41281e-06
ENSBTAG00000001546	534248	7	mannosyl (alpha-1,3-)-glycoprotein beta-1,2-N-acetylglucosaminyltransferase	LOC101909343	0.0310495	1.46458	0.0610068	1.5209	0.0262367	1.03845	1	0.83046	0.850901	0.386048
ENSBTAG00000001548	-			-	0.0260827	0.625132	0.0411659	0.648779	0.0531424	1.03783	1	0.796223	0.839741	0.355933
ENSBTAG00000001549	505215	11	olfactory receptor 1L1-like	LOC505215	1	1	1	1	1	1	1	1	1	1
ENSBTAG00000001551	520027	10	pleckstrin homology domain containing, family G (with RhoGef domain) member 3	PLEKHG3	0.333813	1.12515	0.858323	1.35997	0.205683	1.2087	0.539578	0.383395	1.44065	0.0865931
ENSBTAG00000001552	534386	13	enhancer of polycomb homolog 1 (Drosophila)	EPC1	0.807797	1.20445	0.600279	1.08058	1	0.897157	0.876976	0.760675	0.829665	0.327774
ENSBTAG00000001553	505093	5	heterogeneous nuclear ribonucleoprotein A1	HNRNPA1L2	1.36591e-07	1.36465	0.201369	2.55597	1.80571e-07	1.87299	0.00107336	0.119335	1.64481	0.0151253
ENSBTAG00000001557	535328	20	chemokine (C-C motif) ligand 28	CCL28	0.101756	0.652505	0.363563	1.29506	0.611089	1.98475	0.0533046	1	0.9291	0.724396
ENSBTAG00000001558	616745	10	protein associated with topoisomerase II homolog 2 (yeast)	PATL2	1	1.14981	1	1.14693	1	0.997496	1	0.0883499	0.281237	0.010046
ENSBTAG00000001562	514006	5	nuclear factor (erythroid-derived 2), 45kDa	NFE2	8.82792e-09	10.1412	5.82102e-09	4.5211	0.000131563	0.445814	0.0609194	4.46817e-12	19.1327	2.61382e-14
ENSBTAG00000001564	508547	3	phosphodiesterase 4D interacting protein	PDE4DIP	0.0716295	1.11525	0.965336	1.63686	0.0538247	1.4677	0.1665	1	0.969145	0.890998
ENSBTAG00000001565	514610	21	mesoderm development candidate 2	MESDC2	8.93351e-10	1.34789	0.17983	2.6655	2.6614e-09	1.97753	8.29631e-05	0.367451	1.388	0.0799955
ENSBTAG00000001567	513994	21	leucine-rich repeat kinase 1	LRRK1	0.0960229	1.17574	0.713636	0.743294	0.279638	0.632192	0.0516398	1	0.99769	0.99002
ENSBTAG00000001568	535494	7	peptidylprolyl isomerase C (cyclophilin C)	PPIC	2.23701e-05	1.02436	1	2.14239	0.000217488	2.09145	0.000436863	0.0180358	2.2045	0.00126902
ENSBTAG00000001570	281095	7	colony stimulating factor 2 (granulocyte-macrophage)	CSF2	0.255464	5.6432	0.187185	2.35812	0.721662	0.417869	0.467685	0.629119	2.45858	0.215755
ENSBTAG00000001571	784825	4	leucine-rich repeats and death domain containing 1	LRRD1	6.15904e-05	1.83091	0.288464	0.237296	0.00822086	0.129605	2.47873e-05	1	0.748605	0.80238
ENSBTAG00000001572	533295	6	NOP2/Sun domain family, member 7	NSUN7	9.19183e-05	0.310441	0.0375295	1.87301	0.133675	6.0334	4.09043e-05	0.0909331	0.542928	0.0104468
ENSBTAG00000001573	781067	28	jumonji domain containing 1C	JMJD1C	0.00421565	0.991722	1	0.541064	0.00563488	0.54558	0.00699961	0.736507	1.23711	0.297243
ENSBTAG00000001574	540878	16	G patch domain containing 2	GPATCH2	0.232817	1.47343	0.154708	1.26838	0.464998	0.860835	0.738554	0.902341	1.16144	0.451473
ENSBTAG00000001575	-			CALM1	0.0993436	0.723346	0.160804	1.05007	1	1.45169	0.0734945	1	1.00205	0.991264
ENSBTAG00000001576	515475	4	transmembrane protein 140	TMEM140	0.00706771	0.395551	0.00442642	0.772218	0.610439	1.95226	0.0489803	0.0577401	1.95214	0.00569754
ENSBTAG00000001578	518158	10	ADP-dependent glucokinase	ADPGK	0.010931	1.25093	0.438775	1.71578	0.00540299	1.3716	0.159645	0.737125	0.81571	0.31083
ENSBTAG00000001579	404130	14	eukaryotic translation initiation factor 2C, 2	EIF2C2	0.00370095	2.17703	0.00597047	2.12824	0.0058157	0.977591	1	0.048001	1.95982	0.00448108
ENSBTAG00000001580	504256	17	calmegin	CLGN	0.360473	1.82927	0.548921	2.315	0.217288	1.26553	0.927496	0.528496	0.417156	0.143647
ENSBTAG00000001582	525193	4	aldo-keto reductase family 1, member B10 (aldose reductase)	AKR1B10	0.0532791	0.869608	1	0.246276	0.0335498	0.283203	0.0627232	0.736507	4.40361	0.305784
ENSBTAG00000001585	540304	2	WAS/WASL interacting protein family, member 1	WIPF1	0.300121	1.34902	0.31417	0.998616	1	0.740254	0.274212	2.3622e-05	3.97847	5.51781e-07
ENSBTAG00000001586	525579	3	OTU domain containing 7B	OTUD7B	1.45038e-05	0.565255	0.0290352	1.57903	0.0771569	2.79348	6.13732e-06	0.228366	1.51655	0.0376585
ENSBTAG00000001589	514455	12	transmembrane 9 superfamily member 2	TM9SF2	0.847151	1.01323	1	1.14963	0.666029	1.13462	0.724941	1	0.984732	0.932182
ENSBTAG00000001592	511899	4	insulin induced gene 1	INSIG1	0.000156392	2.85044	0.000305663	1.34092	0.489452	0.470425	0.0119941	0.000215039	0.214399	6.89249e-06
ENSBTAG00000001593	539407	17	2-oxoglutarate and iron-dependent oxygenase domain containing 2	OGFOD2	0.000477467	0.678305	0.131278	1.46482	0.112016	2.15953	0.000217559	1	0.956526	0.822794
ENSBTAG00000001594	-			ARL6IP4	0.887271	0.886824	0.818491	0.86858	0.688723	0.979428	1	1	0.943624	0.759066
ENSBTAG00000001595	613358	18	metallothionein 1E	MT1E	8.15794e-07	6.56012	0.000767685	16.5192	2.74684e-07	2.51813	0.132268	1.20464e-09	7.92618	1.0913e-11
ENSBTAG00000001597	523999	17	phosphatidylinositol transfer protein, membrane-associated 2	PITPNM2	0.607906	0.767613	0.582119	1.04562	1	1.36217	0.456927	0.493399	0.706131	0.128601
ENSBTAG00000001598	506766	9	microtubule-associated protein 7	MAP7	0.0145303	0.831393	0.510094	0.617563	0.00634511	0.742805	0.141001	0.607985	0.781813	0.203617
ENSBTAG00000001599	280936	3	synaptic vesicle glycoprotein 2A	SV2A	0.0406701	0.641288	0.290647	0.470531	0.0219265	0.733728	0.517352	0.975766	0.842661	0.526531
ENSBTAG00000001600	538195	6	DCN1, defective in cullin neddylation 1, domain containing 4 (S. cerevisiae)	DCUN1D4	0.00647502	0.533144	0.0153981	1.03418	1	1.93977	0.00709659	0.736507	0.777252	0.289407
ENSBTAG00000001601	512571	10	pyruvate kinase, muscle	PKM	0.0141501	1.63689	0.0483735	1.80864	0.00915948	1.10493	0.943291	9.30842e-07	3.28669	1.51636e-08
ENSBTAG00000001602	404154	25	interleukin 4 receptor	IL4R	2.81758e-10	3.90699	5.69834e-09	1.47361	0.184812	0.377174	4.08522e-05	0.033892	1.85911	0.00281286
ENSBTAG00000001603	522186	6	Yip1 domain family, member 7	YIPF7	0.0673772	0.609626	0.328051	0.436378	0.0366475	0.715813	0.615936	0.0130386	0.276515	0.000862846
ENSBTAG00000001604	-			-	1.21554e-06	0.821004	0.994444	0.0943996	6.86948e-07	0.114981	7.7694e-06	1	0.699826	0.654074
ENSBTAG00000001605	494548	10	deiodinase, iodothyronine, type II	DIO2	0.0310767	1	1	27.6222	0.066859	27.6222	0.0773362	0.736507	0.732239	0.28793
ENSBTAG00000001606	514760	25	olfactory receptor, family 2, subfamily C, member 1	-	1	1	1	1	1	1	1	1	1	1
ENSBTAG00000001607	616372	15	transmembrane protein 41B	TMEM41B	0.000156139	2.93611	9.04421e-05	1.78124	0.0556618	0.606668	0.113139	1	0.955987	0.831811
ENSBTAG00000001608	782961	18	steroidogenic acute regulatory protein pseudogene	-	0.0106884	2.76171	0.0063875	1.73517	0.213452	0.628295	0.261806	0.601867	0.553198	0.200548
ENSBTAG00000001609	286883	19	mitogen-activated protein kinase kinase 6	LOC100849300	0.00482597	1.6768	0.0884999	2.23056	0.00194822	1.33024	0.435078	1	0.983496	0.95587
ENSBTAG00000001610	286817	19	solute carrier family 4, anion exchanger, member 1 (erythrocyte membrane protein band 3, Diego blood group)	SLC4A1	0.140939	1	1	17.0176	0.190669	17.0176	0.205369	1	1	1
ENSBTAG00000001612	535447	27	LSM1 homolog, U6 small nuclear RNA associated (S. cerevisiae)	LSM1	0.164044	1.26898	0.435114	1.4715	0.0875078	1.15959	0.690883	0.467103	0.684203	0.11818
ENSBTAG00000001614	512411	25	zinc finger protein 174	ZNF174	0.000693669	0.453002	0.000688043	0.880112	0.843773	1.94284	0.00488986	0.0428185	0.550758	0.00384073
ENSBTAG00000001615	614322	19	RUN domain containing 3A	RUNDC3A	0.00054309	0.565106	0.458033	2.43188	0.0282684	4.30341	0.000610121	1	0.938789	0.787706
ENSBTAG00000001616	516451	21	zinc finger protein 592	ZNF592	0.00889862	0.570677	0.00658099	0.70497	0.119012	1.23532	0.45858	0.736507	0.812646	0.304429
ENSBTAG00000001617	508575	21	G2/M-phase specific E3 ubiquitin protein ligase	G2E3	0.479486	0.868557	0.716713	0.778498	0.29951	0.896312	0.827356	1	1.06571	0.753183
ENSBTAG00000001618	516866	21	alpha-kinase 3	ALPK3	0.218226	0.759244	0.652242	0.551618	0.120388	0.726535	0.532171	1	1.00732	0.975302
ENSBTAG00000001619	504658	10	serine incorporator 5	SERINC5	1	0.932435	1	0.929884	1	0.997264	1	0.505514	1.35104	0.13408
ENSBTAG00000001621	100336546	19	EF-hand calcium-binding domain-containing protein 13-like	EFCAB13	0.698365	0.387981	0.695318	0.323787	0.541523	0.834543	1	0.534858	7.73532	0.151097
ENSBTAG00000001623	-			-	0.0957644	0.224965	0.0604838	0.587332	0.512441	2.61077	0.339042	0.827436	0.699366	0.383285
ENSBTAG00000001626	506131	3	CTP synthase	CTPS	0.0151927	0.755699	0.387044	1.40206	0.218229	1.85532	0.00776312	0.272138	0.568404	0.0490771
ENSBTAG00000001627	-			-	0.000166994	0.979368	1	1.91698	0.00138319	1.95737	0.0010492	1	1.06689	0.729499
ENSBTAG00000001628	614897	3	schlafen-like 1	SLFNL1	7.13034e-09	3.77763	0.00020694	0.548724	0.276008	0.145256	8.26676e-08	1	1.16666	0.727193
ENSBTAG00000001629	540926	3	sex comb on midleg homolog 1 (Drosophila)	SCMH1	0.11781	1.59164	0.0778764	1.36281	0.286474	0.85623	0.730608	1	1.05674	0.784053
ENSBTAG00000001631	510995	23	kinesin family member C1	KIFC1	0.0142175	0.447837	0.031758	0.467749	0.0345725	1.04446	1	0.335434	0.653349	0.0687875
ENSBTAG00000001632	515032	19	neighbor of BRCA1 gene 1	NBR1	0.373725	1.30017	0.293231	1.06642	1	0.820216	0.45865	0.793975	0.844206	0.35379
ENSBTAG00000001634	508957	23	PHD finger protein 1	PHF1	0.445589	0.863385	0.689724	0.772226	0.275688	0.894416	0.813082	0.276591	0.651758	0.0505761
ENSBTAG00000001635	508956	23	cutA divalent cation tolerance homolog (E. coli)	CUTA	0.0151344	0.587957	0.0188904	0.96743	1	1.64541	0.0250519	0.5824	0.77025	0.190135
ENSBTAG00000001637	518258	X	FUN14 domain containing 1	FUNDC1	1	1	1	1	1	1	1	1	1	1
ENSBTAG00000001638	522039	17	fibrinogen alpha chain	FGA	7.86538e-14	1.84655	0.00573091	4.25541	1.73368e-13	2.30452	5.16967e-05	1	0.915652	0.856652
ENSBTAG00000001639	527638	21	transient receptor potential cation channel, subfamily M, member 1	TRPM1	0.0424393	0.754583	0.920983	0.19234	0.0239245	0.254896	0.10713	3.09027e-05	0.144372	7.50724e-07
ENSBTAG00000001640	515919	13	erythrocyte membrane protein band 4.1-like 1	EPB41L1	0.220068	0.708268	0.306738	1.07425	1	1.51673	0.144297	0.698814	0.787149	0.257996
ENSBTAG00000001642	525122	16	tetratricopeptide repeat domain 34	TTC34	1	1	1	1	1	1	1	0.782778	2.42643	0.34493
ENSBTAG00000001644	535163	9	MDN1, midasin homolog (yeast)	MDN1	4.37885e-05	2.5325	0.000441948	1.07193	1	0.423269	0.00105675	0.736507	0.79967	0.29824
ENSBTAG00000001645	533351	13	AAR2 splicing factor homolog (S. cerevisiae)	AAR2	0.718857	1.00392	1	1.1638	0.57688	1.15926	0.591886	0.871816	0.858209	0.423689
ENSBTAG00000001647	529056	7	pleckstrin homology domain containing, family J member 1	PLEKHJ1	0.00897591	0.748388	0.302367	0.547573	0.00381949	0.731669	0.215795	0.983701	1.1236	0.533865
ENSBTAG00000001648	326584	12	ribosomal protein L21	RPL21	0.916811	1.13075	0.855673	0.973728	1	0.861137	0.705038	1	0.979304	0.912092
ENSBTAG00000001649	784747	14	zinc finger protein, FOG family member 2	ZFPM2	0.671092	1.34852	0.50887	1.17221	0.842324	0.869263	0.88551	1	1.09367	0.808757
ENSBTAG00000001651	522372	2	SYF2 homolog, RNA splicing factor (S. cerevisiae)	SYF2	1	1.09751	0.905792	1.08866	0.913055	0.991942	1	0.994925	0.893516	0.547015
ENSBTAG00000001652	407132	21	solute carrier organic anion transporter family, member 3A1	SLCO3A1	0.23998	1.65136	0.167217	1.23388	0.718701	0.74719	0.47207	0.748251	0.766532	0.318894
ENSBTAG00000001654	786534	18	syntrophin, beta 2 (dystrophin-associated protein A1, 59kDa, basic component 2)	SNTB2	0.142315	1.68002	0.0916607	1.36756	0.380636	0.814011	0.637955	0.302174	1.55264	0.0572039
ENSBTAG00000001656	505854	28	chromosome 28 open reading frame, human C10orf57	LOC101909164	4.96688e-11	0.615601	0.0656374	0.231313	1.02074e-11	0.375751	1.1762e-05	1	1.10613	0.611683
ENSBTAG00000001657	513579	29	phosphatidylinositol binding clathrin assembly protein	PICALM	0.012329	0.862693	0.776739	0.546766	0.00651237	0.633789	0.0568041	0.0521155	1.73989	0.00498798
ENSBTAG00000001658	513855	4	aldo-keto reductase family 1, member D1 (delta 4-3-ketosteroid-5-beta-reductase)	AKR1D1	6.50414e-08	0.789732	0.564569	0.269472	3.22837e-08	0.34122	1.07495e-05	1	1.01838	0.964547
ENSBTAG00000001659	618168	18	vacuolar protein sorting 4 homolog A (S. cerevisiae)	VPS4A	0.320464	0.984849	1	1.26205	0.31788	1.28146	0.269239	1	0.99492	0.978889
ENSBTAG00000001660	539967	29	SPT2, Suppressor of Ty, domain containing 1 (S. cerevisiae)	SPTY2D1	1.76551e-07	4.70896	9.45791e-06	1.22362	0.836501	0.259849	0.000108524	0.969415	1.14413	0.518334
ENSBTAG00000001662	510183	11	EH-domain containing 3	EHD3	1	1.02363	1	1.12586	0.818718	1.09988	0.914939	0.0287124	2.05523	0.00228034
ENSBTAG00000001663	788473	18	peptide deformylase (mitochondrial)	PDF	0.0960779	0.710534	0.23211	1.12676	0.863216	1.5858	0.0565584	0.736507	0.810447	0.286276
ENSBTAG00000001665	768007	18	component of oligomeric golgi complex 8	COG8	0.00364368	0.800544	0.329515	1.33708	0.12128	1.67022	0.00185788	0.736507	0.82496	0.301989
ENSBTAG00000001666	509981	18	nuclear import 7 homolog (S. cerevisiae)	NIP7	0.0416263	2.32819	0.0291514	1.92776	0.0981894	0.828006	0.8591	1	0.937223	0.783775
ENSBTAG00000001668	533782	22	wingless-type MMTV integration site family, member 7A	WNT7A	0.121732	0.20809	0.0989386	0.867805	1	4.17033	0.128326	0.578331	0.170092	0.184875
ENSBTAG00000001671	518260	10	Rtf1, Paf1/RNA polymerase II complex component, homolog (S. cerevisiae)	RTF1	1	1.05214	1	1.05403	1	1.00179	1	1	0.914142	0.626359
ENSBTAG00000001672	100140417	19	keratin-associated protein 9-7-like	-	1	1	1	1	1	1	1	0.530629	7.91881	0.147358
ENSBTAG00000001673	520387	5	C2 calcium-dependent domain containing 5	C2CD5	0.116509	0.674327	0.0791585	0.790823	0.367392	1.17276	0.618478	1	1.04897	0.792568
ENSBTAG00000001675	615813	10	inositol-trisphosphate 3-kinase A	ITPKA	0.0593827	0.60026	0.0419661	0.878686	0.834401	1.46384	0.145495	0.18194	0.557667	0.0274493
ENSBTAG00000001681	-			-	1	0.565108	0.99502	1.26646	1	2.2411	0.758029	0.0409469	0.224934	0.00360299
ENSBTAG00000001683	614438	2	family with sequence similarity 171, member B	FAM171B	0.566454	0.730364	0.937423	1.4468	0.734427	1.98094	0.382908	1	1.10348	0.815956
ENSBTAG00000001686	536513	3	leucine rich repeat containing 52	LRRC52	1	1	1	1	1	1	1	0.736507	4.40361	0.305784
ENSBTAG00000001687	338078	8	stanniocalcin 1	STC1	8.94343e-11	5.79103	3.72378e-07	1.02079	1	0.176271	3.28271e-07	0.0293766	2.41397	0.00234263
ENSBTAG00000001692	514172	7	N-deacetylase/N-sulfotransferase (heparan glucosaminyl) 1	NDST1	0.000169097	1.28269	0.320061	0.633635	0.0164884	0.493988	7.22722e-05	0.049176	0.555291	0.00461874
ENSBTAG00000001693	531362	10	RNA polymerase II associated protein 1	RPAP1	0.0080693	0.68102	0.0535453	1.12781	0.736913	1.65606	0.00483364	1	0.931942	0.707064
ENSBTAG00000001694	788224	10	TYRO3 protein tyrosine kinase	TYRO3	0.0752668	0.868839	0.995542	1.67192	0.16772	1.92432	0.0626409	0.0464715	0.571921	0.0043062
ENSBTAG00000001695	-			-	0.697845	0.977576	1	1.3422	0.598485	1.37299	0.561507	1	0.947275	0.865064
ENSBTAG00000001696	532175	17	RNA binding motif protein 46	RBM46	0.477292	0.320165	0.359854	0.870858	1	2.72003	0.425501	0.931719	0.681572	0.479032
ENSBTAG00000001697	615156	1	transformer 2 beta homolog (Drosophila)	TRA2B	0.00052808	2.07646	0.00111846	1.15851	0.755754	0.557926	0.0107676	0.24171	1.52319	0.041172
ENSBTAG00000001698	618186	18	CTF8, chromosome transmission fidelity factor 8 homolog (S. cerevisiae)	CHTF8	0.84177	1.17588	0.624081	1.09031	0.94256	0.92723	0.989768	0.86539	0.857862	0.417016
ENSBTAG00000001700	532712	2	cell division cycle 42 (GTP binding protein, 25kDa)	CDC42	0.528248	1.10388	0.841139	1.22855	0.335391	1.11293	0.758296	0.535003	1.2938	0.151355
ENSBTAG00000001702	509812	19	transmembrane protein 107	TMEM107	1.2881e-05	0.311849	7.59595e-05	1.02809	1	3.29677	3.00881e-05	0.00312317	0.421336	0.000154281
ENSBTAG00000001703	540545	15	synaptotagmin XIII	SYT13	1	1	1	1	1	1	1	1	1	1
ENSBTAG00000001704	617971	15	lysine (K)-specific demethylase 4D	KDM4D	0.700108	7.59849	0.548921	6.33143	0.546695	0.833248	1	0.0812525	0.0481609	0.00897488
ENSBTAG00000001706	526134	11	solute carrier family 9, subfamily A (NHE2, cation proton antiporter 2), member 2	SLC9A2	0.485929	0.0744263	0.334876	0.471224	0.835853	6.33143	0.561507	0.00105732	0.0489519	4.36827e-05
ENSBTAG00000001707	508607	7	ubiquitin interaction motif containing 1	UIMC1	0.545249	0.864162	0.781399	1.12604	0.85171	1.30305	0.352209	1	0.959721	0.828007
ENSBTAG00000001708	511319	5	tubulin tyrosine ligase-like family, member 12	TTLL12	0.187099	0.876129	0.698168	0.727706	0.100669	0.830592	0.451972	0.109451	1.6109	0.013502
ENSBTAG00000001710	533671	22	CKLF-like MARVEL transmembrane domain containing 8	CMTM8	0.480901	1.06476	1	0.834096	0.52395	0.783369	0.315803	0.00661375	0.413943	0.000382058
ENSBTAG00000001711	539395	19	chromosome 19 open reading frame, human C17orf59	C19H17orf59	0.0044418	0.440719	0.00351154	0.852338	0.812625	1.93397	0.0210084	0.525226	0.735473	0.14217
ENSBTAG00000001712	532269	22	CKLF-like MARVEL transmembrane domain containing 7	CMTM7	1	1.05378	1	1.00955	1	0.958024	1	0.145719	1.68777	0.0199612
ENSBTAG00000001714	514165	11	major facilitator superfamily domain containing 9	MFSD9	0.00320542	0.589815	0.0451209	1.23593	0.546695	2.09545	0.0015924	1	0.943056	0.787868
ENSBTAG00000001717	360192	19	aurora kinase B	AURKB	0.0595247	0.458636	0.0602775	0.554235	0.152654	1.20844	0.890241	1	0.973129	0.939443
ENSBTAG00000001721	280812	1	glycogenin 1	GYG1	5.66924e-10	0.750311	0.304711	2.19912	2.14852e-05	2.93095	7.98166e-09	0.240048	0.689216	0.0406255
ENSBTAG00000001724	532505	24	zinc binding alcohol dehydrogenase domain containing 2	ZADH2	0.8989	1.19402	0.684864	1.08243	1	0.906537	0.955651	1	0.92968	0.713005
ENSBTAG00000001725	615107	6	chemokine (C-X-C motif) ligand 10	CXCL10	2.94713e-21	5.06834	1.28347e-06	0.231631	1.56505e-05	0.0457016	1.15505e-18	0.125308	2.12872	0.0162183
ENSBTAG00000001726	519648	X	caudal type homeobox 4	CDX4	1	1	1	1	1	1	1	1	1	1
ENSBTAG00000001727	617001	16	chromosome 16 open reading frame, human C1orf93	FAM213B	0.000767076	0.958543	1	0.531528	0.000952612	0.554517	0.0025911	0.412748	0.718412	0.0966811
ENSBTAG00000001728	537487	1	immunoglobulin superfamily, member 10	IGSF10	0.100453	3.79581	0.434982	0.138727	0.489452	0.0365475	0.0611543	0.0302903	0.29208	0.00243888
ENSBTAG00000001729	541175	16	dual specificity phosphatase 10	DUSP10	0.000146217	0.400179	0.000523504	0.471139	0.00408675	1.17732	0.79351	0.35448	1.58133	0.0748637
ENSBTAG00000001730	509757	11	outer dense fiber of sperm tails 3	ODF3	1	1	1	1	1	1	1	1	1.27022	0.746962
ENSBTAG00000001731	539636	25	glyoxylate reductase 1 homolog (Arabidopsis)	GLYR1	0.383406	1.28731	0.277971	1.19748	0.489452	0.930221	0.977217	0.781974	0.844913	0.34429
ENSBTAG00000001734	506215	29	membrane-spanning 4-domains, subfamily A, member 10	MS4A10	0.124596	0.638283	0.785545	0.187583	0.06557	0.293887	0.296999	0.583402	0.289437	0.190862
ENSBTAG00000001735	522375	19	ADAM metallopeptidase domain 11	ADAM11	0.781455	1.03214	1	1.31965	0.61149	1.27855	0.691202	0.963266	0.807882	0.511134
ENSBTAG00000001736	525895	25	ubinuclein 1	UBN1	0.286843	1.48865	0.193625	1.21278	0.6446	0.814683	0.596913	0.102694	0.6082	0.0122819
ENSBTAG00000001737	513209	8	zinc finger, CCHC domain containing 6	ZCCHC6	0.0135673	1.48331	0.0708229	0.90797	0.898696	0.612126	0.0130367	0.082109	1.61223	0.00909707
ENSBTAG00000001739	538924	24	cadherin 20, type 2	CDH20	0.628732	0.874809	1	0.369708	0.47611	0.422616	0.576536	0.781541	0.679721	0.344067
ENSBTAG00000001740	515224	21	hyaluronan and proteoglycan link protein 3	HAPLN3	0.26842	0.933082	1	0.583579	0.189353	0.625432	0.276936	0.945479	0.795488	0.492937
ENSBTAG00000001741	520521	13	discs, large (Drosophila) homolog-associated protein 4	DLGAP4	0.919907	0.88545	0.854201	1.02757	1	1.1605	0.698257	1	1.10669	0.60213
ENSBTAG00000001744	509758	11	blocked early in transport 1 homolog (S. cerevisiae)-like	BET1L	0.00184036	0.97518	1	1.67621	0.00745863	1.71888	0.00508105	1	0.914694	0.632503
ENSBTAG00000001745	280847	5	lumican	LUM	0.528248	1.46592	0.369877	1.17877	0.864905	0.804119	0.694753	0.485254	0.500899	0.125532
ENSBTAG00000001747	515730	9	peroxisomal biogenesis factor 3	PEX3	0.0132012	0.69575	0.200071	0.537549	0.00660577	0.772617	0.408759	0.853055	0.855727	0.405388
ENSBTAG00000001748	539091	3	tripartite motif containing 45	TRIM45	0.182408	0.576459	0.153877	0.657602	0.294538	1.14076	0.977503	0.736507	1.33665	0.29465
ENSBTAG00000001749	539639	1	SUMO1/sentrin/SMT3 specific peptidase 2	SENP2	0.0139742	0.972577	1	0.664263	0.0138151	0.682993	0.0254597	0.789321	0.839515	0.349833
ENSBTAG00000001751	539947	6	CXXC finger protein 4	CXXC4	0.816173	0.439819	0.625366	0.85855	1	1.95206	0.723108	0.823492	0.405118	0.378835
ENSBTAG00000001752	515729	9	fucosidase, alpha-L- 2, plasma	FUCA2	0.0790601	0.622161	0.0490388	0.824417	0.546695	1.32509	0.311724	0.682822	1.26739	0.248136
ENSBTAG00000001753	507243	1	chloride intracellular channel 6	CLIC6	1	1.40538	1	0.867255	1	0.617096	0.871347	0.648187	1.37569	0.227244
ENSBTAG00000001754	532836	4	adenosylhomocysteinase-like 2	AHCYL2	0.986527	0.993004	1	0.888373	0.802114	0.894632	0.829487	0.82445	0.83146	0.380257
ENSBTAG00000001755	539487	2	neurogenic differentiation 1	NEUROD1	1	1	1	1	1	1	1	1	1	1
ENSBTAG00000001761	-			-	1	1	1	1	1	1	1	0.736507	4.46279	0.303289
ENSBTAG00000001762	100125917	7	regulatory factor X-associated ankyrin-containing protein	RFXANK	0.538048	0.864602	0.655753	0.806338	0.3625	0.932612	0.997279	0.793376	1.18381	0.353016
ENSBTAG00000001763	508684	7	nuclear receptor 2C2-associated protein	NR2C2AP	0.015114	1.47384	0.0633915	1.62726	0.00911152	1.1041	0.858375	1	1.04294	0.837398
ENSBTAG00000001764	523701	7	neurocan	NCAN	0.528248	7.62121	0.548921	1	1	0.131213	0.467685	0.736507	4.30304	0.310191
ENSBTAG00000001765	539254	7	hyaluronan and proteoglycan link protein 4	HAPLN4	5.67104e-08	8.14868	1.33275e-05	1.16071	1	0.142441	2.19236e-05	0.534858	7.73532	0.151097
ENSBTAG00000001767	507559	7	xylosylprotein beta 1,4-galactosyltransferase, polypeptide 7 (galactosyltransferase I)	B4GALT7	1.11803e-13	1.05954	1	2.77545	2.2378e-10	2.61947	4.83122e-09	1	1.09685	0.621652
ENSBTAG00000001768	515927	X	taxilin gamma	TXLNG	1	1	1	1	1	1	1	1	1	1
ENSBTAG00000001770	497020	24	ST8 alpha-N-acetyl-neuraminide alpha-2,8-sialyltransferase 5	ST8SIA5	0.113805	4.08551	0.192064	0.878647	1	0.215065	0.113786	1	1.20037	0.596253
ENSBTAG00000001771	532989	1	dual-specificity tyrosine-(Y)-phosphorylation regulated kinase 1A	DYRK1A	0.571709	1.08631	0.999937	1.26064	0.390083	1.16048	0.673773	1	0.903356	0.588515
ENSBTAG00000001772	531753	6	phosducin-like 2	PDCL2	1	1	1	1	1	1	1	1	0.741431	0.743574
ENSBTAG00000001773	616626	4	chromosome 4 open reading frame, human C7orf49	C4H7orf49	2.67877e-05	0.640446	0.0612	1.53128	0.0562282	2.39095	1.23438e-05	0.970263	1.13374	0.51933
ENSBTAG00000001774	539090	12	sprouty homolog 2 (Drosophila)	SPRY2	0.556615	1.28065	0.553349	0.972218	1	0.759161	0.446085	0.620975	0.780678	0.210759
ENSBTAG00000001775	504464	18	Ras and Rab interactor-like	RINL	0.0995306	1.24209	0.571489	0.754951	0.382303	0.607805	0.0519926	1	1.15442	0.565591
ENSBTAG00000001776	504463	18	sirtuin 2	SIRT2	0.000256835	0.755166	0.212986	0.512534	8.67678e-05	0.678703	0.0436021	1	0.953981	0.809678
ENSBTAG00000001777	286853	29	ribosomal protein, large, P2	RPLP2	0.00103848	1.16009	0.689669	1.8451	0.00104692	1.59047	0.0198421	1	1.11712	0.557391
ENSBTAG00000001778	525408	18	nuclear factor of kappa light polypeptide gene enhancer in B-cells inhibitor, beta	NFKBIB	5.61433e-08	3.47239	6.10536e-08	1.79791	0.0192161	0.517774	0.00728574	0.113532	1.66026	0.0141546
ENSBTAG00000001780	282060	18	seryl-tRNA synthetase 2, mitochondrial	SARS2	0.506175	0.983979	1	1.19767	0.466183	1.21717	0.396276	1	0.996089	0.983602
ENSBTAG00000001781	510219	18	translocase of outer mitochondrial membrane 40 homolog (yeast)	TOMM40	3.16424e-10	1.25882	0.358512	2.64562	2.9995e-09	2.10168	1.33195e-05	0.442129	1.35763	0.107856
ENSBTAG00000001782	768042	18	mitochondrial ribosomal protein S12	MRPS12	0.24842	1.16448	0.646509	1.36442	0.140463	1.17169	0.574668	1	1.04104	0.831014
ENSBTAG00000001783	510874	18	F-box protein 17	FBXO17	0.00185519	0.562416	0.00980495	0.551989	0.0049867	0.98146	1	1	0.94688	0.806848
ENSBTAG00000001784	520964	2	low density lipoprotein receptor class A domain containing 2	LDLRAD2	0.604932	1	1	6.33809	0.546695	6.33809	0.561507	0.314891	0.0912739	0.0608706
ENSBTAG00000001785	505080	13	transglutaminase 3 (E polypeptide, protein-glutamine-gamma-glutamyltransferase)	TGM3	2.51454e-09	16.6228	3.69131e-09	5.30608	0.000353701	0.319206	0.0181623	2.61971e-25	320.762	1.70277e-28
ENSBTAG00000001786	530270	21	aminoglycoside phosphotransferase domain containing 1	HYKK	8.31125e-05	0.56136	0.0778764	0.321412	3.59008e-05	0.572559	0.0797502	0.00295956	0.421494	0.000144395
ENSBTAG00000001788	509732	16	podoplanin	PDPN	0.000256884	4.55156	0.0403097	10.612	0.000105341	2.33151	0.187752	0.00246827	2.65816	0.000116214
ENSBTAG00000001790	100300349	7	scaffold attachment factor B2	SAFB2	0.000454154	1.55626	0.0387344	0.788603	0.355491	0.50673	0.000339637	1	1.03335	0.855781
ENSBTAG00000001792	540962	7	chromosome 7 open reading frame, human C19orf70	C7H19orf70	1	0.979281	1	0.970929	1	0.991471	1	1	0.909885	0.630255
ENSBTAG00000001793	404546	7	hydroxysteroid (11-beta) dehydrogenase 1-like	HSD11B1L	0.0856081	0.584564	0.0544147	0.761943	0.429999	1.30344	0.459814	0.557931	0.752022	0.164896
ENSBTAG00000001794	768327	7	ribosomal protein L36	RPL36	0.484983	1.27705	0.433735	1.27743	0.391602	1.0003	1	1	0.943911	0.762904
ENSBTAG00000001795	510796	7	lon peptidase 1, mitochondrial	LONP1	0.21455	1.05605	1	1.36088	0.160699	1.28864	0.282805	0.460983	0.743266	0.11504
ENSBTAG00000001796	617472	7	transmembrane protein 146	CATSPERD	0.0240335	0.610676	0.0924125	0.550301	0.0229252	0.901134	0.978328	0.66568	0.786611	0.237672
ENSBTAG00000001801	539867	24	synaptotagmin IV	SYT4	0.906702	1.00442	1	1.57041	0.757936	1.56349	0.758805	1	1.01466	0.978613
ENSBTAG00000001803	615499	9	four and a half LIM domains 5	FHL5	0.334591	0.139448	0.56339	2.37535	0.717612	17.034	0.205326	0.314891	2.48048	0.0607991
ENSBTAG00000001804	787335	19	G protein-coupled receptor 179	GPR179	0.0318101	3.0239	0.405383	0.0744383	0.248372	0.0246167	0.0165967	1	1.33556	0.679041
ENSBTAG00000001805	537290	24	twisted gastrulation homolog 1 (Drosophila)	TWSG1	0.517841	1.00163	1	1.22629	0.435977	1.22429	0.438941	1	1.01102	0.959758
ENSBTAG00000001806	513272	17	IQ motif containing D	IQCD	0.379199	1.1639	0.995064	1.60705	0.248922	1.38074	0.511251	1	0.978596	0.934609
ENSBTAG00000001807	522905	7	A kinase (PRKA) anchor protein 8	AKAP8	0.199812	1.32942	0.304711	0.942441	1	0.708913	0.14965	0.498662	0.756077	0.130723
ENSBTAG00000001808	535021	14	lactamase, beta 2	LACTB2	0.740087	0.877758	0.762205	1.04858	1	1.19461	0.536749	0.145953	0.638836	0.0200268
ENSBTAG00000001809	538872	X	dual specificity phosphatase 18-like	LOC538872	1	1	1	1	1	1	1	1	1	1
ENSBTAG00000001810	538632	5	SR-related CTD-associated factor 11	SCAF11	0.451557	0.881075	0.855673	1.18183	0.655612	1.34135	0.278245	0.56941	0.76633	0.170689
ENSBTAG00000001812	527400	22	H1 histone family, member O, oocyte-specific	H1FOO	0.927949	0.788549	1	0.635326	0.675418	0.805689	1	0.578331	2.67299	0.176041
ENSBTAG00000001814	781625	22	plexin D1	PLXND1	0.775218	0.938235	1	0.766897	0.552086	0.817383	0.73221	1	0.884305	0.679944
ENSBTAG00000001815	516290	4	Rho guanine nucleotide exchange factor (GEF) 5	ARHGEF5	1.54667e-05	2.07857	0.00103884	0.899099	0.918887	0.432557	9.38954e-05	1	0.921389	0.695174
ENSBTAG00000001816	504608	7	solute carrier family 25, member 42	SLC25A42	0.00280035	0.430471	0.010123	0.448167	0.0115814	1.04111	1	0.00638457	0.426697	0.000367522
ENSBTAG00000001817	618720	7	transmembrane protein 161A	TMEM161A	0.556155	0.76939	0.411086	0.855196	0.708695	1.11152	0.909178	1	0.939367	0.73614
ENSBTAG00000001818	100271851	7	myocyte enhancer factor 2B	MEF2B	0.470144	1.12012	0.996277	0.782388	0.546695	0.698487	0.296667	0.602678	0.721381	0.201031
ENSBTAG00000001819	618679	12	caudal type homeobox 2	CDX2	0.254658	20.8723	0.169832	11.6626	0.32507	0.558761	0.852685	1	1	1
ENSBTAG00000001821	505359	16	proline-rich coiled-coil 2C	PRRC2C	1	1.0839	0.996819	1.03396	1	0.953927	1	1	1.0226	0.906759
ENSBTAG00000001822	508836	4	sorting nexin 10	SNX10	0.118774	1.24971	0.449513	1.49024	0.0608626	1.19247	0.561507	0.00129245	2.78718	5.49195e-05
ENSBTAG00000001823	540573	20	stanniocalcin 2	STC2	0.230074	20.877	0.169648	6.33809	0.546695	0.303592	0.499966	0.119242	2.05671	0.0151069
ENSBTAG00000001824	510658	11	solute carrier family 2 (facilitated glucose transporter), member 6	SLC2A6	8.62778e-09	4.13204	2.83725e-05	0.805831	0.804241	0.19502	8.37769e-07	7.0274e-10	10.362	6.22349e-12
ENSBTAG00000001825	540288	19	Sp6 transcription factor	SP6	0.142133	0.0748154	0.334876	2.06589	0.671236	27.6132	0.0769426	1	1.15804	0.592724
ENSBTAG00000001826	539603	9	SAM and SH3 domain containing 1	SASH1	0.581824	1.40242	0.434344	1.14144	0.943821	0.813906	0.70814	0.501924	1.51226	0.132288
ENSBTAG00000001827	505570	13	GID complex subunit 8 homolog (S. cerevisiae)	GID8	0.0563029	0.680813	0.0435468	0.920695	0.915874	1.35235	0.123153	1	0.930891	0.702168
ENSBTAG00000001828	515013	19	secernin 2	SCRN2	4.85287e-09	0.773273	0.343685	0.334189	1.89734e-09	0.432175	1.01282e-05	0.83046	0.842144	0.385975
ENSBTAG00000001829	518062	13	solute carrier family 17, member 9	SLC17A9	7.1214e-08	2.00772	0.00712973	3.62472	2.32763e-08	1.80539	0.0227562	4.56725e-07	4.97769	6.90208e-09
ENSBTAG00000001830	780880	19	leucine rich repeat containing 46	LRRC46	1	0.910364	1	0.979588	1	1.07604	1	0.277029	2.99098	0.0507369
ENSBTAG00000001832	515014	19	mitochondrial ribosomal protein L10	MRPL10	0.00680405	0.742997	0.176568	1.2595	0.312578	1.69516	0.00305999	0.805977	0.844127	0.363092
ENSBTAG00000001834	616621	18	polynucleotide kinase 3'-phosphatase	PNKP	1.73287e-06	1.03419	1	2.07088	2.88262e-05	2.00241	8.79495e-05	0.215744	1.49109	0.0346075
ENSBTAG00000001835	281193	9	gap junction protein, alpha 1, 43kDa	GJA1	0.044532	1.58079	0.237384	0.785305	0.636981	0.496781	0.0285624	0.45208	1.67012	0.111829
ENSBTAG00000001836	100126815	19	MHC class I-like family A1	LOC100850190	1	1.41581	0.945626	0.973443	1	0.687552	0.876628	1	0.816513	0.73258
ENSBTAG00000001838	512403	18	leucine rich repeat containing 36	LRRC36	0.344893	0.422266	0.348708	1.06809	1	2.52941	0.239812	1	1.24624	0.588177
ENSBTAG00000001839	505877	6	OCIA domain containing 2	OCIAD2	0.00132698	0.703843	0.31256	0.41585	0.000485968	0.590827	0.0619968	0.212868	1.65191	0.0338984
ENSBTAG00000001840	509187	11	INO80 complex subunit B	INO80B	0.0988928	0.657919	0.0736306	0.908314	0.92708	1.38059	0.184731	0.905156	0.858445	0.454122
ENSBTAG00000001842	615507	3	glutathione S-transferase mu 3 (brain)	GSTM3	0.000209895	0.788003	0.56339	0.391066	8.90679e-05	0.496275	0.00574412	0.152333	0.547607	0.0211951
ENSBTAG00000001843	509188	11	WW domain binding protein 1	WBP1	1.67695e-05	0.868146	0.767417	0.423819	1.2158e-05	0.488189	0.000426216	0.151337	0.609731	0.0209889
ENSBTAG00000001844	516155	11	mannosyl-oligosaccharide glucosidase	MOGS	3.54262e-13	2.20614	7.24001e-05	4.00269	1.02352e-13	1.81434	0.00360453	0.256136	1.51825	0.0447925
ENSBTAG00000001845	504611	3	EPS8-like 3	EPS8L3	0.000320323	0.319873	0.013474	0.230216	0.000612849	0.71971	0.744113	1	0.82552	0.639984
ENSBTAG00000001847	-			-	0.609436	0.877357	0.870582	1.13568	0.842324	1.29443	0.412574	0.59806	0.73915	0.198786
ENSBTAG00000001848	508813	18	katanin p80 (WD repeat containing) subunit B 1	KATNB1	0.00136775	0.688665	0.161351	1.42693	0.155036	2.07202	0.000620417	0.805977	0.836391	0.363109
ENSBTAG00000001851	508916	18	carboxylesterase 1-like	LOC508916	2.33962e-05	0.800011	0.67774	0.289305	1.28108e-05	0.361627	0.000786084	0.52918	7.98006	0.146161
ENSBTAG00000001852	497207	18	retinyl ester hydrolase type 1	BREH1	6.50414e-08	0.731677	0.353133	0.280336	2.09129e-08	0.383142	4.77795e-05	0.508779	0.664304	0.135355
ENSBTAG00000001854	535119	18	cytokine induced apoptosis inhibitor 1	CIAPIN1	3.57293e-05	0.726057	0.276055	1.75984	0.0125748	2.42383	3.29297e-05	0.846467	1.16688	0.398956
ENSBTAG00000001855	529282	18	coenzyme Q9 homolog (S. cerevisiae)	COQ9	0.121598	0.813876	0.443205	1.17082	0.566979	1.43857	0.0638281	0.26551	0.693416	0.0473289
ENSBTAG00000001856	504452	18	polymerase (RNA) II (DNA directed) polypeptide C, 33kDa	POLR2C	0.0445926	1.4092	0.0944779	0.969857	1	0.688232	0.0501979	1	0.966328	0.859248
ENSBTAG00000001857	618756	18	docking protein 4-like	LOC618756	0.05411	0.658214	0.061871	0.980737	1	1.49	0.0655876	1	0.945699	0.779586
ENSBTAG00000001858	-			-	0.00422689	1.18998	0.554369	1.70573	0.00264417	1.43341	0.0661675	1	0.953485	0.809641
ENSBTAG00000001861	512176	2	SEC14 and spectrin domains 1	LOC512176	0.238745	1.22956	0.513971	1.39907	0.135031	1.13787	0.751982	0.627944	0.775904	0.215148
ENSBTAG00000001862	509290	7	protein phosphatase 2, regulatory subunit B, beta	PPP2R2B	0.0113622	0.689386	0.289492	0.475963	0.00507185	0.690416	0.253664	0.809117	0.756334	0.365739
ENSBTAG00000001864	528877	8	nuclear receptor subfamily 4, group A, member 3	NR4A3	1.95537e-07	8.02778	3.1155e-05	1.10574	1	0.137739	2.94594e-05	6.87679e-07	18.5023	1.08672e-08
ENSBTAG00000001865	506155	12	sarcoglycan, gamma (35kDa dystrophin-associated glycoprotein)	SGCG	1	1	1	1	1	1	1	0.827102	0.408687	0.382773
ENSBTAG00000001866	539333	11	empty spiracles homeobox 1	EMX1	0.334077	0.782727	0.946992	0.43504	0.203243	0.555801	0.480798	1	0.996644	1
ENSBTAG00000001867	539378	12	spastic ataxia of Charlevoix-Saguenay (sacsin)	SACS	0.0275948	0.780377	0.378824	1.28917	0.310338	1.65199	0.0135937	0.711068	1.32751	0.267026
ENSBTAG00000001868	510274	19	phosphate cytidylyltransferase 2, ethanolamine	PCYT2	0.000893281	0.640058	0.0743242	0.475349	0.000467854	0.742666	0.278477	0.167018	0.567121	0.0243181
ENSBTAG00000001870	508059	10	copine VI (neuronal)	CPNE6	1	1.0572	1	0.881051	1	0.833379	1	4.88541e-05	98.6338	1.26422e-06
ENSBTAG00000001871	-			-	0.536475	0.138726	0.56339	1.61128	1	11.6148	0.339089	1	0.686855	0.68824
ENSBTAG00000001872	515476	18	origin recognition complex, subunit 6	ORC6	0.00397671	0.768557	0.424357	1.50228	0.0941884	1.95468	0.00238541	0.371619	0.724092	0.081854
ENSBTAG00000001873	-			-	1	1	1	1	1	1	1	1	1	1
ENSBTAG00000001874	524692	22	dedicator of cytokinesis protein 3-like	LOC524692	0.0182958	0.983415	1	0.493524	0.0199702	0.501847	0.0268747	0.736507	0.736909	0.304703
ENSBTAG00000001877	767875	X	high mobility group nucleosome binding domain 5	HMGN5	1	1	1	1	1	1	1	1	1	1
ENSBTAG00000001879	512237	3	period circadian clock 2	PER2	1.27503e-06	0.739429	0.500434	0.257137	4.63355e-07	0.347751	0.000162998	0.0046785	0.42009	0.000252589
ENSBTAG00000001880	-			-	1	1	1	1	1	1	1	1	1	1
ENSBTAG00000001881	532890	10	solute carrier family 10 (sodium/bile acid cotransporter family), member 1	SLC10A1	2.45489e-15	0.636125	0.415339	0.0441112	6.67023e-16	0.0693436	4.04557e-12	1	1.07161	0.832366
ENSBTAG00000001882	281674	18	CD79a molecule, immunoglobulin-associated alpha	CD79A	0.108872	0.969086	1	0.558263	0.0891215	0.576072	0.118385	0.402125	0.643038	0.092926
ENSBTAG00000001885	506999	19	chromosome 19 open reading frame, human C17orf79	COPRS	0.00592875	2.28162	0.00357953	1.75896	0.0598809	0.770926	0.49746	0.142019	0.593604	0.0191543
ENSBTAG00000001886	787049	X	family with sequence similarity 122B	FAM122B	1	1	1	1	1	1	1	1	1	1
ENSBTAG00000001887	538505	2	signal transducing adaptor molecule (SH3 domain and ITAM motif) 2	LOC100847279	0.412529	0.977119	1	1.27131	0.395123	1.30108	0.332111	0.587058	1.33662	0.193102
ENSBTAG00000001888	517336	17	mediator complex subunit 13-like	MED13L	0.62762	1.09084	0.98912	1.24392	0.44096	1.14033	0.753749	0.973023	1.13876	0.523391
ENSBTAG00000001889	613635	22	chromosome 22 open reading frame, human C3orf14	C22H3orf14	0.13705	0.858506	0.897895	1.44742	0.286383	1.68598	0.0933369	0.82518	1.21127	0.380911
ENSBTAG00000001890	508354	1	KIAA0226 ortholog	KIAA0226	0.0227544	0.487592	0.014859	0.822012	0.703126	1.68586	0.0926967	0.573331	0.752525	0.172563
ENSBTAG00000001892	508613	4	Yae1 domain containing 1	YAE1D1	5.2677e-05	0.792136	0.399527	1.64235	0.00855263	2.07332	5.6428e-05	0.412863	0.724764	0.0968088
ENSBTAG00000001893	507646	1	transmembrane 4 L six family member 4	TM4SF4	0.0346115	1.25454	0.368064	1.5639	0.0159834	1.24659	0.351622	0.736507	0.634788	0.307414
ENSBTAG00000001894	519463	5	neural precursor cell expressed, developmentally down-regulated 1	NEDD1	0.567145	0.804923	0.590572	1.06263	1	1.32016	0.400146	1	1.01021	0.957628
ENSBTAG00000001895	509322	10	protein geranylgeranyltransferase type I, beta subunit	PGGT1B	1	1.01672	1	1.04749	1	1.03026	1	1	1.1072	0.597348
ENSBTAG00000001898	509840	10	coiled-coil domain containing 112	CCDC112	0.767344	0.818381	0.750488	1.05462	1	1.28866	0.561507	1	0.913087	0.697672
ENSBTAG00000001899	534542	2	potassium voltage-gated channel subfamily H member 7-like	LOC534542	0.811351	2.85459	0.621551	2.35333	0.723276	0.824403	1	1	1	1
ENSBTAG00000001900	-			-	1	1	1	1	1	1	1	1	1	1
ENSBTAG00000001901	-			-	8.01987e-05	3.20818	0.000190059	1.38372	0.504273	0.431309	0.00672483	0.740926	1.27439	0.313936
ENSBTAG00000001902	532848	29	KIAA1731 ortholog	KIAA1731	0.186268	0.794311	0.416327	0.70607	0.112209	0.88891	0.798545	1	0.911942	0.618269
ENSBTAG00000001903	510955	11	chromosome 11 open reading frame, human C2orf50	C11H2orf50	0.387833	0.956093	1	0.496836	0.296092	0.519652	0.352217	0.382613	10.5575	0.0862963
ENSBTAG00000001904	513761	18	zinc finger protein 276	ZNF276	0.189595	1.26355	0.376794	0.90641	0.882119	0.717352	0.119789	0.272712	1.43259	0.0492557
ENSBTAG00000001906	-			-	0.74022	0.824672	0.588983	0.853501	0.683314	1.03496	1	1	1.00243	0.990445
ENSBTAG00000001908	533910	4	dihydrolipoamide dehydrogenase	DLD	0.361465	0.829909	0.458807	1.05387	1	1.26987	0.236975	1	1.01664	0.926584
ENSBTAG00000001911	538674	X	protocadherin-11 X-linked-like	LOC538674	1	1	1	1	1	1	1	1	1	1
ENSBTAG00000001912	524365	4	transient receptor potential cation channel, subfamily V, member 5	TRPV5	0.207122	2.8932	0.613237	0.13863	0.489452	0.047916	0.118149	1	1.16726	0.736427
ENSBTAG00000001915	281006	19	apolipoprotein H (beta-2-glycoprotein I)	APOH	5.47447e-09	0.755826	0.330587	0.312757	1.91348e-09	0.413795	1.11842e-05	0.866466	1.39787	0.417779
ENSBTAG00000001917	504224	15	chromosome 15 open reading frame, human C11orf16	C15H11orf16	0.256059	3.1088	0.266211	1.1361	1	0.365446	0.265467	0.617693	2.24088	0.209001
ENSBTAG00000001918	536735	1	syntaxin binding protein 5-like	STXBP5L	0.51001	0.365357	0.348908	0.669934	0.795814	1.83364	0.685768	0.360178	3.50805	0.0770789
ENSBTAG00000001919	511703	19	zinc finger protein 652	ZNF652	0.00636618	0.47732	0.00839033	0.954	1	1.99866	0.0119527	0.635486	0.7857	0.219616
ENSBTAG00000001920	535323	1	polymerase (DNA directed), theta	POLQ	1	0.901902	1	0.946022	1	1.04892	1	1	1.16021	0.64573
ENSBTAG00000001922	504225	15	A kinase (PRKA) interacting protein 1	AKIP1	0.103936	1.05811	1	1.42322	0.0842366	1.34506	0.173324	0.476992	1.33846	0.121883
ENSBTAG00000001925	521615	6	transmembrane protease, serine 11D	TMPRSS11D	1	1	1	1	1	1	1	0.0745083	0.213746	0.00792422
ENSBTAG00000001926	530189	8	RAD23 homolog B (S. cerevisiae)	RAD23B	0.00985349	0.852406	0.557976	0.624409	0.00445114	0.732526	0.0930058	1	1.05853	0.758354
ENSBTAG00000001927	508327	11	ATPase, H+ transporting, lysosomal 42kDa, V1 subunit C2	ATP6V1C2	9.80485e-13	21.6921	7.55923e-10	39.5879	1.98432e-13	1.82499	0.31462	0.458072	1.5102	0.114071
ENSBTAG00000001928	613927	11	protein disulfide isomerase family A, member 6	PDIA6	0.00051042	1.80184	0.0123447	2.20547	0.000231252	1.22401	0.560951	0.0422631	1.96703	0.00377545
ENSBTAG00000001931	513765	5	TraB domain containing	-	0.200942	0.797092	0.35592	1.09072	0.909054	1.36838	0.119257	0.736507	0.788908	0.291808
ENSBTAG00000001932	512902	11	carnitine O-acetyltransferase	CRAT	0.000711001	0.421523	0.000584749	0.595142	0.0554712	1.41188	0.270947	0.237197	1.49536	0.0399023
ENSBTAG00000001933	514460	11	protein phosphatase 2A activator, regulatory subunit 4	PPP2R4	0.0118606	0.711259	0.153402	1.23616	0.451291	1.73799	0.00552564	0.765113	1.19609	0.331033
ENSBTAG00000001936	282855	13	phosphoenolpyruvate carboxykinase 1 (soluble)	PCK1	2.39432e-16	0.392632	0.000575448	0.121879	2.35636e-16	0.310416	7.01756e-06	0.429849	1.68913	0.103376
ENSBTAG00000001937	615066	28	anaphase-promoting complex subunit 11-like	LOC615066	0.153988	0.879617	0.740057	1.23468	0.382437	1.40366	0.0901377	1	0.898636	0.58604
ENSBTAG00000001938	767985	8	CDC28 protein kinase regulatory subunit 2	CKS2	0.0218961	2.23008	0.0290352	1.15693	0.962759	0.518783	0.0766	0.554076	1.47922	0.163058
ENSBTAG00000001939	511202	8	SECIS binding protein 2	SECISBP2	0.295525	1.19291	0.560959	0.890741	0.784757	0.746695	0.177824	0.736507	0.813192	0.300205
ENSBTAG00000001941	785942	8	sema domain, immunoglobulin domain (Ig), transmembrane domain (TM) and short cytoplasmic domain, (semaphorin) 4D	SEMA4D	6.64047e-05	0.742511	0.373223	0.380199	2.34706e-05	0.512044	0.00662563	6.36235e-06	2.76583	1.27164e-07
ENSBTAG00000001942	513214	3	sorting nexin family member 27	SNX27	0.0215748	0.56905	0.0664089	1.12813	0.941951	1.98249	0.0140224	0.988546	1.13682	0.539933
ENSBTAG00000001945	518752	10	arginase, type II	ARG2	0.000118404	1.60155	0.126038	2.69021	5.15256e-05	1.67975	0.0608362	0.000181038	4.54135	5.67635e-06
ENSBTAG00000001947	782049	11	zinc finger protein 514	ZNF514	0.00670978	0.723941	0.456772	0.414914	0.0027762	0.573132	0.110245	1	1.21045	0.552559
ENSBTAG00000001948	780809	10	vesicle transport through interaction with t-SNAREs homolog 1B (yeast)	VTI1B	6.56713e-06	1.02855	1	1.98866	7.65481e-05	1.93346	0.000195394	0.883637	1.16761	0.435332
ENSBTAG00000001949	539022	11	zinc finger protein 2	ZNF2	1.44454e-05	0.266271	2.0406e-05	0.874573	0.950117	3.28452	0.000125065	0.381185	0.690278	0.0854321
ENSBTAG00000001950	505995	10	retinol dehydrogenase 11 (all-trans/9-cis/11-cis)	RDH11	0.993771	0.834455	0.790323	0.886026	0.9559	1.0618	1	0.350771	0.643071	0.0734857
ENSBTAG00000001952	520936	11	prominin 2	PROM2	0.342102	0.34625	0.256751	0.832782	1	2.40515	0.35459	0.0441683	0.441636	0.00401157
ENSBTAG00000001956	281817	9	histidine triad nucleotide binding protein 3	HINT3	0.439963	0.783463	0.320936	0.938085	1	1.19736	0.493006	0.623406	1.27977	0.211971
ENSBTAG00000001957	790490	Un	tRNA (guanine(10)-N2)-methyltransferase homolog	LOC790490	0.604932	1.25717	0.460154	1.17008	0.654045	0.930723	1	1	1.02034	0.924411
ENSBTAG00000001959	525824	3	transcription factor AP-2 epsilon (activating enhancer binding protein 2 epsilon)	TFAP2E	0.996617	1.98506	0.918619	0.882315	1	0.444478	0.790089	0.0507888	0.171138	0.00480942
ENSBTAG00000001961	514739	20	microtubule-associated protein 1B	MAP1B	0.240187	1.7166	0.304718	1.85809	0.163961	1.08243	1	0.173307	1.78056	0.0256615
ENSBTAG00000001962	514740	20	mitochondrial ribosomal protein S27	MRPS27	0.0142994	1.08703	0.972771	1.59228	0.0136303	1.46479	0.0561829	0.979457	1.12348	0.530473
ENSBTAG00000001965	505388	19	ectonucleotide pyrophosphatase/phosphodiesterase 7	ENPP7	1	1	1	1	1	1	1	1	0.759085	0.809834
ENSBTAG00000001966	515017	27	platelet-derived growth factor receptor-like	PDGFRL	1	0.852289	1	0.821722	0.928301	0.964136	1	0.753193	0.648151	0.322316
ENSBTAG00000001968	512635	1	tetratricopeptide repeat domain 14	TTC14	0.0421372	0.925923	0.965252	0.678535	0.026725	0.732821	0.0981558	0.447693	0.741208	0.110105
ENSBTAG00000001969	534432	1	coiled-coil domain containing 39	CCDC39	0.000617614	1.93001	0.200786	4.05108	0.000338052	2.09899	0.0848824	0.546071	0.675089	0.159466
ENSBTAG00000001975	537422	X	dystrophin related protein 2	DRP2	1	1	1	1	1	1	1	1	1	1
ENSBTAG00000001976	616856	4	protein phosphatase 1, regulatory subunit 17	PPP1R17	1	1	1	1	1	1	1	0.578331	0.172992	0.187365
ENSBTAG00000001977	540347	X	Yip1 domain family, member 6	YIPF6	1	1	1	1	1	1	1	1	1	1
ENSBTAG00000001979	615711	X	TAF7-like RNA polymerase II, TATA box binding protein (TBP)-associated factor, 50kDa	TAF7L	1	1	1	1	1	1	1	1	1	1
ENSBTAG00000001981	407174	3	solute carrier family 6, member 17	SLC6A17	0.247213	0.436349	0.278303	0.456349	0.243121	1.04583	1	1	1.16187	0.697687
ENSBTAG00000001983	787004	5	small cell adhesion glycoprotein	SMAGP	1	0.96974	1	1.11838	0.994184	1.15328	0.88716	1	1.06745	0.770652
ENSBTAG00000001985	521816	13	src-related kinase lacking C-terminal regulatory tyrosine and N-terminal myristylation sites	SRMS	0.173629	0.50909	0.159766	0.5886	0.248372	1.15618	1	1	0.882175	0.697157
ENSBTAG00000001987	533720	15	SWAP switching B-cell complex 70kDa subunit	SWAP70	0.0105383	0.612304	0.0565576	0.55277	0.0111619	0.90277	0.943393	1	0.948836	0.777647
ENSBTAG00000001988	515226	5	eukaryotic translation initiation factor 3, subunit D	EIF3D	0.141826	1.41571	0.131928	1.37364	0.15923	0.970283	1	1	0.895934	0.576944
ENSBTAG00000001992	505060	4	cytochrome P450, family 51, subfamily A, polypeptide 1	CYP51A1	6.87943e-08	1.34587	0.266748	0.468874	0.000103109	0.34838	3.82477e-08	0.650187	0.731386	0.228553
ENSBTAG00000001994	618193	18	family with sequence similarity 187, member B	FAM187B	1	1	1	1	1	1	1	1	1	1
ENSBTAG00000001996	535113	18	small nuclear ribonucleoprotein 70kDa (U1)	SNRNP70	0.0625783	1.03469	1	0.721441	0.0856072	0.69725	0.0524226	0.578331	0.765855	0.175745
ENSBTAG00000001997	518808	20	maestro heat-like repeat family member 2B	MROH2B	0.0377898	0.645941	0.614925	0.278765	0.0173791	0.431564	0.163102	1.4287e-06	0.0751075	2.44927e-08
ENSBTAG00000001998	618655	19	ST6 (alpha-N-acetyl-neuraminyl-2,3-beta-galactosyl-1,3)-N-acetylgalactosaminide alpha-2,6-sialyltransferase 1	ST6GALNAC1	1	1	1	1	1	1	1	4.81102e-05	0.0125684	1.24302e-06
ENSBTAG00000001999	513716	15	chromosome 15 open reading frame, human C11orf57	C15H11orf57	0.184105	1.44996	0.183584	1.43811	0.168998	0.99183	1	0.83833	1.1753	0.392056
ENSBTAG00000002000	618131	15	translocase of inner mitochondrial membrane 8 homolog B (yeast)	TIMM8B	0.120943	1.43449	0.0784843	1.25512	0.326685	0.874961	0.674062	0.540038	0.73989	0.156001
ENSBTAG00000002001	-			-	1	1	1	1	1	1	1	1	1	1
ENSBTAG00000002002	522920	14	ATPase family, AAA domain containing 2	ATAD2	0.057709	0.665279	0.118325	0.637912	0.0586381	0.958864	1	1	1.04989	0.83102
ENSBTAG00000002004	510518	5	LLP homolog, long-term synaptic facilitation (Aplysia)	LLPH	0.00368022	1.75287	0.0152834	1.90478	0.00287665	1.08666	1	0.582054	1.27649	0.189863
ENSBTAG00000002006	281530	10	thrombospondin 1	THBS1	1.62481e-07	4.06695	2.21598e-05	1.05022	1	0.258232	3.47885e-05	1	1.16996	0.560737
ENSBTAG00000002007	783660	15	proteoglycan 3	PRG3	1	1	1	1	1	1	1	1	1	1
ENSBTAG00000002008	-			-	4.51059e-10	0.432241	0.0101252	0.146674	1.95223e-10	0.339333	0.00114756	0.825526	1.4648	0.381274
ENSBTAG00000002009	-			-	0.261305	1.79853	0.304711	1.93252	0.184172	1.0745	1	1	1.03855	0.904174
ENSBTAG00000002010	507860	26	phosphatidylinositol 4-kinase type 2 alpha	PI4K2A	0.649729	0.829532	0.496043	0.932139	0.988185	1.12369	0.742545	1	1.10958	0.575431
ENSBTAG00000002011	527805	4	KIAA0895 ortholog	KIAA0895	0.379263	0.650724	0.567303	0.511928	0.24294	0.786705	0.909178	0.736507	0.565649	0.296632
ENSBTAG00000002012	512871	10	family with sequence similarity 96, member A	FAM96A	0.345252	0.904901	0.87124	1.17888	0.540769	1.30277	0.213422	0.966168	1.13175	0.514327
ENSBTAG00000002014	512029	10	sorting nexin 1	SNX1	0.106495	1.16063	0.603393	1.41432	0.0566603	1.21858	0.38254	0.736507	1.21819	0.284558
ENSBTAG00000002015	526227	X	ribosomal protein S6 kinase, 90kDa, polypeptide 6	RPS6KA6	1	1	1	1	1	1	1	1	1	1
ENSBTAG00000002016	-			-	0.545249	0.13846	0.56339	0.13846	0.489452	1	1	0.168672	0.0657701	0.0246607
ENSBTAG00000002018	444990	19	eukaryotic translation initiation factor 5A	EIF5A	4.9883e-08	1.2693	0.304711	2.32051	1.0932e-07	1.82818	0.000316183	0.107857	1.59075	0.0131924
ENSBTAG00000002019	534323	24	serpin peptidase inhibitor, clade B (ovalbumin), member 5	LOC100851275	0.078131	14.1557	0.304718	33.0216	0.0399322	2.33275	0.560951	0.488326	0.658012	0.126505
ENSBTAG00000002020	513587	20	chromosome 20 open reading frame, human C5orf41	C20H5orf41	0.717707	0.864157	0.852154	0.783628	0.503664	0.906812	0.993748	1	1.10071	0.731397
ENSBTAG00000002021	614520	20	BCL2/adenovirus E1B 19kDa interacting protein 1	BNIP1	0.0249724	1.5239	0.0740815	1.66068	0.0163705	1.08976	0.965351	0.757728	1.24187	0.325919
ENSBTAG00000002023	536132	17	nitric oxide synthase 1 (neuronal)	-	0.535333	0.139448	0.56339	1.62694	1	11.6671	0.339042	5.95264e-10	0.0424572	5.15077e-12
ENSBTAG00000002024	100141009	3	ankyrin repeat and SOCS box containing 18	ASB18	0.604932	1	1	6.31815	0.546695	6.31815	0.561507	1	1	1
ENSBTAG00000002025	514273	5	adhesion molecule with Ig-like domain 2	AMIGO2	2.02172e-06	0.622391	0.244849	2.26961	0.00326361	3.6466	3.69775e-06	1	0.896563	0.720175
ENSBTAG00000002026	515238	3	ribosomal protein L5	RPL5	0.527141	1.18159	0.595661	1.26075	0.346208	1.06699	1	1	0.951727	0.788604
ENSBTAG00000002027	617897	2	family with sequence similarity 167, member B	FAM167B	0.44779	1.28993	0.598004	1.47878	0.277532	1.1464	0.912804	0.264754	1.89865	0.0470896
ENSBTAG00000002028	541171	3	family with sequence similarity 69, member A	FAM69A	3.47933e-05	0.672415	0.095098	1.55354	0.0416607	2.31038	1.77212e-05	0.670801	0.758297	0.240923
ENSBTAG00000002029	511594	1	immunoglobulin superfamily, member 5	IGSF5	0.0886648	1.28628	0.353743	1.52237	0.0442705	1.18355	0.576688	0.101357	0.604289	0.012052
ENSBTAG00000002030	281500	3	secreted phosphoprotein 2, 24kDa	SPP2	6.7149e-11	0.815512	0.548921	0.290756	4.85792e-11	0.356532	8.72248e-08	1	1.11542	0.775717
ENSBTAG00000002033	613578	11	UBX domain protein 2A	UBXN2A	0.0794391	1.40995	0.210408	1.5928	0.0443959	1.12968	0.837585	1	1.13224	0.581481
ENSBTAG00000002034	539221	11	major facilitator superfamily domain containing 2B	MFSD2B	0.00682635	1.86486	0.108723	0.722714	0.52556	0.387544	0.0049911	0.914848	0.831548	0.462962
ENSBTAG00000002035	787781	19	ADP-ribosylation factor-like protein 5C-like	LOC787781	0.0234196	1.08143	1	0.195071	0.03004	0.180382	0.0221463	0.00012042	18.2023	3.55154e-06
ENSBTAG00000002036	327703	19	calcium channel, voltage-dependent, beta 1 subunit	CACNB1	0.402249	0.902847	0.996277	0.70918	0.250869	0.785493	0.502614	0.65602	0.752851	0.231946
ENSBTAG00000002037	534448	4	ataxin 7-like 1	ATXN7L1	0.22322	0.67838	0.163858	0.910832	0.975433	1.34266	0.313619	1	1.11225	0.591412
ENSBTAG00000002038	539373	22	ribosomal protein L14	RPL14	0.00485672	1.15895	0.6211	1.65225	0.00334169	1.42565	0.0582115	1	1.02629	0.889147
ENSBTAG00000002039	515469	29	FERM domain containing 8	FRMD8	0.0285568	0.67068	0.134616	1.17142	0.702192	1.74662	0.0152752	0.76709	1.19612	0.332544
ENSBTAG00000002041	534137	X	SAM and SH3 domain containing 3	SASH3	1	1	1	1	1	1	1	1	1	1
ENSBTAG00000002042	521037	11	resistance to inhibitors of cholinesterase 8 homolog A (C. elegans)	RIC8A	0.043301	0.69086	0.112358	1.08993	0.957557	1.57764	0.0289601	1	0.977122	0.902782
ENSBTAG00000002043	520895	15	olfactory receptor 651 (predicted)-like	LOC788037	1	1	1	1	1	1	1	1	1	1
ENSBTAG00000002044	614027	11	sirtuin 3	SIRT3	0.00254269	0.76586	0.274198	0.551277	0.000972244	0.719814	0.118495	0.00618707	0.48548	0.000354646
ENSBTAG00000002045	513525	11	proteasome (prosome, macropain) 26S subunit, non-ATPase, 13	PSMD13	0.0581514	0.83358	0.522794	1.24617	0.335321	1.49496	0.0305121	0.82306	1.17971	0.378395
ENSBTAG00000002046	615757	11	cytochrome c oxidase subunit VIII-H (heart/muscle)	COX8B	0.0777775	0.886814	0.835758	1.34231	0.214874	1.51363	0.0518317	0.736507	1.21942	0.301365
ENSBTAG00000002048	533590	17	protein tyrosine phosphatase, non-receptor type 11	PTPN11	0.00137599	1.15125	0.866143	2.11897	0.00196596	1.84058	0.0165615	0.293529	1.43816	0.0549354
ENSBTAG00000002049	532785	6	hydroxyacyl-CoA dehydrogenase	HADH	9.36785e-11	0.882279	0.902057	0.249198	1.60263e-10	0.282448	1.23114e-08	0.687797	0.798787	0.250916
ENSBTAG00000002050	520518	3	Sel1 repeat containing 1	SELRC1	0.135659	1.14207	0.825142	1.50424	0.0826639	1.31712	0.314506	0.938098	0.868753	0.484505
ENSBTAG00000002051	511889	15	ArfGAP with RhoGAP domain, ankyrin repeat and PH domain 1	ARAP1	1	0.981061	1	1.04417	1	1.06432	1	0.0199831	1.81677	0.00143363
ENSBTAG00000002052	-			-	0.227678	1.02123	1	0.744947	0.224116	0.729461	0.180824	1	0.977963	0.919946
ENSBTAG00000002055	-			LOC100301148	0.000125509	2.57056	0.000356435	1.22729	0.66107	0.477442	0.00590446	0.736507	0.810225	0.310237
ENSBTAG00000002056	514726	2	methionyl-tRNA synthetase 2, mitochondrial	MARS2	0.477217	1.35911	0.437927	1.37409	0.370318	1.01102	1	0.775072	1.27082	0.339008
ENSBTAG00000002058	618099	9	ASF1 anti-silencing function 1 homolog A (S. cerevisiae)	ASF1A	0.668235	1.00675	1	1.18322	0.546695	1.17528	0.561507	1	0.969072	0.869401
ENSBTAG00000002059	100849534			MCM9	0.325585	1.08271	1	1.35194	0.220917	1.24867	0.436919	1	1.03029	0.87355
ENSBTAG00000002060	510615	7	ribosomal protein L19	RPL19	0.24118	1.22421	0.486872	1.37306	0.138354	1.12159	0.790668	1	0.918045	0.633328
ENSBTAG00000002062	505317	14	transient receptor potential cation channel, subfamily A, member 1	TRPA1	0.471168	2.34434	0.431622	1.0729	1	0.457653	0.416473	0.525226	1.65674	0.142243
ENSBTAG00000002065	511317	13	transcription factor AP-2 gamma (activating enhancer binding protein 2 gamma)	TFAP2C	0.000440393	27.9557	0.107685	110.73	0.00030998	3.96092	0.101948	0.256994	0.673645	0.0450688
ENSBTAG00000002066	508257	4	myosin, light chain 7, regulatory	MYL7	0.528248	7.60686	0.548921	1	1	0.13146	0.467685	0.0513801	0.363151	0.0048842
ENSBTAG00000002068	282379	3	transgelin 2	TAGLN2	0.815211	0.954494	1	1.11434	0.813216	1.16747	0.581034	0.000234975	2.4759	7.62778e-06
ENSBTAG00000002069	515712	23	MHC class I heavy chain	BOLA	0.0251852	1.05869	1	0.563889	0.0390052	0.532629	0.0213153	1	1.13334	0.613574
ENSBTAG00000002070	517633	18	kinesin light chain 3	KLC3	1	1.06304	1	0.868678	1	0.817163	1	0.827436	0.809144	0.383237
ENSBTAG00000002071	530068	15	olfactory receptor, family 4, subfamily D, member 9-like	LOC530068	0.604932	1	1	6.33662	0.546695	6.33662	0.561507	1	1	1
ENSBTAG00000002072	100125238	18	excision repair cross-complementing rodent repair deficiency, complementation group 2	ERCC2	0.226311	0.775381	0.304711	1.04959	1	1.35365	0.156171	0.584339	0.781575	0.191425
ENSBTAG00000002073	513600	20	RAD17 homolog (S. pombe)	RAD17	0.00358922	0.771492	0.301363	1.36973	0.134869	1.77543	0.00179047	0.786003	0.832352	0.347206
ENSBTAG00000002075	536741	1	membrane metallo-endopeptidase	MME	0.243661	1.05301	1	4.57087	0.248372	4.34078	0.276102	0.540038	1.53669	0.155785
ENSBTAG00000002076	100125233	14	staufen, RNA binding protein, homolog 2 (Drosophila)	STAU2	0.771612	0.862863	0.912989	1.11735	0.988016	1.29493	0.544546	0.565552	1.4356	0.168958
ENSBTAG00000002078	512622	3	lysine (K)-specific demethylase 4A	KDM4A	0.506205	0.837162	0.585707	1.07442	1	1.2834	0.328996	1	1.05803	0.763887
ENSBTAG00000002080	505727	14	nephroblastoma overexpressed gene	NOV	0.366422	1.74071	0.261311	1.25525	0.81428	0.72111	0.561507	0.736507	1.56236	0.304078
ENSBTAG00000002081	407128	6	bone morphogenetic protein receptor, type IB	BMPR1B	0.194896	1.43716	0.910591	0.308468	0.321314	0.214638	0.113637	1	0.779711	0.565551
ENSBTAG00000002082	613548	9	myristoylated alanine-rich protein kinase C substrate	MARCKS	0.000657777	2.27152	0.000359776	1.70098	0.0286573	0.748827	0.337517	2.59653e-06	3.22888	4.74665e-08
ENSBTAG00000002083	615936	25	autism susceptibility gene 2 protein-like	LOC615936	3.25788e-06	0.494018	0.0278687	0.261913	1.6918e-06	0.530168	0.0465984	0.673817	0.743756	0.242546
ENSBTAG00000002084	533256	6	unc-5 homolog C (C. elegans)	UNC5C	0.178637	0.529669	0.33254	0.440976	0.133543	0.83255	1	0.43836	0.508331	0.106509
ENSBTAG00000002085	615762	11	interleukin 36, gamma	IL36G	1	1	1	1	1	1	1	1	1	1
ENSBTAG00000002086	512236	23	PRP4 pre-mRNA processing factor 4 homolog B (yeast)	PRPF4B	0.0258806	1.21326	0.488535	0.766072	0.217505	0.631417	0.0123269	1	0.979895	0.912258
ENSBTAG00000002087	523429	11	interleukin 36, alpha	IL36A	1	1	1	1	1	1	1	0.0208172	36.2094	0.00150978
ENSBTAG00000002088	100297786	11	interleukin-36 beta-like	LOC100297786	1	1	1	1	1	1	1	0.353666	11.678	0.0744658
ENSBTAG00000002089	-			-	0.000298862	0.478773	0.0360056	0.31001	0.000202938	0.64751	0.365316	0.380346	0.499247	0.0851978
ENSBTAG00000002090	280875	25	cleavage and polyadenylation specific factor 4, 30kDa	CPSF4	0.0209269	1.63433	0.0137409	1.41227	0.101984	0.864127	0.646117	1	1.0488	0.806489
ENSBTAG00000002092	507058	23	peptidase inhibitor 16	PI16	0.239402	1.42046	0.557573	0.756516	0.702294	0.532583	0.137426	1	0.885045	0.754342
ENSBTAG00000002094	506492	25	ATP synthase, H+ transporting, mitochondrial Fo complex, subunit F2	ATP5J2	0.0587528	1.05725	1	1.50116	0.0536222	1.41987	0.113919	0.560261	1.28618	0.166081
ENSBTAG00000002095	539431	29	multiple endocrine neoplasia I	MEN1	0.234374	0.913484	0.921464	1.22912	0.392223	1.34553	0.148786	0.902983	1.14439	0.452167
ENSBTAG00000002096	281766	3	Fc fragment of IgG, low affinity IIIa, receptor (CD16a)	FCGR3A	0.071536	1.27196	0.56339	0.716737	0.315262	0.563489	0.0363233	0.801044	0.780646	0.359544
ENSBTAG00000002097	513865	25	transmembrane channel-like 5	TMC5	0.206556	0.584107	0.71138	1.76513	0.489452	3.02192	0.123037	1	1.03976	0.907478
ENSBTAG00000002098	616156	7	cell division cycle 34 homolog (S. cerevisiae)	CDC34	0.00249743	0.586665	0.019942	0.540582	0.00396936	0.92145	1	1	0.946815	0.780935
ENSBTAG00000002099	537150	24	solute carrier family 14 (urea transporter), member 2	SLC14A2	0.519011	7.58137	0.548921	11.6814	0.32507	1.54081	1	1	1	1
ENSBTAG00000002100	512272	7	granzyme M (lymphocyte met-ase 1)	GZMM	0.445235	0.778519	0.726788	0.625163	0.273651	0.803015	0.782595	1	0.867691	0.725906
ENSBTAG00000002101	539978	25	glycerophosphodiester phosphodiesterase 1	GDE1	3.73109e-14	1.01252	1	3.13956	3.62601e-10	3.10075	1.30237e-09	0.882235	1.16155	0.433842
ENSBTAG00000002103	100337091	18	phospholipase C, gamma 2 (phosphatidylinositol-specific)	PLCG2	0.853878	0.911835	0.977479	0.841831	0.602124	0.923227	1	0.0079556	2.16193	0.000477996
ENSBTAG00000002104	618397	14	rhophilin, Rho GTPase binding protein 1	RHPN1	0.203634	0.780341	0.756089	1.43972	0.455799	1.84499	0.120616	0.887392	0.801198	0.438577
ENSBTAG00000002105	514869	11	testis expressed 261	TEX261	0.0322097	0.696697	0.11614	0.636138	0.0263747	0.913077	0.92418	0.370448	0.718083	0.0812439
ENSBTAG00000002107	445417	4	frizzled family receptor 1	FZD1	0.056701	0.500682	0.0547124	0.94482	1	1.88707	0.0716759	1	0.911757	0.743083
ENSBTAG00000002108	768311	11	tyrosine 3-monooxygenase/tryptophan 5-monooxygenase activation protein, theta polypeptide	YWHAQ	0.163831	1.01934	1	1.31197	0.147113	1.28708	0.191188	1	1.03072	0.865501
ENSBTAG00000002110	504453	10	dimethylglycine dehydrogenase	DMGDH	0.000180092	0.782975	0.654668	0.319012	8.14954e-05	0.407436	0.00304707	0.918968	0.808645	0.467702
ENSBTAG00000002112	534440	2	insulin induced gene 2	INSIG2	0.00522002	0.504168	0.00330095	0.693192	0.166779	1.37492	0.257107	1	0.929629	0.703839
ENSBTAG00000002113	531674	X	zinc finger protein 41	ZNF41	1	1	1	1	1	1	1	1	1	1
ENSBTAG00000002115	513202	13	chromosome 13 open reading frame, human C20orf96	C13H20orf96	0.385567	0.959753	1	0.506946	0.29604	0.528205	0.350219	1	0.92552	0.835352
ENSBTAG00000002116	507116	13	zinc finger, CCHC domain containing 3	ZCCHC3	0.0466682	0.678679	0.0578741	0.988697	1	1.4568	0.0560624	0.923492	1.16994	0.472247
ENSBTAG00000002117	537566	15	kinesin family member 18A	KIF18A	0.535438	0.639249	0.467045	0.988903	1	1.54698	0.434572	1	1.12359	0.725355
ENSBTAG00000002121	517206	29	cyclin-dependent kinase 2 associated protein 2	CDK2AP2	0.00079986	1.75587	0.0247842	2.2389	0.000322103	1.27509	0.465762	0.550145	1.31171	0.161226
ENSBTAG00000002122	785809	17	family with sequence similarity 109, member A	FAM109A	0.148392	0.696755	0.463328	1.27652	0.616941	1.83209	0.0790122	0.524067	0.634443	0.141708
ENSBTAG00000002123	535824	13	myosin IIIA	MYO3A	1	1	1	1	1	1	1	0.000730991	0.271124	2.83578e-05
ENSBTAG00000002125	100124520	24	guanine nucleotide binding protein (G protein), alpha activating activity polypeptide, olfactory type	GNAL	0.0024079	1.68114	0.0915995	0.727617	0.374407	0.432812	0.0015821	1	0.887529	0.571682
ENSBTAG00000002126	287019	16	6-phosphofructo-2-kinase/fructose-2,6-biphosphatase 2	PFKFB2	0.0106301	0.379123	0.0241917	0.412801	0.0351252	1.08883	1	0.875616	0.858166	0.426959
ENSBTAG00000002127	541012	5	t-complex 11 (mouse)-like 2	TCP11L2	0.128393	0.563748	0.2296	0.513247	0.113554	0.910419	1	0.987144	0.856645	0.538045
ENSBTAG00000002128	506830	24	metallophosphoesterase 1	MPPE1	0.000100301	0.495873	0.00870471	0.394822	0.000156948	0.796215	0.561507	1	1.0019	0.992705
ENSBTAG00000002129	535702	12	Kruppel-like factor 5 (intestinal)	KLF5	0.174332	1.07831	1	0.670708	0.218462	0.622002	0.118825	1	1.15336	0.576022
ENSBTAG00000002130	507207	17	sphingomyelin phosphodiesterase 4, neutral membrane (neutral sphingomyelinase-3)	SMPD4	0.601755	1.16074	0.602756	0.968436	1	0.834329	0.452561	1	0.953479	0.811259
ENSBTAG00000002132	537043	1	dopamine receptor D3	DRD3	0.0978457	0.0507768	0.197858	0.0507768	0.127536	1	1	0.578331	0.16821	0.183268
ENSBTAG00000002134	100335985	20	family with sequence similarity 196, member B	FAM196B	0.545249	0.138726	0.56339	0.138726	0.489452	1	1	1	1.2944	0.803512
ENSBTAG00000002135	281058	5	CD69 molecule	CD69	1.27735e-12	9.39354	3.91477e-08	1.0708	1	0.113993	6.60097e-08	3.4768e-05	7.83882	8.58747e-07
ENSBTAG00000002136	505672	7	FCH domain only 1	FCHO1	1	1.11149	1	1.00699	1	0.905982	1	0.639103	0.726376	0.222163
ENSBTAG00000002137	515509	12	SGT1, suppressor of G2 allele of SKP1 (S. cerevisiae)	SUGT1	0.00262178	1.74149	0.00737251	1.78845	0.00322352	1.02697	1	1	1.09209	0.639181
ENSBTAG00000002138	618224	2	peptidyl arginine deiminase, type I	PADI1	1	1	1	1	1	1	1	0.736507	1.60097	0.305616
ENSBTAG00000002139	614854	16	Mix paired-like homeobox	MIXL1	1	1.05915	1	0.879052	1	0.829957	1	0.736507	0.476188	0.297709
ENSBTAG00000002140	280823	7	interleukin 3 (colony-stimulating factor, multiple)	IL3	1	1	1	1	1	1	1	1	1	1
ENSBTAG00000002143	613362	7	DTW domain containing 2	DTWD2	0.014675	1.1158	1	2.00905	0.0167026	1.80055	0.0536641	0.701507	1.32453	0.25993
ENSBTAG00000002144	281605	7	adrenergic, beta-2-, receptor, surface	ADRB2	0.0238909	1.15941	0.900884	0.572545	0.066545	0.493823	0.0144746	1.98228e-06	3.67046	3.5674e-08
ENSBTAG00000002145	513072	17	matrix metallopeptidase 17 (membrane-inserted)	MMP17	0.180502	0.44755	0.39817	0.293936	0.115101	0.656768	0.884085	1	1.10687	0.755021
ENSBTAG00000002147	504900	22	protein phosphatase 4, regulatory subunit 2	PPP4R2	0.251231	1.35947	0.346167	1.4695	0.165322	1.08094	1	0.850169	0.844978	0.402463
ENSBTAG00000002148	100139105	7	RAB3D, member RAS oncogene family	RAB3D	4.78731e-19	1.85731	0.0047404	5.20544	1.79955e-17	2.80268	1.88537e-07	0.958398	1.14412	0.506356
ENSBTAG00000002150	282863	23	interleukin 17A	IL17A	1	1	1	1	1	1	1	0.154936	19.2594	0.021677
ENSBTAG00000002151	282591	4	ankyrin repeat and SOCS box containing 15	ASB15	4.72737e-09	0.338948	0.0106429	0.0845646	3.13149e-09	0.249492	0.00429098	1	0.717474	0.719619
ENSBTAG00000002154	538837	4	probable G-protein coupled receptor 141-like	LOC538837	0.0716854	0.119379	0.0462921	0.678365	0.790334	5.68247	0.136627	1	0.787521	0.615178
ENSBTAG00000002157	521024	4	leiomodin 2 (cardiac)	LMOD2	1.29754e-06	0.401207	0.0216995	0.16628	8.00705e-07	0.414449	0.0415235	0.319837	0.0944649	0.0638478
ENSBTAG00000002158	783410	X	PR domain containing 9	PRDM7	1	1	1	1	1	1	1	1	1	1
ENSBTAG00000002163	282329	10	prostaglandin E receptor 2 (subtype EP2), 53kDa	PTGER2	0.274455	1.54604	0.494648	1.8718	0.160815	1.21071	0.870222	0.0240773	2.97647	0.00181147
ENSBTAG00000002164	613754	16	axonemal dynein light chain domain containing 1	AXDND1	0.0791946	33.9179	0.0541837	11.6472	0.325075	0.343394	0.414854	0.000180324	86.527	5.64063e-06
ENSBTAG00000002166	512443	23	cysteine-rich secretory protein 2	CRISP2	0.0982638	0.431356	0.430187	0.182624	0.0541525	0.423372	0.577808	8.84462e-05	0.0733463	2.50794e-06
ENSBTAG00000002167	537633	16	nephrosis 2, idiopathic, steroid-resistant (podocin)	NPHS2	1	1	1	1	1	1	1	0.365076	11.2166	0.0790649
ENSBTAG00000002169	-			-	0.716286	0.604661	0.691661	0.564802	0.546695	0.934081	1	0.0139644	7.63289	0.000936027
ENSBTAG00000002170	790874	21	RNA-binding protein Nova-1-like	NOVA1	0.524817	1.18491	0.811359	1.38703	0.327409	1.17058	0.789926	0.469777	1.69297	0.1192
ENSBTAG00000002171	532081	9	family with sequence similarity 135, member A	FAM135A	0.00092269	1.10008	1	2.19085	0.00207463	1.99153	0.00883397	1	0.937784	0.748209
ENSBTAG00000002174	540025	5	RAS-like, estrogen-regulated, growth inhibitor	RERG	0.684512	1.17033	0.795987	1.27829	0.486725	1.09225	1	0.0573918	2.76836	0.00565152
ENSBTAG00000002175	505945	4	SRSF protein kinase 2	SRPK2	0.988979	0.962568	1	0.87873	0.754302	0.912902	0.92455	0.145239	1.70383	0.0198719
ENSBTAG00000002176	534249	25	non-SMC element 1 homolog (S. cerevisiae)	NSMCE1	0.224982	0.887497	0.834128	0.711854	0.128046	0.802092	0.416464	0.422553	0.729341	0.100609
ENSBTAG00000002177	504715	2	1-phosphatidylinositol 3-phosphate 5-kinase-like	PIKFYVE	0.232064	0.767295	0.347867	1.07987	1	1.40737	0.146384	0.491439	0.725178	0.127834
ENSBTAG00000002178	522886	25	periplakin	PPL	2.11392e-10	2.78866	2.417e-09	1.33929	0.178791	0.480264	3.06992e-05	0.0435357	0.530153	0.00393158
ENSBTAG00000002179	538758	10	chromosome 10 open reading frame, human C15orf41	C10H15orf41	0.653713	0.800143	0.500093	0.920862	0.993806	1.15087	0.738554	0.83046	0.827228	0.385917
ENSBTAG00000002180	-			-	0.403095	0.834028	0.548921	1.08229	0.961936	1.29767	0.24886	0.979809	0.872781	0.530783
ENSBTAG00000002181	615095	14	KH domain containing, RNA binding, signal transduction associated 3	KHDRBS3	0.0140852	1.38619	0.215961	1.76087	0.0059914	1.2703	0.378315	1	0.875308	0.559316
ENSBTAG00000002182	100295800	1	COX17 cytochrome c oxidase assembly homolog (S. cerevisiae)	COX17	1	1.10165	0.923885	1.0954	0.923524	0.994326	1	0.323352	1.42779	0.0650934
ENSBTAG00000002184	538905	2	fibronectin type III domain containing 5	FNDC5	0.17046	1.29558	1	3.10312	0.138354	2.39516	0.27255	1	1	1
ENSBTAG00000002185	515595	1	uncharacterized LOC515595	LOC515595	0.0392351	1.52903	0.0302569	1.39391	0.0988283	0.911631	0.878873	0.636248	0.798699	0.220179
ENSBTAG00000002186	386664	21	necdin homolog (mouse)	NDN	0.0702015	0.539514	0.0725972	0.966182	1	1.79084	0.0785095	0.578331	1.47298	0.179319
ENSBTAG00000002187	511861	13	serine incorporator 3	SERINC3	0.976498	1.12278	0.776901	1.03449	1	0.921368	0.914762	1	0.904107	0.590199
ENSBTAG00000002188	618703	25	chromosome 25 open reading frame, human C16orf89	C25H16orf89	0.604932	1	1	6.32722	0.546695	6.32722	0.561507	0.0854472	0.359434	0.00961177
ENSBTAG00000002189	507210	25	asparagine-linked glycosylation 1, beta-1,4-mannosyltransferase homolog (S. cerevisiae)	ALG1	0.356235	0.921009	1	1.2477	0.471062	1.35471	0.237636	0.349871	0.708841	0.073153
ENSBTAG00000002190	100295817	8	dedicator of cytokinesis 8	DOCK8	0.0748369	1.23515	0.56339	0.749227	0.32507	0.60659	0.0381985	0.50041	1.39428	0.131567
ENSBTAG00000002191	528990	26	ribosomal RNA processing 12 homolog (S. cerevisiae)	RRP12	0.000338069	2.34468	0.000246994	1.44976	0.181377	0.618317	0.0599832	0.880603	1.16346	0.432538
ENSBTAG00000002192	617724	14	chromosome 14 open reading frame, human C8orf46	C14H8orf46	0.560214	0.776499	0.971754	0.499097	0.370455	0.642753	0.705969	0.320024	0.557456	0.0639438
ENSBTAG00000002194	-			POLR2M	0.580691	0.75543	0.435347	0.838686	0.686935	1.11021	0.958585	0.440802	0.717313	0.107407
ENSBTAG00000002196	540859	14	transcription elongation factor B (SIII), polypeptide 1 (15kDa, elongin C)	TCEB1	9.3286e-05	1.79791	0.00594653	2.23082	3.90528e-05	1.24078	0.464407	0.46154	1.35286	0.115341
ENSBTAG00000002199	527107	6	corin, serine peptidase	CORIN	0.493006	1.25009	1	0.446034	0.52136	0.356801	0.327328	0.661934	2.92625	0.235425
ENSBTAG00000002201	784953	6	nuclear transcription factor, X-box binding-like 1	NFXL1	0.000603865	2.72927	0.000320859	1.84899	0.0397526	0.677466	0.252918	1	0.976904	0.916055
ENSBTAG00000002202	520515	25	Crm, cramped-like (Drosophila)	CRAMP1L	0.606522	0.809246	0.469519	0.869854	0.689124	1.07489	1	1	0.9754	0.896064
ENSBTAG00000002203	327697	3	NADH dehydrogenase (ubiquinone) Fe-S protein 2, 49kDa (NADH-coenzyme Q reductase)	NDUFS2	1	0.935826	1	0.929818	0.975433	0.993579	1	1	0.956824	0.819269
ENSBTAG00000002204	-			-	0.143542	0.71965	0.882477	1.85891	0.307979	2.58307	0.10151	0.978086	0.788662	0.529254
ENSBTAG00000002205	281700	6	cyclic nucleotide gated channel alpha 1	CNGA1	0.765004	0.573557	0.998237	1.6837	0.885703	2.93554	0.550751	0.000147177	0.128156	4.49615e-06
ENSBTAG00000002206	524199	X	zinc finger CCCH-type containing 12B	ZC3H12B	1	1	1	1	1	1	1	1	1	1
ENSBTAG00000002209	618512	25	hematological and neurological expressed 1-like	HN1L	0.32232	1.00493	1	1.26528	0.285684	1.25907	0.299143	1	0.967125	0.860833
ENSBTAG00000002210	507924	X	LAS1-like (S. cerevisiae)	LAS1L	1	1	1	1	1	1	1	1	1	1
ENSBTAG00000002211	537598	25	mitogen-activated protein kinase 8 interacting protein 3	MAPK8IP3	0.258918	0.72931	0.307569	1.04562	1	1.43371	0.187752	0.205898	0.662009	0.0323534
ENSBTAG00000002214	533481	18	tyrosine aminotransferase	TAT	0.000109607	0.312072	0.000421438	0.395269	0.00512771	1.2666	0.696467	0.98823	0.754976	0.539721
ENSBTAG00000002215	530101	7	glutamine-fructose-6-phosphate transaminase 2	GFPT2	0.000261654	3.50416	0.000329483	3.12144	0.000910785	0.890783	1	3.08055e-07	8.1531	4.50519e-09
ENSBTAG00000002216	281938	15	myogenic differentiation 1	MYOD1	1	1	1	1	1	1	1	1	1	1
ENSBTAG00000002219	784353	16	ATPase family, AAA domain containing 3A	ATAD3A	0.0934646	0.978664	1	1.38548	0.124797	1.41568	0.09651	1	0.988971	0.954145
ENSBTAG00000002220	614165	8	serine palmitoyltransferase, long chain base subunit 1	SPTLC1	0.346781	0.900937	0.815171	1.1561	0.566175	1.28322	0.209454	0.0388309	0.569924	0.00336473
ENSBTAG00000002223	614870	18	processing of precursor 4, ribonuclease P/MRP subunit (S. cerevisiae)	POP4	0.0759061	1.5782	0.0469129	1.26676	0.404665	0.802661	0.453736	0.792246	1.18961	0.352063
ENSBTAG00000002224	530411	7	ubiquitin-like with PHD and ring finger domains 1	UHRF1	0.248487	0.537837	0.286065	0.538902	0.248866	1.00198	1	0.525212	1.52533	0.142118
ENSBTAG00000002226	-			FBXO31	0.00819671	0.573567	0.0278735	0.559549	0.0151681	0.97556	1	0.174324	0.631278	0.0258695
ENSBTAG00000002227	506574	5	leucine-rich repeats and immunoglobulin-like domains 3	LRIG3	3.85064e-10	0.314529	3.65017e-05	0.208704	5.3895e-09	0.663543	0.297688	0.0198633	0.489857	0.0014218
ENSBTAG00000002231	787966	16	solute carrier family 9, member C2 (putative)	SLC9C2	1	1.05632	1	0.865591	1	0.819443	1	0.957072	0.693121	0.504664
ENSBTAG00000002232	282100	1	transient receptor potential cation channel, subfamily C, member 1	TRPC1	0.0658249	1.80972	0.111742	0.983084	1	0.543225	0.0764711	1	1.06572	0.831195
ENSBTAG00000002233	782388	18	copine II	CPNE2	0.0977899	1.79652	0.0956942	1.72517	0.107308	0.960288	1	0.00517211	3.61511	0.000285332
ENSBTAG00000002236	532834	13	transient receptor potential cation channel, subfamily C, member 4 associated protein	TRPC4AP	0.125843	1.44218	0.0824774	1.2657	0.322595	0.877632	0.704783	1	1.07901	0.684641
ENSBTAG00000002238	511349	29	ADP-ribosylation factor-like 2	ARL2	0.918972	1.00433	1	0.882325	0.762979	0.878517	0.738183	0.149285	1.66849	0.0206316
ENSBTAG00000002240	540038	12	G protein-coupled receptor 18	GPR18	0.979905	0.842336	0.919497	0.809003	0.764895	0.960428	1	1	1.17653	0.607215
ENSBTAG00000002242	534394	18	family with sequence similarity 192, member A	FAM192A	0.0439671	1.45084	0.104638	1.56184	0.0293956	1.07651	1	0.736507	1.20881	0.303513
ENSBTAG00000002243	507751	29	sorting nexin 15	SNX15	0.00719278	0.574496	0.0321531	1.12506	0.897878	1.95834	0.00492557	0.385001	1.39421	0.0873018
ENSBTAG00000002245	516646	29	MAS-related GPR, member X2	MRGPRX2	1	1	1	1	1	1	1	1	1	1
ENSBTAG00000002247	-			-	3.82003e-06	0.188298	0.00159469	0.103321	1.56176e-05	0.548711	0.666432	1	1.28611	0.807488
ENSBTAG00000002248	507750	29	SAC3 domain containing 1	SAC3D1	0.00199411	0.470221	0.0309873	1.30345	0.546695	2.772	0.000960203	0.458394	0.668008	0.11417
ENSBTAG00000002249	506692	29	N-acetylated alpha-linked acidic dipeptidase-like 1	NAALADL1	0.00767779	0.427888	0.00539252	0.822171	0.715468	1.92146	0.0390886	0.00432704	0.407079	0.000226934
ENSBTAG00000002251	-			C5H12orf55	1	0.78623	0.928226	0.997094	1	1.2682	0.88725	0.00893517	2.33318	0.000544473
ENSBTAG00000002252	531838	8	cholinergic receptor, nicotinic, alpha 2 (neuronal)	CHRNA2	0.684512	1.06285	1	0.540084	0.582209	0.508146	0.533159	0.534858	7.73532	0.151097
ENSBTAG00000002253	537921	25	FK506 binding protein 6, 36kDa	FKBP6	0.528248	7.63488	0.548921	1	1	0.130978	0.467685	0.382613	10.5575	0.0862963
ENSBTAG00000002255	497025	10	betaine--homocysteine S-methyltransferase	BHMT	0.268225	0.632719	0.346801	0.591005	0.220857	0.934073	1	0.322258	1.90964	0.0645669
ENSBTAG00000002256	615330	5	YEATS domain containing 4	YEATS4	0.000700097	2.26171	0.0006085	1.93908	0.00574752	0.857351	0.757695	0.736507	1.26543	0.283859
ENSBTAG00000002257	526737	18	kallikrein-related peptidase 11	-	0.214302	14.3086	0.304711	1	1	0.0698881	0.232531	0.102019	0.465353	0.0121846
ENSBTAG00000002258	281631	15	apolipoprotein A-I	APOA1	0.0193773	0.750794	0.56339	0.4397	0.00859107	0.585647	0.125753	0.630508	0.672881	0.216539
ENSBTAG00000002259	-			-	0.694869	0.989882	1	0.695332	0.546695	0.702439	0.561507	0.375874	0.582081	0.0837024
ENSBTAG00000002260	511958	15	non-SMC condensin II complex, subunit D3	NCAPD3	0.000181145	0.700926	0.1304	0.471404	6.38244e-05	0.672543	0.0684722	0.261019	0.671641	0.0462264
ENSBTAG00000002261	534470	26	ladybird homeobox 1	LBX1	1	1	1	1	1	1	1	1	1	1
ENSBTAG00000002266	507597	16	N-acetylneuraminate pyruvate lyase (dihydrodipicolinate synthase)	NPL	0.0710025	0.935412	1	1.52212	0.127223	1.62722	0.0671552	0.00101624	4.04056	4.17378e-05
ENSBTAG00000002267	522429	19	ankyrin repeat domain 40	ANKRD40	0.900278	0.893072	0.785742	1.00689	1	1.12745	0.713118	1	1.00059	0.997436
ENSBTAG00000002271	512184	12	cytidine and dCMP deaminase domain containing 1	CDADC1	0.0106872	0.507614	0.00672296	0.815649	0.575836	1.60683	0.0736003	0.61567	0.793742	0.208066
ENSBTAG00000002272	613694	2	potassium channel tetramerisation domain containing 18	KCTD18	0.00832315	0.476218	0.011392	0.969477	1	2.03578	0.0130867	0.763113	0.807158	0.329351
ENSBTAG00000002273	783691	1	arginine-fifty homeobox	ARGFX	1	1	1	1	1	1	1	1	1	1
ENSBTAG00000002275	613326	2	protein tyrosine phosphatase type IVA, member 1	PTP4A1	0.589535	1.25672	0.51904	1.24725	0.489617	0.992465	1	1	1.02872	0.881832
ENSBTAG00000002277	504458	7	myeloid/lymphoid or mixed-lineage leukemia (trithorax homolog, Drosophila); translocated to, 1	MLLT1	0.98395	0.91974	1	1.06287	1	1.15562	0.730488	0.743676	0.824159	0.315917
ENSBTAG00000002278	281154	10	fibrillin 1	FBN1	0.0924235	1.2431	0.421388	1.47614	0.0458602	1.18746	0.533159	0.537331	1.68353	0.153164
ENSBTAG00000002279	539955	19	LUC7-like 3 (S. cerevisiae)	LUC7L3	0.00548162	1.21829	0.528545	0.682981	0.0690237	0.560605	0.00259415	0.919418	0.873034	0.468187
ENSBTAG00000002280	514261	13	kinesin family member 5B	KIF5B	0.0589892	1.44921	0.197218	1.68505	0.0310595	1.16273	0.754764	1	1.05018	0.814826
ENSBTAG00000002281	523334	7	zinc finger protein 354C	ZNF354C	0.0470467	0.741569	0.595838	0.439301	0.0222667	0.592394	0.232531	0.61947	0.724489	0.209904
ENSBTAG00000002282	509764	19	eukaryotic translation initiation factor 1	EIF1	2.62661e-07	2.79541	4.68446e-05	0.955861	1	0.34194	1.50913e-05	0.00768491	0.446302	0.000458297
ENSBTAG00000002283	524255	2	frizzled family receptor 7	FZD7	0.116767	0.977548	1	1.70341	0.146147	1.74253	0.126019	0.0432292	1.94117	0.0038881
ENSBTAG00000002284	-			LOC101904981	1	1	1	1	1	1	1	0.363351	11.2822	0.0783887
ENSBTAG00000002286	533660	7	DnaJ (Hsp40) homolog, subfamily C, member 18	DNAJC18	0.227151	0.7654	0.416342	1.12514	0.870285	1.47	0.131729	1	1.0295	0.894058
ENSBTAG00000002287	539275	18	chromodomain helicase DNA binding protein 9	CHD9	0.767975	0.82814	0.56339	0.923413	0.997	1.11504	0.85849	0.913397	0.862721	0.461567
ENSBTAG00000002288	-			-	0.604932	1	1	6.33143	0.546695	6.33143	0.561507	0.0567072	27.5667	0.00555876
ENSBTAG00000002289	782386	15	NLR family, pyrin domain containing 14	NLRP14	1	1	1	1	1	1	1	0.736507	4.30304	0.310191
ENSBTAG00000002290	-			LOC101907900	0.00241862	0.0892773	0.0225358	0.0732513	0.0068588	0.820492	1	1	1.18023	0.793229
ENSBTAG00000002291	538902	16	zinc finger and BTB domain containing 41	ZBTB41	0.415857	1.42696	0.307573	1.31562	0.464995	0.92197	1	1	1.09751	0.678067
ENSBTAG00000002292	535439	X	SWI/SNF related, matrix associated, actin dependent regulator of chromatin, subfamily a, member 1	SMARCA1	1	1	1	1	1	1	1	1	1	1
ENSBTAG00000002293	519694	2	ADP-ribosylation factor-like 5A	ARL5A	0.184404	0.875776	0.822449	1.27986	0.383063	1.46141	0.112808	0.681127	1.26383	0.247288
ENSBTAG00000002294	537223	9	single-minded homolog 1 (Drosophila)	SIM1	1	1	1	1	1	1	1	1	1	1
ENSBTAG00000002295	509827	2	activating transcription factor 2	ATF2	0.127344	1.63612	0.0807491	1.32951	0.393511	0.812599	0.584142	1	0.936809	0.727122
ENSBTAG00000002296	533661	7	transmembrane protein 173	TMEM173	0.44865	1.299	0.459893	0.978599	1	0.753347	0.352027	0.904657	1.22116	0.453783
ENSBTAG00000002297	282161	2	calcium channel, voltage-dependent, beta 4 subunit	CACNB4	0.39033	0.240334	0.351581	1.03495	1	4.30631	0.278477	0.831728	0.412447	0.38708
ENSBTAG00000002298	507498	11	cytoskeleton associated protein 2-like	CKAP2L	0.0749494	0.451319	0.0503018	0.812306	0.802114	1.79985	0.172233	0.386857	0.642959	0.0878978
ENSBTAG00000002299	535060	6	sel-1 suppressor of lin-12-like 3 (C. elegans)	SEL1L3	0.00947484	0.475746	0.028503	0.475092	0.0206803	0.998625	1	0.4103	1.68697	0.0958078
ENSBTAG00000002300	280761	12	dopachrome tautomerase	DCT	1	1	1	1	1	1	1	1	1	1
ENSBTAG00000002302	505574	15	CD59 molecule, complement regulatory protein	CD59	0.490843	0.882329	0.782846	0.780942	0.305981	0.885091	0.760488	0.380711	0.696772	0.0852949
ENSBTAG00000002303	281196	18	golgi glycoprotein 1	GLG1	0.0114291	0.652663	0.0953188	1.20762	0.579581	1.8503	0.00574622	0.866955	1.16201	0.418507
ENSBTAG00000002305	508744	7	proprotein convertase subtilisin/kexin type 4	-	0.000298379	0.648128	0.106406	0.427781	0.000118547	0.660025	0.115748	6.66129e-05	0.350801	1.81307e-06
ENSBTAG00000002306	537675	3	UTP11-like, U3 small nucleolar ribonucleoprotein, (yeast)	UTP11L	0.00208968	1.94749	0.00203505	1.2395	0.489452	0.636458	0.0482682	1	1.08689	0.661429
ENSBTAG00000002309	505866	22	chondroitin sulfate proteoglycan 5 (neuroglycan C)	CSPG5	1	1.28566	0.984093	0.948641	1	0.737866	0.856824	0.947478	1.27728	0.494947
ENSBTAG00000002311	522480	7	receptor accessory protein 6	REEP6	4.67723e-05	0.676448	0.149925	0.396258	1.48155e-05	0.585793	0.0257485	2.18406e-07	0.23102	2.99892e-09
ENSBTAG00000002313	281878	5	inositol 1,4,5-trisphosphate receptor, type 2	ITPR2	0.95345	1.18568	0.736902	1.10892	0.959517	0.935258	1	0.635278	0.779268	0.219467
ENSBTAG00000002315	506764	17	ring finger protein 34	RNF34	0.000288538	0.462103	0.000867351	0.999108	1	2.16209	0.000658094	1	0.963784	0.858709
ENSBTAG00000002316	539162	2	non imprinted in Prader-Willi/Angelman syndrome 1	NIPA1	0.000102805	0.0482062	9.31506e-05	0.783489	0.845001	16.2528	0.000523211	0.0909737	0.388929	0.0104643
ENSBTAG00000002317	280904	4	pleiotrophin	PTN	0.0033032	1.47027	0.192711	2.09234	0.00135315	1.4231	0.205593	0.258929	0.554308	0.0456197
ENSBTAG00000002319	-			-	0.0712689	0.773682	0.639902	0.499876	0.034832	0.6461	0.262311	0.748244	1.67302	0.318831
ENSBTAG00000002321	280719	22	aminomethyltransferase	AMT	1.61234e-05	0.696194	0.206015	0.373728	4.7996e-06	0.536817	0.00769017	1	1.09372	0.655667
ENSBTAG00000002323	508902	15	ubiquitin specific peptidase 28	USP28	0.000351565	0.520929	0.0138107	0.428896	0.000489761	0.823329	0.650605	0.911483	0.868384	0.459488
ENSBTAG00000002326	786492	10	lectin, galactoside-binding, soluble, 3	LGALS3	0.528248	1.76277	0.471943	1.04691	1	0.593902	0.475931	0.888749	1.32482	0.439681
ENSBTAG00000002327	507222	18	transmembrane protein 208	TMEM208	0.614046	1.02923	1	1.21236	0.486037	1.17792	0.563494	1	1.01054	0.959725
ENSBTAG00000002328	-			KDM2B	0.000347452	0.379021	0.000581926	0.498027	0.0156885	1.31398	0.513866	0.777029	0.838097	0.340539
ENSBTAG00000002329	-			-	0.138693	0.732325	0.245142	0.688608	0.10877	0.940304	1	0.986471	0.886459	0.536539
ENSBTAG00000002330	-			-	1	1	1	1	1	1	1	1	1.33971	0.781336
ENSBTAG00000002331	509161	10	discs, large (Drosophila) homolog-associated protein 5	DLGAP5	0.318866	0.540913	0.271048	0.624375	0.396899	1.1543	1	1	0.8856	0.794796
ENSBTAG00000002332	615136	4	LSM5 homolog, U6 small nuclear RNA associated (S. cerevisiae)	LSM5	1	0.992265	1	1.07108	1	1.07943	0.997973	0.90565	0.869094	0.454996
ENSBTAG00000002333	281270	6	HOP homeobox	HOPX	1.28886e-20	20.7117	1.23606e-15	38.7942	2.64564e-21	1.87305	0.139035	0.971228	1.20236	0.520808
ENSBTAG00000002335	517952	7	heart and neural crest derivatives expressed 1	HAND1	0.604932	1	1	6.31815	0.546695	6.31815	0.561507	0.190466	16.7314	0.0292171
ENSBTAG00000002336	506525	21	REST corepressor 1	RCOR1	0.190855	1.43836	0.314737	0.912769	1	0.634592	0.136738	0.332651	1.46444	0.0679329
ENSBTAG00000002340	538861	4	STEAP family member 4	STEAP4	1.02751e-16	50.2904	6.2034e-17	22.7522	1.55282e-12	0.452416	0.106725	0.000449772	5.61815	1.60424e-05
ENSBTAG00000002341	540313	29	v-ets erythroblastosis virus E26 oncogene homolog 1 (avian)	ETS1	0.291668	0.836079	0.638393	1.18118	0.649019	1.41276	0.167415	0.447227	1.54572	0.109918
ENSBTAG00000002344	515971	25	ORAI calcium release-activated calcium modulator 3	ORAI3	0.00461728	0.780254	0.348411	1.38987	0.127536	1.7813	0.00242076	0.680632	1.27341	0.24697
ENSBTAG00000002345	782887	25	SET domain containing 1A	SETD1A	0.0828117	1.44855	0.122578	0.994271	1	0.686389	0.0972412	1	0.992394	0.967286
ENSBTAG00000002346	540229	25	hydroxy-delta-5-steroid dehydrogenase, 3 beta- and steroid delta-isomerase 7	HSD3B7	0.000146951	0.512232	0.0081157	0.425517	0.000251822	0.83071	0.656828	0.675823	1.25606	0.243742
ENSBTAG00000002347	534230	7	microtubule associated serine/threonine kinase 3	MAST3	0.00217119	0.3401	0.00165381	0.544529	0.106827	1.60109	0.255007	0.81733	1.21006	0.372635
ENSBTAG00000002348	282360	6	solute carrier family 4, sodium bicarbonate cotransporter, member 4	SLC4A4	0.0732023	0.664152	0.343967	0.501053	0.0400512	0.754426	0.562871	0.360135	0.594475	0.0770421
ENSBTAG00000002349	282377	25	syntaxin 1B	STX1B	0.770449	0.569363	0.99571	1.6637	0.895815	2.92203	0.55387	0.919921	1.30636	0.468705
ENSBTAG00000002350	282308	7	phosphoinositide-3-kinase, regulatory subunit 2 (beta)	PIK3R2	0.024316	0.599853	0.0531968	0.595254	0.037855	0.992332	1	0.633587	0.801785	0.218626
ENSBTAG00000002352	517031	25	golgi-associated, gamma adaptin ear containing, ARF binding protein 2	GGA2	0.39084	0.821249	0.495093	1.06253	1	1.29379	0.252803	0.114957	0.555592	0.0143749
ENSBTAG00000002354	-			-	0.860543	1.38962	1	1.9664	0.614447	1.41506	0.942163	1	1.15489	0.781078
ENSBTAG00000002355	510716	5	natural resistance-associated macrophage protein 2-like	LOC510716	0.859222	0.448511	0.64216	0.70642	0.972937	1.57503	0.941317	0.463167	0.297552	0.116243
ENSBTAG00000002356	540831	6	RNA binding motif protein 47	RBM47	0.000533716	0.472362	0.00124525	0.984843	1	2.08493	0.00127723	0.200611	0.64222	0.0313026
ENSBTAG00000002357	539350	10	toll-like receptor adaptor molecule 2	TICAM2	0.236725	0.715226	0.250113	0.725181	0.244954	1.01392	1	0.325804	1.49781	0.0659257
ENSBTAG00000002361	768080	16	transmembrane and coiled-coil domain family 2	TMCC2	0.528248	1.9092	0.572367	2.23692	0.352515	1.17165	1	0.989729	0.82141	0.541303
ENSBTAG00000002362	538827	5	apolipoprotein L domain containing 1	APOLD1	0.00747795	1.85481	0.114243	0.724538	0.521212	0.390626	0.00550681	0.0977587	1.81429	0.011509
ENSBTAG00000002363	509863	2	sestrin 2	SESN2	1.01964e-06	5.17798	3.63482e-06	1.79173	0.169384	0.346029	0.00355384	1	1.08988	0.714815
ENSBTAG00000002367	535210	25	host cell factor C1 regulator 1 (XPO1 dependent)	HCFC1R1	0.682068	1.01173	1	0.836846	0.565269	0.82714	0.540934	0.659365	0.778296	0.23411
ENSBTAG00000002368	505350	18	tubby like protein 2	TULP2	0.102767	1.03541	1	0.585609	0.110954	0.565581	0.0842846	0.92483	0.859084	0.473344
ENSBTAG00000002369	617192	23	transmembrane protein 217	TMEM217	0.176642	0.0386912	0.116642	0.658847	0.943583	17.0284	0.205369	0.000232656	7.10713	7.53874e-06
ENSBTAG00000002370	519314	18	zinc finger protein 792	-	3.222e-06	3.4743	5.47284e-06	1.60273	0.154942	0.461312	0.00657166	0.696959	0.797606	0.256598
ENSBTAG00000002374	515835	25	armadillo repeat containing 5	ARMC5	0.936915	1.10842	0.882564	0.973825	1	0.878573	0.716373	1	0.952578	0.796884
ENSBTAG00000002376	508179	23	peptidylprolyl isomerase (cyclophilin)-like 1	PPIL1	5.81235e-05	0.765404	0.266553	1.56361	0.016729	2.04286	4.34597e-05	0.0752728	1.64445	0.00806057
ENSBTAG00000002377	516919	3	proteasome (prosome, macropain) subunit, beta type, 2	PSMB2	0.00825709	1.10287	0.849443	1.56383	0.00709915	1.41797	0.049633	0.193561	1.51886	0.0298959
ENSBTAG00000002378	505351	18	nucleobindin 1	NUCB1	0.0358003	1.5855	0.0585105	1.01967	1	0.64312	0.0614206	0.739512	0.826203	0.312592
ENSBTAG00000002380	-			-	1	1	1	1	1	1	1	1	1	1
ENSBTAG00000002381	533250	15	zinc finger, DHHC-type containing 5	ZDHHC5	0.531729	1.22948	0.432073	1.19545	0.489795	0.972322	1	1	1.02803	0.882036
ENSBTAG00000002382	528483	15	DEAD (Asp-Glu-Ala-Asp) box polypeptide 10	DDX10	0.0256321	1.23017	0.687921	1.92033	0.0166153	1.56103	0.141001	0.86998	1.16548	0.421631
ENSBTAG00000002385	523783	17	solute carrier family 35, member E4	SLC35E4	0.000393665	2.74712	0.00686256	0.88448	1	0.321966	0.00149099	0.537331	1.44786	0.153171
ENSBTAG00000002389	509245	15	mediator complex subunit 19	MED19	0.0390325	1.44854	0.0824774	0.974586	1	0.672804	0.0472392	0.830038	0.848854	0.385616
ENSBTAG00000002390	617289	5	coiled-coil domain containing 184	CCDC184	0.00706298	4.46942	0.0175235	1.20303	1	0.269169	0.022385	0.0143498	0.22304	0.000965939
ENSBTAG00000002391	515834	25	transforming growth factor beta 1 induced transcript 1	TGFB1I1	0.921741	0.842588	0.716983	0.89309	0.904182	1.05994	1	1	0.946367	0.82482
ENSBTAG00000002392	-			LOC101906436	0.322976	1.4075	0.56339	0.810848	0.840297	0.57609	0.198669	0.0228732	2.53605	0.00169384
ENSBTAG00000002393	618886	23	chromosome 23 open reading frame, human C6orf89	C23H6orf89	0.015593	0.578034	0.0093618	0.759043	0.271801	1.31315	0.28028	1	1.06229	0.744595
ENSBTAG00000002394	614057	1	transmembrane protein 44	TMEM44	0.6648	1.1894	0.995619	0.765372	0.784029	0.643496	0.463421	1	1.07068	0.819297
ENSBTAG00000002395	783104	1	Hermansky-Pudlak syndrome 3	HPS3	6.92104e-07	2.8469	1.3948e-05	1.14608	0.855805	0.402572	0.000158005	0.736507	1.24318	0.285408
ENSBTAG00000002398	532421	18	zinc finger protein 567	ZNF567	1	0.950221	1	1.00993	1	1.06283	1	0.958388	0.858191	0.506043
ENSBTAG00000002401	281354	5	neuropeptide FF-amide peptide precursor	NPFF	0.189379	0.889042	1	0.165642	0.133144	0.186315	0.194884	1	1.26276	0.718024
ENSBTAG00000002402	281849	9	insulin-like growth factor 2 receptor	IGF2R	0.00506171	0.475837	0.00286402	0.749456	0.37493	1.57503	0.0953872	0.125539	0.624408	0.0162687
ENSBTAG00000002404	509244	15	thioredoxin-related transmembrane protein 2	TMX2	0.00660458	0.982122	1	1.4738	0.0172299	1.50062	0.0126057	1	0.990606	0.960068
ENSBTAG00000002407	537634	16	tudor domain containing 5	TDRD5	0.297921	1	1	11.6626	0.32507	11.6626	0.339042	0.540038	7.48247	0.156443
ENSBTAG00000002408	-			-	0.213967	0.774564	0.747448	0.519216	0.117027	0.670333	0.467685	1	0.995848	0.987929
ENSBTAG00000002411	515187	15	catenin (cadherin-associated protein), delta 1	CTNND1	0.138481	0.686316	0.0923751	0.806652	0.425367	1.17534	0.596539	0.999549	0.897292	0.551906
ENSBTAG00000002412	506370	18	cytochrome b5 type B (outer mitochondrial membrane)	CYB5B	0.000638318	1.77198	0.0128774	2.13399	0.000303898	1.2043	0.580128	0.371357	0.677771	0.0817511
ENSBTAG00000002413	508130	5	malonyl CoA:ACP acyltransferase (mitochondrial)	MCAT	0.0614153	0.947358	1	1.36927	0.117031	1.44536	0.0561247	0.980322	0.879409	0.531126
ENSBTAG00000002414	533343	3	potassium inwardly-rectifying channel, subfamily J, member 10	KCNJ10	3.22309e-07	14.8896	1.72752e-07	7.21656	0.000635695	0.484671	0.0964202	2.85655e-09	9.01252	2.77346e-11
ENSBTAG00000002415	616881	21	tetraspanin 3	LOC101906398	0.102103	0.753519	0.356351	1.19755	0.621204	1.58927	0.0539599	1	0.990091	0.9603
ENSBTAG00000002416	-			LOC507055	0.000724767	1.7426	0.198252	0.50019	0.0798382	0.287037	0.000331808	0.0484726	2.5072	0.00454086
ENSBTAG00000002417	540583	29	RAB30, member RAS oncogene family	RAB30	0.00440761	0.514689	0.00275367	0.816147	0.521013	1.58571	0.0500821	0.737198	1.29552	0.311039
ENSBTAG00000002418	529868	21	TOPBP1-interacting checkpoint and replication regulator	TICRR	0.498153	0.668579	0.394051	0.733023	0.513471	1.09639	1	0.578331	0.605461	0.17676
ENSBTAG00000002419	509680	3	phosphatidylinositol glycan anchor biosynthesis, class M	PIGM	0.126577	1.45479	0.147541	1.46938	0.111887	1.01002	1	1	1.10753	0.617211
ENSBTAG00000002422	788729	3	B-cell CLL/lymphoma 9	BCL9	0.295008	1.04628	1	1.39865	0.232593	1.33678	0.332294	0.578331	1.31941	0.185856
ENSBTAG00000002423	538204	19	proteasome (prosome, macropain) 26S subunit, non-ATPase, 12	PSMD12	0.417207	1.22306	0.417253	1.24492	0.319734	1.01787	1	0.342757	1.40886	0.0708601
ENSBTAG00000002425	533065	2	sodium channel, voltage-gated, type IX, alpha subunit	SCN9A	0.62004	0.295762	0.513408	0.454117	0.639654	1.53541	1	0.584827	1.39781	0.191703
ENSBTAG00000002427	-			-	1	1	1	1	1	1	1	1	1	1
ENSBTAG00000002428	615820	6	pyrophosphatase (inorganic) 2	PPA2	0.376027	0.860342	0.677583	0.755612	0.22574	0.87827	0.731871	0.736507	0.82182	0.306706
ENSBTAG00000002430	513804	26	collagen, type XVII, alpha 1	COL17A1	0.0353728	1.64076	0.722971	4.24726	0.0273223	2.58859	0.179383	0.624482	0.706185	0.212929
ENSBTAG00000002431	537246	4	tripartite motif containing 24	TRIM24	0.18874	1.38629	0.231356	1.43327	0.141413	1.03389	1	0.595644	0.746103	0.197306
ENSBTAG00000002432	513848	12	abhydrolase domain containing 13	ABHD13	0.22886	1.36396	0.215803	1.34268	0.217288	0.984401	1	1	1.11128	0.605887
ENSBTAG00000002434	533356	7	WD repeat domain 18	WDR18	0.0628258	0.990921	1	1.41295	0.0842691	1.42589	0.0761046	0.741413	1.21632	0.314236
ENSBTAG00000002435	505285	26	protein tyrosine phosphatase, receptor type, E	PTPRE	2.75214e-10	3.55735	7.34207e-07	0.959809	1	0.26981	2.18233e-07	9.57995e-08	4.78759	1.2108e-09
ENSBTAG00000002440	538808	21	kinesin family member 7-like	LOC538808	0.468355	0.771371	0.607603	0.679038	0.310073	0.8803	0.959953	1	1.17033	0.593234
ENSBTAG00000002441	280900	19	pancreatic polypeptide	PPY	1	1	1	1	1	1	1	1	1	1
ENSBTAG00000002444	-			-	0.688262	0.735488	0.651539	0.705952	0.54363	0.959843	1	1	0.948132	0.911702
ENSBTAG00000002445	-			-	0.652395	1.37882	0.531911	1.08545	1	0.787231	0.655888	1	1.06547	0.765363
ENSBTAG00000002446	-			-	0.0987162	0.0511073	0.198474	0.0511073	0.12834	1	1	1	1	1
ENSBTAG00000002447	-			-	0.0220222	0.471093	0.0134973	0.786952	0.560836	1.67048	0.119196	0.911397	0.818395	0.459179
ENSBTAG00000002448	517353	14	syntrophin, gamma 1	SNTG1	0.700108	0.480006	0.548921	0.855721	1	1.78273	0.648555	1	1	1
ENSBTAG00000002450	-			-	0.257095	1.75762	0.354136	0.901914	1	0.513145	0.205326	8.1827e-14	21.4863	3.42386e-16
ENSBTAG00000002451	527172	3	tetratricopeptide repeat domain 39A	TTC39A	7.923e-15	1.0493	1	6.09633	2.87703e-10	5.80987	1.99942e-09	0.588806	0.741172	0.194047
ENSBTAG00000002452	505503	17	activating signal cointegrator 1 complex subunit 2	ASCC2	0.0504397	1.51715	0.0534365	1.46781	0.0674078	0.967478	1	0.834514	1.17925	0.388981
ENSBTAG00000002454	538899	8	asparagine-linked glycosylation 2, alpha-1,3-mannosyltransferase homolog (S. cerevisiae)	ALG2	0.0900981	1.24189	0.4676	1.51523	0.0447928	1.2201	0.468919	0.844783	1.19331	0.397535
ENSBTAG00000002455	532960	6	kelch-like family member 8	KLHL8	0.0012657	2.37704	0.00111832	1.38181	0.358192	0.581315	0.0543287	0.000124822	2.56853	3.71182e-06
ENSBTAG00000002457	506986	8	Sec61 beta subunit	SEC61B	7.52271e-06	1.52901	0.0921926	2.57679	3.48783e-06	1.68527	0.0215307	0.521815	1.32737	0.14082
ENSBTAG00000002458	506738	20	nucleoporin 155kDa	NUP155	0.875699	1.07535	1	0.923458	0.968401	0.858751	0.618193	0.610433	0.792399	0.2049
ENSBTAG00000002460	100125416	1	actin-like 6A	ACTL6A	0.126962	0.850513	0.614303	1.23107	0.420228	1.44744	0.0698356	1	0.983291	0.929151
ENSBTAG00000002462	534317	1	mitochondrial ribosomal protein L47	MRPL47	0.988418	1.13148	0.78445	1.09041	0.932384	0.963702	1	1	0.97071	0.877498
ENSBTAG00000002463	338061	1	NADH dehydrogenase (ubiquinone) 1 beta subcomplex, 5, 16kDa	NDUFB5	0.54533	1.05012	1	1.23878	0.397993	1.17966	0.561507	0.758645	1.21658	0.326508
ENSBTAG00000002464	514590	16	phospholipase C, eta 2	PLCH2	0.0743383	6.56819	0.131928	8.17572	0.0419929	1.24474	1	0.708477	0.756492	0.264982
ENSBTAG00000002467	530342	25	family with sequence similarity 173, member A	FAM173A	0.0364894	0.733686	0.223796	0.618991	0.0206222	0.843673	0.588377	0.0396065	0.52775	0.00344642
ENSBTAG00000002468	282877	7	ribosomal protein S28	RPS28	0.759404	1.20986	0.56339	1.1043	0.907231	0.912751	0.937278	0.841482	0.852821	0.394966
ENSBTAG00000002469	509964	7	KN motif and ankyrin repeat domains 3	KANK3	0.28063	0.807874	0.698992	0.632302	0.161397	0.782673	0.566805	0.314022	0.628727	0.0604036
ENSBTAG00000002470	511835	25	coiled-coil domain containing 78	CCDC78	5.32758e-08	0.413738	0.000486369	0.290197	1.78165e-07	0.701403	0.277405	0.00479659	0.444616	0.000260523
ENSBTAG00000002471	504415	22	cell adhesion molecule with homology to L1CAM (close homolog of L1)	CHL1	4.52259e-13	0.807637	0.692957	0.137757	4.37714e-13	0.170568	2.94809e-10	0.137013	2.46769	0.018241
ENSBTAG00000002472	100140945	16	caspase 9, apoptosis-related cysteine peptidase	CASP9	0.010797	0.479423	0.0131524	0.955265	1	1.99253	0.0178123	1	0.912272	0.626996
ENSBTAG00000002473	509963	7	angiopoietin-like 4	ANGPTL4	5.64977e-15	11.1431	4.69876e-12	2.10417	0.0495659	0.188832	1.12531e-06	1	1.21125	0.586431
ENSBTAG00000002474	517837	25	MAD1 mitotic arrest deficient-like 1 (yeast)	MAD1L1	1	1.04512	1	1.0443	1	0.999212	1	0.2546	0.659602	0.0443606
ENSBTAG00000002475	532723	7	RAB11B, member RAS oncogene family	RAB11B	1	1.03954	1	1.11807	0.779694	1.07554	0.974155	1	1.05213	0.783228
ENSBTAG00000002476	514510	16	DnaJ (Hsp40) homolog, subfamily C, member 16	DNAJC16	0.0156597	0.630896	0.01455	0.713439	0.085662	1.13083	0.724211	1	0.985121	0.935122
ENSBTAG00000002477	790010	25	FtsJ RNA methyltransferase homolog 2 (E. coli)	FTSJ2	0.0264278	0.625447	0.0692458	0.599568	0.0325037	0.958624	1	0.876484	0.865213	0.427667
ENSBTAG00000002478	514509	16	agmatine ureohydrolase (agmatinase)	AGMAT	0.00495635	0.848021	0.657147	0.54372	0.00241042	0.641163	0.040756	0.0821741	2.38564	0.00911674
ENSBTAG00000002479	514589	16	pantothenate kinase 4	PANK4	0.00688659	0.557996	0.00628197	0.66955	0.072781	1.19992	0.561507	1	1.01566	0.933335
ENSBTAG00000002480	525496	25	nudix (nucleoside diphosphate linked moiety X)-type motif 1	NUDT1	0.481762	0.968758	1	0.781639	0.347967	0.806846	0.453195	0.680632	0.773767	0.246966
ENSBTAG00000002481	511836	25	hydroxyacylglutathione hydrolase-like	HAGHL	0.000467327	0.869234	0.723585	0.51018	0.000271328	0.58693	0.00640046	0.49766	0.711479	0.130318
ENSBTAG00000002483	787633	16	hairy and enhancer of split 5 (Drosophila)	HES5	0.248332	0.235335	0.343695	0.195252	0.213684	0.829678	1	1	1.03377	0.959371
ENSBTAG00000002484	511837	25	nuclear prelamin A recognition factor-like	NARFL	0.815211	0.857936	0.608916	0.947706	1	1.10463	0.834405	0.52891	0.743106	0.145546
ENSBTAG00000002485	286798	2	tensin 1	TNS1	0.164312	0.737239	0.368895	1.1642	0.785564	1.57913	0.0921361	1	0.937057	0.799533
ENSBTAG00000002487	533136	21	ubiquitin protein ligase E3A	LOC100335247	0.379782	1.15197	0.639429	1.28292	0.226723	1.11368	0.772458	1	0.981523	0.920899
ENSBTAG00000002488	537256	29	lactate dehydrogenase C	LDHC	0.0155426	0.448786	0.0614081	1.19037	0.864674	2.65242	0.00906163	0.95225	1.31591	0.49949
ENSBTAG00000002489	617486	3	chromosome 3 open reading frame, human C1orf88-like	PIFO	1	1	1	1	1	1	1	1	1	1
ENSBTAG00000002490	511291	5	choline phosphotransferase 1	CHPT1	1.24124e-06	0.835927	0.669223	0.354454	7.66692e-07	0.424025	7.63031e-05	0.0798658	0.564929	0.00873936
ENSBTAG00000002492	615896	5	synaptonemal complex protein 3	SYCP3	5.12806e-10	0.7447	0.266354	0.305715	1.65742e-10	0.410522	3.52421e-06	0.0198831	0.479608	0.00142565
ENSBTAG00000002493	521864	18	vacuolar protein sorting 35 homolog (S. cerevisiae)	VPS35	0.207212	0.857125	0.570596	1.15552	0.574954	1.34813	0.114218	0.188073	0.645815	0.0287121
ENSBTAG00000002495	614048	7	bromodomain containing 4	BRD4	0.0582998	1.13388	0.761794	0.749294	0.181219	0.660825	0.0322755	0.845306	1.17288	0.397929
ENSBTAG00000002497	615756	23	ELOVL fatty acid elongase 2	ELOVL2	0.413082	0.767233	0.545478	0.701116	0.283947	0.913824	1	0.612169	0.546278	0.205814
ENSBTAG00000002498	-			-	1	1.98962	0.91807	1.62641	1	0.817446	1	1	1	1
ENSBTAG00000002500	519874	26	F-box and leucine-rich repeat protein 15	-	0.290951	0.714433	0.236162	0.771671	0.382178	1.08012	1	0.736507	0.802074	0.294053
ENSBTAG00000002501	-			-	0.713086	0.938644	1	0.831195	0.500993	0.885527	0.759851	1	1.05405	0.793742
ENSBTAG00000002503	513558	29	Berardinelli-Seip congenital lipodystrophy 2 (seipin)	BSCL2	0.000227259	0.784184	0.359742	1.56514	0.0230284	1.99589	0.000176051	0.761009	0.824993	0.32801
ENSBTAG00000002504	-			-	0.000498621	0.657884	0.0934332	1.42211	0.155162	2.16165	0.000212837	0.321651	1.43722	0.0644321
ENSBTAG00000002505	540687	2	G protein-coupled receptor 3	GPR3	1	1	1	1	1	1	1	1	1	1
ENSBTAG00000002507	282578	24	ATP synthase, H+ transporting, mitochondrial F1 complex, alpha subunit 1, cardiac muscle	ATP5A1	0.155329	0.871701	0.684864	1.21635	0.424113	1.39537	0.0878536	0.905205	1.14223	0.454396
ENSBTAG00000002508	281204	29	guanine nucleotide binding protein (G protein), gamma 3	GNG3	0.035611	0.597639	0.249087	1.38041	0.502156	2.30976	0.0171812	0.916649	0.837102	0.464822
ENSBTAG00000002510	616476	29	heterogeneous nuclear ribonucleoprotein U-like 2	HNRNPUL2	0.000315112	0.676272	0.0606987	1.3395	0.180659	1.9807	0.000128928	1	1.03811	0.837919
ENSBTAG00000002512	528378	24	HAUS augmin-like complex, subunit 1	HAUS1	0.00757311	0.761616	0.304711	1.34286	0.199805	1.76318	0.00367564	1	0.998661	0.994536
ENSBTAG00000002515	789814	18	dynein, axonemal, assembly factor 3	LOC511094	0.0540724	0.601796	0.328147	0.41684	0.0296737	0.69266	0.535598	0.817665	0.728347	0.372991
ENSBTAG00000002516	614791	7	coiled-coil domain containing 130	CCDC130	0.208132	0.816351	0.543978	1.16813	0.64864	1.43091	0.114679	0.378453	0.708687	0.0844743
ENSBTAG00000002518	616211	6	NK6 homeobox 1	NKX6-1	1	1	1	1	1	1	1	1	1	1
ENSBTAG00000002520	540475	15	CUGBP, Elav-like family member 1	CELF1	0.86196	1.15689	0.742793	0.999027	1	0.863548	0.701785	0.736507	1.21657	0.304053
ENSBTAG00000002522	539616	18	synaptotagmin V	SYT5	0.00813423	0.579478	0.0373311	0.542214	0.0110146	0.935694	1	0.633587	0.708512	0.218598
ENSBTAG00000002524	534734	7	methylthioribose-1-phosphate isomerase homolog (S. cerevisiae)	MRI1	0.13669	0.865735	0.713044	1.25672	0.371594	1.45162	0.0787416	0.866842	0.859191	0.418296
ENSBTAG00000002525	614800	7	chromosome 7 open reading frame, human C19orf53	C7H19orf53	1	0.977009	1	0.966307	1	0.989045	1	0.540038	0.768724	0.155684
ENSBTAG00000002526	515321	6	3-hydroxybutyrate dehydrogenase, type 2	BDH2	0.000321522	0.876232	0.917171	0.400953	0.000227398	0.457587	0.00234487	0.00533099	0.399776	0.000296479
ENSBTAG00000002527	-			ZSWIM4	0.00997588	2.31376	0.00663874	1.46282	0.32507	0.632227	0.18253	0.0280235	1.90681	0.0022131
ENSBTAG00000002528	506564	26	eukaryotic translation initiation factor 3, subunit A	EIF3A	0.00320059	2.00057	0.00493751	1.93202	0.00611667	0.965736	1	0.315544	0.70112	0.0613446
ENSBTAG00000002531	510704	17	Rho GTPase activating protein 10	ARHGAP10	0.166731	1.14645	0.778249	0.781275	0.3645	0.681475	0.0932917	0.300035	0.667587	0.0566414
ENSBTAG00000002534	782393	23	eukaryotic translation elongation factor 1 epsilon 1	LOC782393	7.41571e-05	2.07122	0.00155585	2.4087	4.75092e-05	1.16294	0.741171	0.274862	0.637532	0.0499009
ENSBTAG00000002539	511680	5	TRIO and F-actin binding protein	TRIOBP	0.401228	0.748194	0.293353	0.924487	1	1.23562	0.469145	0.227989	1.5536	0.0374826
ENSBTAG00000002542	507166	11	lysine-rich coiled-coil 1	KRCC1	0.156558	1.13683	0.734917	1.39818	0.0891127	1.2299	0.389074	0.479694	0.756272	0.123106
ENSBTAG00000002545	516578	9	TATA box binding protein	-	0.216638	1.64273	0.161696	1.17772	0.847251	0.716929	0.38088	1	1.16058	0.55963
ENSBTAG00000002549	100336073	Un	uncharacterized LOC100336073	PTMA	0.00450059	1.30802	0.234324	1.71491	0.00185383	1.31108	0.197203	0.610078	1.29954	0.20464
ENSBTAG00000002550	784473	6	ribosomal protein S12 pseudogene	-	0.00148584	1.21337	0.659867	2.11071	0.00145585	1.73954	0.0276201	1	1.07657	0.731414
ENSBTAG00000002551	282572	5	potassium inwardly-rectifying channel, subfamily J, member 8	KCNJ8	0.0185405	0.762524	0.536347	1.51382	0.17286	1.98527	0.0108953	0.442881	1.55242	0.108148
ENSBTAG00000002554	533126	4	family with sequence similarity 115, member A	FAM115A	0.338931	0.669932	0.307482	0.699907	0.355177	1.04474	1	1	1.01915	0.930112
ENSBTAG00000002555	613915	3	PDZK1 interacting protein 1	PDZK1IP1	2.08687e-24	0.947094	1	14.7228	1.14699e-14	15.5453	1.22003e-14	5.86729e-05	4.75757	1.55644e-06
ENSBTAG00000002557	510957	11	mitochondrial ribosomal protein L19	MRPL19	1	1.01079	1	0.981162	1	0.970684	1	1	0.938369	0.7385
ENSBTAG00000002559	508591	5	myo-inositol oxygenase	MIOX	4.62031e-09	0.806889	0.779467	0.158669	2.94562e-09	0.196643	2.88883e-07	0.0809482	0.358159	0.00890838
ENSBTAG00000002561	508704	X	coiled-coil domain containing 120	CCDC120	1	1	1	1	1	1	1	1	1	1
ENSBTAG00000002562	508703	X	PRA1 domain family, member 2	PRAF2	1	1	1	1	1	1	1	1	1	1
ENSBTAG00000002563	539190	X	WD repeat domain 45	WDR45	1	1	1	1	1	1	1	1	1	1
ENSBTAG00000002564	100137840	19	discs, large homolog 4 (Drosophila)	DLG4	0.207488	0.813113	0.589371	0.662124	0.112898	0.814308	0.561507	0.782778	0.812238	0.344821
ENSBTAG00000002565	522428	X	60S ribosomal protein L36-like	LOC522428	1	1	1	1	1	1	1	1	1	1
ENSBTAG00000002566	615089	7	pyroglutamyl-peptidase I	PGPEP1	2.82614e-08	0.685682	0.0618708	0.38597	6.70744e-09	0.562899	0.00119297	0.731199	0.815068	0.279012
ENSBTAG00000002568	536745	X	G patch domain and KOW motifs	GPKOW	1	1	1	1	1	1	1	1	1	1
ENSBTAG00000002570	513495	11	protein phosphatase 1, regulatory subunit 21	PPP1R21	0.0669416	0.842404	0.601133	1.28903	0.292673	1.53018	0.0377128	1	1.10878	0.600908
ENSBTAG00000002571	507032	18	programmed cell death 2-like	PDCD2L	0.668235	1.2984	0.506808	1.14021	0.870442	0.878165	0.863016	0.651729	0.765922	0.229333
ENSBTAG00000002573	507005	18	ubiquitin-like modifier activating enzyme 2	UBA2	0.042709	1.57084	0.0471402	1.08038	1	0.687772	0.103991	1	1.01819	0.922393
ENSBTAG00000002574	540487	6	myozenin 2	MYOZ2	1	1.04924	1	0.906317	1	0.863782	0.99485	0.181223	0.482004	0.0272983
ENSBTAG00000002575	614837	16	SSU72 RNA polymerase II CTD phosphatase homolog (S. cerevisiae)	SSU72	0.0422291	1.61088	0.0274335	1.22932	0.48488	0.763137	0.276818	0.937123	0.87656	0.483315
ENSBTAG00000002576	781681	10	gliomedin	GLDN	0.809897	1.81549	0.59818	1.43946	0.863216	0.792876	1	0.000565053	5.54007	2.09577e-05
ENSBTAG00000002578	506325	13	zinc finger, MYND-type containing 11	ZMYND11	0.11955	0.814336	0.376918	1.13681	0.65167	1.39599	0.0638281	1	1.01324	0.941328
ENSBTAG00000002579	538548	18	fibrillarin	FBL	1.52213e-05	2.35328	6.45883e-05	2.33192	4.95565e-05	0.990923	1	0.737329	1.20809	0.311207
ENSBTAG00000002580	514212	18	myosin, heavy chain 14, non-muscle	MYH14	0.987628	0.859344	0.77432	0.914554	0.995331	1.06425	1	0.720167	0.756103	0.272511
ENSBTAG00000002581	282497	23	major histocompatibility complex, class II, DY alpha	BOLA-DYA	0.108223	7.61517	0.0751551	3.13018	0.509374	0.411045	0.377914	9.72284e-05	0.0943203	2.80041e-06
ENSBTAG00000002582	536852	11	lysozyme G-like 2	LYG2	0.338747	1.99554	0.371942	0.957768	1	0.479954	0.276811	0.417374	0.482259	0.0987046
ENSBTAG00000002583	529053	3	dynein, axonemal, light intermediate chain 1	DNALI1	6.05836e-07	6.12261	0.000313511	0.737863	0.885497	0.120514	2.003e-05	0.867377	0.739454	0.419154
ENSBTAG00000002585	535872	X	solute carrier family 16, member 2 (monocarboxylic acid transporter 8)	SLC16A2	1	1	1	1	1	1	1	1	1	1
ENSBTAG00000002586	509039	10	transcription factor 12	TCF12	0.177915	1.33477	0.197373	1.00907	1	0.755985	0.188191	1	1.01522	0.938938
ENSBTAG00000002590	535340	16	exosome component 10	EXOSC10	0.41726	1.30541	0.304711	1.21794	0.489452	0.932998	1	1	1.06884	0.714949
ENSBTAG00000002591	327678	17	glycolipid transfer protein	GLTP	0.300556	0.993315	1	1.28208	0.28677	1.29071	0.267859	1	0.992215	0.966327
ENSBTAG00000002593	541158	13	ganglioside-induced differentiation-associated protein 1-like 1	GDAP1L1	0.235137	0.0742096	0.334876	0.0742096	0.248372	1	1	0.578331	0.172992	0.187365
ENSBTAG00000002594	525080	2	zinc finger protein 436	ZNF436	0.11844	0.77446	0.423768	0.646477	0.0648936	0.834745	0.609701	0.0417076	2.37148	0.00370042
ENSBTAG00000002595	536724	4	multidrug resistance protein 1-like	LOC536724	1	1	1	1	1	1	1	0.736507	4.46279	0.303289
ENSBTAG00000002596	618514	18	V-set and transmembrane domain containing 1	VSTM1	0.604932	1.60059	0.54618	1.60035	0.489452	0.999852	1	1.59163e-09	10.3492	1.48068e-11
ENSBTAG00000002599	513234	17	chromosome 17 open reading frame, human C4orf49	MGARP	0.909527	1.36653	0.692627	1.17125	1	0.857095	1	0.203286	0.542567	0.0318605
ENSBTAG00000002600	505160	3	EF-hand calcium binding domain 7	EFCAB7	0.359145	0.707559	0.248341	0.82924	0.611868	1.17197	0.729188	0.482716	0.730514	0.124503
ENSBTAG00000002603	505547	21	PRP39 pre-mRNA processing factor 39 homolog (S. cerevisiae)	PRPF39	0.00400715	0.77235	0.304711	0.560087	0.00158658	0.725172	0.132648	0.691302	0.814528	0.253453
ENSBTAG00000002604	784504	4	Sp8 transcription factor	SP8	1	1	1	1	1	1	1	1	1	1
ENSBTAG00000002605	-			-	0.000285227	2.92954	0.00250716	1.03065	1	0.351812	0.00229676	0.000471757	2.44839	1.69799e-05
ENSBTAG00000002606	505423	15	leucine-rich repeat containing G protein-coupled receptor 4	LGR4	1.84595e-06	1.29814	0.548921	3.0533	6.61997e-06	2.35206	0.000946085	0.736507	1.23901	0.304245
ENSBTAG00000002608	511612	3	septin 2	41884	0.126219	1.17076	0.645472	1.4581	0.068451	1.24543	0.394122	0.601828	1.28929	0.200503
ENSBTAG00000002609	506345	19	transmembrane and immunoglobulin domain containing 1	TMIGD1	1	1	1	1	1	1	1	1	1	1
ENSBTAG00000002610	515069	21	FK506 binding protein 3, 25kDa	FKBP3	5.92434e-05	1.09085	0.950382	1.92139	0.000183539	1.76137	0.00173839	0.443227	1.34524	0.108333
ENSBTAG00000002612	513626	21	Fanconi anemia, complementation group M	FANCM	0.00212744	0.5225	0.00790129	1.0633	1	2.03503	0.00224143	1	0.895119	0.607624
ENSBTAG00000002613	-			-	0.0473594	0.505542	0.0775345	0.523643	0.0715103	1.0358	1	1	1.00789	0.977248
ENSBTAG00000002614	539779	28	RUN and FYVE domain containing 2	RUFY2	0.73229	0.824464	0.56339	0.87132	0.736603	1.05683	1	1	0.902246	0.622295
ENSBTAG00000002615	508189	X	LON peptidase N-terminal domain and ring finger 3	LONRF3	1	1	1	1	1	1	1	1	1	1
ENSBTAG00000002616	-			-	0.00989958	0.946287	1	1.54549	0.0317738	1.63322	0.0137131	0.667509	1.34156	0.238726
ENSBTAG00000002620	540969	28	DNA replication helicase 2 homolog (yeast)	DNA2	0.507164	0.642655	0.37663	0.740837	0.564229	1.15277	0.995116	0.794934	1.40637	0.354545
ENSBTAG00000002623	100850526	Un	SAM domain-containing protein SAMSN-1-like	SAMSN1	4.20262e-06	3.12355	0.00062096	0.852213	0.922615	0.272835	5.58021e-05	9.20786e-09	13.9833	9.66306e-11
ENSBTAG00000002624	523223	24	proline-serine-threonine phosphatase interacting protein 2	PSTPIP2	0.0162604	1.62934	0.0784752	0.89055	0.920679	0.546572	0.0162026	3.60177e-08	5.39027	4.15544e-10
ENSBTAG00000002625	529146	9	mitogen-activated protein kinase kinase kinase 7	MAP3K7	0.683142	1.22226	0.519693	1.1252	0.80115	0.92059	0.959352	1	0.980337	0.915324
ENSBTAG00000002626	100140016	X	Rho GTPase activating protein 6	ARHGAP6	1	1	1	1	1	1	1	1	1	1
ENSBTAG00000002627	508905	3	zinc finger, RAN-binding domain containing 2	ZRANB2	0.43157	0.795924	0.397964	0.801217	0.381953	1.00665	1	0.898384	0.857958	0.448205
ENSBTAG00000002628	617624	7	solute carrier family 44, member 2	SLC44A2	1	0.930691	1	0.916133	0.995966	0.984357	1	0.45898	0.730157	0.114372
ENSBTAG00000002629	617058	7	chromosome 7 open reading frame, human C19orf45	C7H19orf45	0.0256321	1.36382	0.787913	0.32744	0.0911645	0.24009	0.0142883	1	1.32286	0.731672
ENSBTAG00000002630	509011	5	megakaryoblastic leukemia (translocation) 1	MKL1	0.00057527	2.23704	0.00166769	1.13342	0.904182	0.506662	0.00836565	0.230722	1.46033	0.03826
ENSBTAG00000002631	282348	5	sodium channel, non-voltage-gated 1 alpha subunit	SCNN1A	0.000123442	4.21201	6.62926e-05	2.43431	0.0184674	0.577945	0.199616	2.81615e-06	0.229902	5.18247e-08
ENSBTAG00000002632	281099	6	casein beta	CSN2	0.0202883	3.41379	0.325867	11.9772	0.0136368	3.50846	0.273624	0.0181587	0.357111	0.00127875
ENSBTAG00000002633	100140583	19	septin 9	41891	1	0.959006	1	1.05562	1	1.10074	0.921253	0.572753	1.37679	0.17197
ENSBTAG00000002634	532459	22	transmembrane protein 115	TMEM115	1	0.987823	1	1.00644	1	1.01884	1	0.736507	1.22224	0.295373
ENSBTAG00000002635	282305	18	peptidoglycan recognition protein 1	PGLYRP1	0.0133602	1.40432	0.934311	3.92506	0.0146548	2.795	0.0696682	0.348409	1.78881	0.0726089
ENSBTAG00000002639	617052	18	zinc finger, DHHC-type containing 7	ZDHHC7	0.00159263	1.08807	1	1.93402	0.00288885	1.77748	0.0121695	0.847748	1.18455	0.400249
ENSBTAG00000002640	540675	1	kalirin, RhoGEF kinase	KALRN	0.0748551	0.7814	0.824145	0.413391	0.0385732	0.529039	0.178287	0.707529	0.764747	0.264461
ENSBTAG00000002641	-			-	0.00109425	2.16298	0.0011409	1.93275	0.00534102	0.893557	0.908259	0.00056269	2.55457	2.08471e-05
ENSBTAG00000002642	515523	23	solute carrier family 17 (sodium phosphate), member 2	SLC17A2	0.0151308	0.86219	0.765939	0.558278	0.00787239	0.647512	0.067018	1	1.15071	0.809945
ENSBTAG00000002643	511364	23	vacuolar protein sorting 52 homolog (S. cerevisiae)	VPS52	0.267542	1.06967	1	1.30681	0.182399	1.22169	0.378128	1	0.974178	0.887243
ENSBTAG00000002644	528741	3	potassium voltage-gated channel, KQT-like subfamily, member 4	KCNQ4	0.0325084	1.0069	1	0.340288	0.0354087	0.337957	0.036966	0.99578	0.828221	0.547647
ENSBTAG00000002645	520254	7	SH3-binding domain protein 5-like	SH3BP5L	0.0378673	0.580042	0.0234138	0.824704	0.570225	1.4218	0.182267	1	1.01518	0.938056
ENSBTAG00000002646	526329	2	dynein, cytoplasmic 1, intermediate chain 2	DYNC1I2	0.90912	0.973947	1	1.10601	0.833746	1.1356	0.691536	0.970269	1.12346	0.519533
ENSBTAG00000002647	614550	26	regulator of G-protein signaling 10	RGS10	0.384097	1.14461	0.971754	0.740701	0.498578	0.647119	0.235375	1	1.03607	0.898876
ENSBTAG00000002648	326602	23	ribosomal protein S18	RPS18	0.0249601	1.15759	0.710901	1.62352	0.0159439	1.4025	0.128751	1	1.09371	0.625234
ENSBTAG00000002650	504523	15	zinc finger protein 259	ZNF259	0.0118039	0.849372	0.722612	0.540029	0.00592997	0.635798	0.061979	0.527135	1.35095	0.142965
ENSBTAG00000002651	537784	5	plakophilin 2	PKP2	0.00572394	0.388165	0.00363033	0.777136	0.628833	2.00208	0.0400072	0.00361471	0.488795	0.000183261
ENSBTAG00000002654	-			-	0.111401	1.21463	0.438775	1.41455	0.0567803	1.1646	0.561507	0.897276	1.14928	0.447049
ENSBTAG00000002655	514564	26	ZW10 interactor	ZWINT	0.458778	0.771254	0.53747	0.725376	0.328953	0.940515	1	1	1.01377	0.946404
ENSBTAG00000002657	100850131	Un	NF-kappa-B inhibitor-interacting Ras-like protein 2-like	LOC100850131	1	1.10671	0.907312	1.08998	0.947501	0.984889	1	1	0.999192	0.996581
ENSBTAG00000002658	512734	13	signal transducing adaptor molecule (SH3 domain and ITAM motif) 1	STAM	0.000197121	1.88077	0.0142209	2.50242	7.16694e-05	1.33053	0.369509	1	1.09354	0.673642
ENSBTAG00000002660	540193	24	mitogen-activated protein kinase kinase kinase kinase 4-like	MBD1	0.0025984	2.2936	0.00509797	1.15974	0.891806	0.505641	0.021119	1	0.976573	0.925736
ENSBTAG00000002661	617436	21	immunoglobulin superfamily containing leucine-rich repeat 2	ISLR2	0.604932	1	1	6.33662	0.546695	6.33662	0.561507	1	1.04327	0.945042
ENSBTAG00000002663	521416	19	breast carcinoma amplified sequence 3	BCAS3	0.586848	0.758042	0.45636	0.940352	1	1.2405	0.562871	1	0.894748	0.605685
ENSBTAG00000002664	541243	19	wingless-type MMTV integration site family, member 9B	WNT9B	0.13436	0.692795	0.413977	0.548729	0.0760723	0.79205	0.695286	1	1.36318	0.770333
ENSBTAG00000002668	526026	X	zinc finger protein 711	ZNF711	1	1	1	1	1	1	1	1	1	1
ENSBTAG00000002669	510549	28	Ras association (RalGDS/AF-6) domain family member 4	RASSF4	0.0153628	1.82165	0.0245859	1.07425	1	0.589712	0.0462579	4.76754e-07	0.240869	7.3016e-09
ENSBTAG00000002670	613715	28	uncharacterized LOC613715	LOC613715	1.32516e-12	4.5121	6.75325e-09	1.10488	1	0.24487	5.36864e-08	0.781541	0.741603	0.344057
ENSBTAG00000002673	518615	5	fidgetin-like 2	FIGNL2	0.335974	0.850537	0.744416	0.703682	0.196611	0.827338	0.611729	1	0.90952	0.67354
ENSBTAG00000002674	281796	4	guanine nucleotide binding protein (G protein), gamma transducing activity polypeptide 1	GNGT1	0.604932	1	1	6.33809	0.546695	6.33809	0.561507	0.736507	4.30304	0.310191
ENSBTAG00000002675	616662	13	coiled-coil domain containing 7	CCDC7	0.384234	0.319009	0.356921	0.381922	0.377078	1.19721	1	0.414735	0.435933	0.0975939
ENSBTAG00000002676	505512	18	SUMO1 activating enzyme subunit 1	SAE1	0.0658774	1.4585	0.0937948	1.48686	0.058627	1.01945	1	0.578331	1.28857	0.181145
ENSBTAG00000002678	540695	2	mediator complex subunit 18	MED18	0.890481	0.856791	0.749828	0.864952	0.752742	1.00952	1	1	0.964979	0.850991
ENSBTAG00000002679	788587	15	olfactory receptor, family 4, subfamily D, member 11-like	LOC788587	1	1	1	1	1	1	1	0.26551	13.9736	0.0473941
ENSBTAG00000002680	506723	19	transmembrane protein 132E	-	0.039051	1.1179	1	1.90641	0.0368109	1.70535	0.102475	0.681448	1.60361	0.247487
ENSBTAG00000002682	525675	18	MAP/microtubule affinity-regulating kinase 4	MARK4	0.228761	1.00835	1	1.41415	0.215996	1.40244	0.232531	1	0.884524	0.564818
ENSBTAG00000002683	507119	13	phosphofructokinase, platelet	PFKP	0.643075	0.908103	0.98494	1.14893	0.77704	1.26519	0.449298	0.736507	1.3134	0.309486
ENSBTAG00000002685	513230	13	pitrilysin metallopeptidase 1	PITRM1	0.000612829	2.05327	0.000457567	1.34136	0.248372	0.653281	0.0577082	1	0.973551	0.880248
ENSBTAG00000002686	507573	7	olfactory receptor, family 1, subfamily I, member 1	OR1I1	1	1	1	1	1	1	1	1	1	1
ENSBTAG00000002687	540209	18	teashirt zinc finger homeobox 3	TSHZ3	0.833625	0.935087	1	0.772127	0.604495	0.825727	0.797786	0.423087	1.65407	0.100891
ENSBTAG00000002688	519758	16	ATPase, Na+/K+ transporting, beta 1 polypeptide	ATP1B1	0.944463	0.882315	0.811784	1.00169	1	1.1353	0.765328	0.75019	0.785446	0.320386
ENSBTAG00000002689	534611	16	non-metastatic cells 7, protein expressed in (nucleoside-diphosphate kinase)	NME7	1	0.939468	1	1.05072	1	1.11842	0.793143	1	0.898609	0.630198
ENSBTAG00000002690	504820	16	basic leucine zipper nuclear factor 1	BLZF1	0.000244593	2.76052	0.000126783	1.88509	0.023828	0.682875	0.242454	0.915076	0.857955	0.463189
ENSBTAG00000002691	768233	15	ELMO/CED-12 domain containing 1	ELMOD1	0.604932	1	1	6.33143	0.546695	6.33143	0.561507	1	0.831995	0.745852
ENSBTAG00000002693	540194	5	KAT8 regulatory NSL complex subunit 2	KANSL2	0.0213614	1.68919	0.0218754	1.13075	0.833781	0.669408	0.090022	0.503765	0.741986	0.133215
ENSBTAG00000002695	525975	17	myosin IH	MYO1H	0.945806	0.541342	0.734917	0.713356	0.952898	1.31776	1	0.504597	0.58914	0.133631
ENSBTAG00000002697	540881	17	potassium channel tetramerisation domain containing 10	KCTD10	0.00625046	1.83748	0.00473835	1.59535	0.0339767	0.868226	0.733166	0.937138	1.15108	0.483499
ENSBTAG00000002698	512750	17	ubiquitin protein ligase E3B	UBE3B	0.437864	0.773981	0.371362	0.986101	1	1.27406	0.376221	0.827436	0.847141	0.383186
ENSBTAG00000002699	280832	6	v-kit Hardy-Zuckerman 4 feline sarcoma viral oncogene homolog	KIT	0.000625995	2.6329	0.000382086	1.63004	0.116062	0.619104	0.117965	0.524067	0.667037	0.141678
ENSBTAG00000002700	521383	2	phospholipase A2, group IIA (platelets, synovial fluid)	PLA2G2A	1	1	1	1	1	1	1	1	1	1
ENSBTAG00000002701	537188	20	UDP-glucuronosyltransferase 3A1-like	LOC537188	0.00498689	0.67769	0.196012	0.481943	0.00224736	0.711156	0.2497	1	0.91888	0.873139
ENSBTAG00000002702	-			-	0.012775	1.83775	0.11085	0.773749	0.67048	0.421031	0.00979369	3.28927e-13	11.3436	1.59012e-15
ENSBTAG00000002703	282147	1	ATPase, H+ transporting, lysosomal 70kDa, V1 subunit A	ATP6V1A	0.00433409	1.87104	0.00631589	1.80264	0.00841684	0.963443	1	0.156096	1.58488	0.0219407
ENSBTAG00000002704	537054	10	protein-O-mannosyltransferase 2	POMT2	0.00224336	1.03549	1	1.60362	0.00453825	1.54866	0.0103737	1	0.967412	0.871667
ENSBTAG00000002705	516291	10	REC8 homolog (yeast)	REC8	0.00523751	0.950695	1	0.149608	0.00394176	0.157367	0.00556276	0.235669	2.07999	0.0394485
ENSBTAG00000002706	514822	10	glutathione transferase zeta 1	GSTZ1	0.00322455	0.779987	0.330921	0.55405	0.00126065	0.710332	0.104009	0.286595	0.646501	0.0531137
ENSBTAG00000002707	510372	10	importin 4	IPO4	1.39743e-08	2.12112	0.00139001	3.55697	3.54927e-09	1.67693	0.0366059	0.0336703	1.74789	0.00278093
ENSBTAG00000002708	614148	5	mitochondrial ribosomal protein L42	MRPL42	0.00154564	1.73866	0.0214991	2.08421	0.00074896	1.19874	0.616173	0.746416	0.822118	0.317819
ENSBTAG00000002709	539478	10	transmembrane 9 superfamily member 1	TM9SF1	0.000145539	0.862223	0.635045	1.61907	0.00637353	1.87778	0.000220387	1	0.938786	0.719519
ENSBTAG00000002710	539477	10	testis-specific serine kinase 4	TSSK4	0.776415	1.13333	1	1.52685	0.56306	1.34723	0.779197	1	0.803451	0.561052
ENSBTAG00000002712	613626	10	magnesium-dependent phosphatase 1	MDP-1	0.0334987	0.734187	0.345732	0.552863	0.0159284	0.753028	0.379744	0.539197	0.755629	0.15419
ENSBTAG00000002714	281790	4	guanine nucleotide binding protein (G protein), alpha inhibiting activity polypeptide 1	GNAI1	6.17994e-06	2.63942	0.00492155	4.53038	1.78237e-06	1.71643	0.159931	0.235796	1.77658	0.0395103
ENSBTAG00000002715	515837	10	guanosine monophosphate reductase 2	GMPR2	0.798495	0.83699	0.591	0.93613	1	1.11845	0.838524	1	1.00668	0.970709
ENSBTAG00000002716	516314	11	nucleolar protein 10	NOL10	0.224198	1.28659	0.333981	1.37537	0.145246	1.069	1	0.465445	0.754679	0.117275
ENSBTAG00000002717	532236	26	internexin neuronal intermediate filament protein, alpha	INA	0.47075	2.58549	0.336713	2.08855	0.489452	0.807795	1	1	0.717445	0.719649
ENSBTAG00000002718	540420	10	TERF1 (TRF1)-interacting nuclear factor 2	TINF2	0.748293	0.845677	0.612887	0.987358	1	1.16754	0.62679	1	1.09168	0.656082
ENSBTAG00000002719	513523	3	origin recognition complex, subunit 1	ORC1	0.00215664	0.370331	0.0110191	0.374557	0.00709915	1.01141	1	1	0.91854	0.767508
ENSBTAG00000002720	507240	3	PRP38 pre-mRNA processing factor 38 (yeast) domain containing A	PRPF38A	0.00482553	1.90119	0.00285102	1.37921	0.203371	0.725448	0.201975	0.794436	1.18695	0.354036
ENSBTAG00000002721	528986	3	terminal uridylyltransferase 4-like	LOC528986	0.73229	0.866916	0.716855	0.838909	0.546695	0.967694	1	1	1.04741	0.806283
ENSBTAG00000002724	529615	3	HORMA domain containing 1	HORMAD1	0.000108746	3.44494	0.00475899	0.791436	0.909234	0.229738	0.000433605	0.00501511	4.85501	0.000274837
ENSBTAG00000002725	511408	9	RNA guanylyltransferase and 5'-phosphatase	RNGTT	0.00495077	1.68751	0.0743169	2.17036	0.00207463	1.28613	0.487643	0.434542	1.41564	0.105193
ENSBTAG00000002726	540660	19	cell division cycle 27 homolog (S. cerevisiae)	CDC27	0.0683961	0.904163	0.846922	1.29813	0.192157	1.43573	0.0462579	0.0675876	1.77586	0.00701532
ENSBTAG00000002727	514644	2	phosphatase and actin regulator 4	PHACTR4	1.55163e-05	0.697521	0.145061	0.413114	4.62773e-06	0.59226	0.0137517	0.973376	0.888251	0.523779
ENSBTAG00000002728	-			ARID1B	1	1.02462	1	0.920503	0.909197	0.898381	0.775487	0.794934	0.840668	0.354539
ENSBTAG00000002730	784720	8	elongation protein 3 homolog (S. cerevisiae)	ELP3	0.00531923	0.796878	0.428523	1.41314	0.109995	1.77335	0.00301732	0.985576	0.885611	0.53583
ENSBTAG00000002733	517514	29	developing brain homeobox 1	DBX1	0.528248	7.60686	0.548921	1	1	0.13146	0.467685	0.736507	4.46279	0.303289
ENSBTAG00000002734	615695	7	eukaryotic translation initiation factor 3, subunit G	EIF3G	0.00507916	1.1977	0.462002	1.61482	0.00265433	1.34827	0.097956	1	1.05258	0.798066
ENSBTAG00000002735	514636	25	chromosome 25 open reading frame, human C16orf13	C25H16orf13	0.0241925	0.791946	0.334876	0.632865	0.0109571	0.799126	0.329837	0.818804	0.836346	0.374297
ENSBTAG00000002736	281119	7	DNA (cytosine-5-)-methyltransferase 1	DNMT1	0.0363373	0.676437	0.0659526	1.03398	1	1.52857	0.0327513	1	0.965813	0.847307
ENSBTAG00000002737	540233	25	WAP, follistatin/kazal, immunoglobulin, kunitz and netrin domain containing 1	WFIKKN1	0.0565403	2.02	0.0769871	2.05806	0.0492481	1.01884	1	1	0.864187	0.606652
ENSBTAG00000002738	540305	7	sphingosine-1-phosphate receptor 2	S1PR2	0.467099	1.36335	0.323933	1.1523	0.796247	0.845198	0.680805	0.783733	1.20229	0.345605
ENSBTAG00000002739	526211	4	phosphodiesterase 1C, calmodulin-dependent 70kDa	PDE1C	0.0110647	0.0176042	0.00887096	0.299079	0.187484	16.9891	0.205589	1	1.2041	0.663182
ENSBTAG00000002741	-			-	1	1	1	1	1	1	1	1	1	1
ENSBTAG00000002742	533115	11	mutS homolog 2, colon cancer, nonpolyposis type 1 (E. coli)	MSH2	0.000843798	0.709261	0.215008	1.49643	0.0909562	2.10984	0.000430669	0.327828	1.45169	0.0664679
ENSBTAG00000002743	507512	10	O-sialoglycoprotein endopeptidase	OSGEP	0.00371254	1.74847	0.00241836	1.48059	0.0412461	0.846792	0.551335	1	1.0216	0.91333
ENSBTAG00000002744	540052	8	muscle, skeletal, receptor tyrosine kinase	MUSK	1	1	1	1	1	1	1	0.115784	0.185133	0.0145341
ENSBTAG00000002745	281630	10	APEX nuclease (multifunctional DNA repair enzyme) 1	APEX1	3.01346e-06	2.40916	7.64543e-05	2.70563	3.0282e-06	1.12306	0.880211	0.829926	1.1922	0.38553
ENSBTAG00000002746	281961	8	osteoclast stimulating factor 1	OSTF1	0.0325878	1.58941	0.0276679	1.14126	0.737334	0.718043	0.135079	0.333175	1.41187	0.068094
ENSBTAG00000002747	510497	19	ATP-binding cassette, sub-family A (ABC1), member 5	ABCA5	0.00420196	0.633703	0.0313428	0.579418	0.00509083	0.914337	0.930542	0.736507	0.822185	0.30478
ENSBTAG00000002748	615077	10	transmembrane protein 55B	TMEM55B	0.361903	0.862288	0.686215	0.753146	0.215766	0.873427	0.704222	1	1.07561	0.707951
ENSBTAG00000002749	281716	19	corticotropin releasing hormone receptor 1	CRHR1	1	1	1	1	1	1	1	1	0.759085	0.809834
ENSBTAG00000002750	407996	4	KRIT1, ankyrin repeat containing	KRIT1	0.138868	1.41774	0.137992	1.04637	1	0.738052	0.192995	1	1.00798	0.966398
ENSBTAG00000002751	100141246	29	V-set and transmembrane domain containing 5	VSTM5	0.149124	0.66707	0.206015	0.65137	0.142293	0.976464	1	1	0.948572	0.921026
ENSBTAG00000002755	534739	24	ankyrin repeat domain 12	ANKRD12	5.27826e-09	3.92039	5.27561e-08	1.51467	0.181224	0.386355	0.00020256	0.224396	1.66181	0.0366179
ENSBTAG00000002756	-			-	0.0209422	1.9934	0.0143455	1.67803	0.0753431	0.841797	0.758296	0.349871	0.617838	0.0731551
ENSBTAG00000002757	515533	16	interleukin 20	IL20	1	1	1	1	1	1	1	0.797774	2.02145	0.356986
ENSBTAG00000002758	281529	13	thrombomodulin	THBD	0.0131456	2.55877	0.00787067	1.91455	0.0803562	0.748229	0.570489	7.5507e-05	3.3556	2.09196e-06
ENSBTAG00000002763	785776	18	lysine (K)-specific methyltransferase 2B	KMT2B	0.502572	1.18492	0.548921	0.960152	1	0.810312	0.356328	1	1.09436	0.620547
ENSBTAG00000002764	617594	18	IGF-like family receptor 1	IGFLR1	0.00392813	1.21216	0.66755	0.578025	0.0309584	0.476855	0.00211713	0.736507	1.26383	0.284676
ENSBTAG00000002765	540080	13	cytochrome P450, family 24, subfamily A, polypeptide 1	CYP24A1	0.880148	1.05653	1	2.34479	0.724601	2.21933	0.763149	1.45747e-06	7.18455	2.51295e-08
ENSBTAG00000002767	525962	1	guanine nucleotide binding protein (G protein), beta polypeptide 4	GNB4	0.520897	0.667088	0.378625	0.905398	1	1.35724	0.537726	1	0.943099	0.80518
ENSBTAG00000002768	338042	X	solute carrier family 35 (UDP-galactose transporter), member A2	SLC35A2	1	1	1	1	1	1	1	1	1	1
ENSBTAG00000002769	507677	18	adaptor-related protein complex 1, gamma 1 subunit	AP1G1	0.118183	0.747921	0.163748	1.02776	1	1.37416	0.0958596	0.644873	1.25425	0.225233
ENSBTAG00000002770	281518	17	transcobalamin II	TCN2	0.000130266	0.823272	0.50369	0.495641	5.54017e-05	0.602038	0.00631469	0.978006	0.88044	0.529051
ENSBTAG00000002772	523401	29	galactose-3-O-sulfotransferase 3	GAL3ST3	0.752703	0.72668	1	1.6972	0.791102	2.33556	0.560035	0.0250852	0.260077	0.00192195
ENSBTAG00000002773	-			-	0.528087	0.898932	1	0.708364	0.34066	0.788006	0.57921	8.38352e-12	9.93737	5.10858e-14
ENSBTAG00000002774	788093	22	protein tyrosine phosphatase, non-receptor type 23	LOC100849619	1	1.08394	0.971754	0.972791	1	0.897458	0.796487	1	1.08405	0.654446
ENSBTAG00000002775	767878	5	uncharacterized LOC767878	C5H12orf71	1	1	1	1	1	1	1	0.736507	4.45714	0.303524
ENSBTAG00000002778	531931	29	splicing factor 3b, subunit 2, 145kDa	SF3B2	0.339532	0.938493	1	1.19868	0.447502	1.27724	0.230575	0.86877	1.15259	0.42048
ENSBTAG00000002779	517459	20	gamma-aminobutyric acid (GABA) A receptor, pi	GABRP	1	1	1	1	1	1	1	1	0.949506	0.916711
ENSBTAG00000002781	782825	10	glucosaminyl (N-acetyl) transferase 4, core 2	GCNT4	0.000633905	2.3527	0.0465934	0.624995	0.381995	0.265651	0.000626589	1	0.932977	0.810682
ENSBTAG00000002782	534109	5	zinc finger CCCH-type containing 7B	ZC3H7B	0.00490753	0.768302	0.293348	0.56422	0.00196596	0.734372	0.157619	0.253102	0.668445	0.0440584
ENSBTAG00000002783	100125835	11	prenylcysteine oxidase 1	PCYOX1	0.000416155	0.642568	0.307573	0.302409	0.000144622	0.470626	0.0282642	0.142052	0.632682	0.0191645
ENSBTAG00000002784	507179	14	COP9 constitutive photomorphogenic homolog subunit 5 (Arabidopsis)	COPS5	0.00506147	1.05227	1	1.56513	0.00712738	1.48739	0.0214474	1	1.04684	0.801265
ENSBTAG00000002786	781494	21	uncharacterized LOC781494	LOC100849448	1	0.770418	0.810222	0.931479	1	1.20906	0.9275	0.755844	1.53952	0.324372
ENSBTAG00000002788	282858	24	RAB27B, member RAS oncogene family	RAB27B	0.604932	1.18318	1	1.61286	0.433949	1.36316	0.69185	0.046506	2.35633	0.00431129
ENSBTAG00000002791	509488	28	SEC24 family, member C (S. cerevisiae)	SEC24C	0.0927847	0.654079	0.0635592	0.884348	0.8045	1.35205	0.218265	1	1.03949	0.831533
ENSBTAG00000002792	539329	28	fucosyltransferase 11 (alpha (1,3) fucosyltransferase)	FUT11	0.00129579	1.10411	1	1.99907	0.00228421	1.81058	0.0118832	1	0.977053	0.919001
ENSBTAG00000002795	100335533	22	natural killer-tumor recognition sequence	NKTR	0.616621	1.02188	1	0.821735	0.546445	0.80414	0.467685	0.594928	1.27097	0.196802
ENSBTAG00000002796	533364	7	kelch-like family member 3	KLHL3	0.473946	0.707956	0.430668	0.722957	0.423108	1.02119	1	0.540038	1.5338	0.156331
ENSBTAG00000002798	533842	5	oligonucleotide/oligosaccharide-binding fold containing 2B	NABP2	0.0192056	1.18904	0.56339	1.61499	0.0105515	1.35824	0.150687	0.541825	0.77003	0.157286
ENSBTAG00000002799	511782	5	solute carrier family 39 (metal ion transporter), member 5	SLC39A5	0.000116293	0.659463	0.166441	0.381112	3.95074e-05	0.577913	0.0366059	1	1.00993	0.968226
ENSBTAG00000002803	615528	11	sulfotransferase family, cytosolic, 1C, member 3	SULT1C3	0.0982251	0.545212	0.0767436	0.667468	0.253524	1.22423	0.750716	0.578331	0.282168	0.182714
ENSBTAG00000002804	527165	7	platelet-derived growth factor receptor, beta polypeptide	PDGFRB	0.225192	0.667852	0.194769	0.959995	1	1.43744	0.232531	0.736507	1.31569	0.300808
ENSBTAG00000002805	-			-	1	1	1	1	1	1	1	1	1	1
ENSBTAG00000002808	505176	10	proteasome (prosome, macropain) subunit, alpha type, 3	PSMA3	0.279224	1.35317	0.186089	1.17923	0.554004	0.871462	0.67515	0.21826	1.48988	0.0351351
ENSBTAG00000002809	789674	3	calpain-10-like	LOC789674	0.264879	0.719247	0.21427	0.950325	1	1.32128	0.293957	0.95881	1.13689	0.50671
ENSBTAG00000002810	517496	4	zinc finger protein 777	ZNF777	0.573448	1.21878	0.492455	1.02497	1	0.84098	0.53233	0.344196	0.695664	0.0713871
ENSBTAG00000002813	540085	17	GRB2-associated binding protein 1	GAB1	0.210521	0.977015	1	0.736043	0.164691	0.753359	0.213307	0.849048	0.824312	0.401374
ENSBTAG00000002816	536256	19	sterile alpha and TIR motif containing 1	SARM1	0.346873	0.686678	0.236147	0.852089	0.756487	1.24089	0.567398	0.497062	1.49669	0.130091
ENSBTAG00000002817	511097	19	solute carrier family 46 (folate transporter), member 1	SLC46A1	0.000961039	0.412139	0.000528575	0.674507	0.189551	1.6366	0.0845532	1	1.00892	0.967665
ENSBTAG00000002820	537402	X	retinoblastoma binding protein 7	RBBP7	1	1	1	1	1	1	1	1	1	1
ENSBTAG00000002821	100336614	10	cartilage intermediate layer protein, nucleotide pyrophosphohydrolase	CILP	0.321379	1.3548	0.511091	0.876156	0.94834	0.646704	0.207838	0.361647	0.565559	0.0776448
ENSBTAG00000002822	517009	13	cyclic nucleotide (cNMP) binding domain containing 1	CNMPD1	1	0.872244	1	0.857457	1	0.983047	1	0.641077	2.08253	0.223268
ENSBTAG00000002823	539387	3	myelin protein zero-like 1	MPZL1	0.0396099	0.71712	0.138168	1.11821	0.811961	1.55931	0.0232423	0.0616155	0.596854	0.00624766
ENSBTAG00000002824	618258	18	dipeptidase 3	DPEP3	0.599787	0.802006	0.934169	0.596561	0.396955	0.743836	0.759851	0.576801	0.483046	0.174398
ENSBTAG00000002826	508363	3	claspin	CLSPN	0.52685	0.676012	0.38474	0.910009	1	1.34614	0.538792	8.27883e-09	0.13054	8.57613e-11
ENSBTAG00000002827	512044	9	acetyl-CoA acetyltransferase 2	ACAT2	0.0708344	0.796484	0.472706	0.631198	0.0346719	0.792481	0.413343	0.000323863	2.56889	1.09463e-05
ENSBTAG00000002828	524459	17	ring finger protein 185	RNF185	0.360305	0.790369	0.303289	0.823265	0.400588	1.04162	1	0.630991	0.795971	0.216884
ENSBTAG00000002829	512043	9	t-complex 1	TCP1	0.47056	1.24277	0.354136	1.19005	0.489452	0.957582	1	0.840475	1.16577	0.394255
ENSBTAG00000002830	507895	18	U2 small nuclear RNA auxiliary factor 2	U2AF2	0.196583	1.30378	0.20112	1.30231	0.177241	0.998874	1	0.736507	1.21361	0.300975
ENSBTAG00000002833	536605	21	F-box protein 22	FBXO22	0.20265	0.839649	0.558929	1.1635	0.599467	1.3857	0.111256	1	0.917341	0.638567
ENSBTAG00000002834	529878	7	coiled-coil domain containing 69	CCDC69	0.486754	1.01532	1	0.735627	0.412729	0.724529	0.376221	0.0161819	2.52691	0.0011149
ENSBTAG00000002835	540488	17	SMAD family member 1	SMAD1	0.000218282	2.1763	0.000732307	2.20063	0.000399077	1.01118	1	0.0487332	1.91025	0.00456725
ENSBTAG00000002836	506674	13	transcription initiation factor TFIID subunit 3-like	LOC506674	0.376854	1.3039	0.330842	1.2839	0.333297	0.984659	1	0.218221	0.668234	0.0351142
ENSBTAG00000002837	533928	11	torsin family 1, member B (torsin B)	TOR1B	0.845483	1.04703	1	1.15822	0.612062	1.1062	0.835202	1	0.996154	0.984118
ENSBTAG00000002842	-			HEATR4	0.101331	0.54725	0.0636103	0.77525	0.536291	1.41663	0.366548	0.046191	0.445519	0.00427083
ENSBTAG00000002843	511431	10	acyl-CoA thioesterase 4	ACOT4	4.45274e-05	0.471871	0.000429116	0.494157	0.000719543	1.04723	1	0.315856	0.688371	0.0616545
ENSBTAG00000002844	505162	18	protein tyrosine phosphatase, receptor type, f polypeptide (PTPRF), interacting protein (liprin), alpha 3	PPFIA3	0.00359188	0.496217	0.0344613	0.424525	0.00472802	0.855523	0.883312	0.861343	0.820767	0.413246
ENSBTAG00000002845	541259	20	cadherin 10, type 2 (T2-cadherin)	CDH10	0.168527	2.76482	0.358238	0.592394	0.906637	0.214262	0.113619	0.848302	0.56444	0.400786
ENSBTAG00000002846	505371	16	TRAF3 interacting protein 3	TRAF3IP3	0.0250611	1.52104	0.197206	0.790363	0.550041	0.519621	0.0153568	5.71619e-05	0.263474	1.49546e-06
ENSBTAG00000002847	533003	3	D-2-hydroxyglutarate dehydrogenase	D2HGDH	3.65205e-05	0.620994	0.0266113	0.448417	1.95061e-05	0.722095	0.16073	0.0853704	0.588341	0.00959719
ENSBTAG00000002848	511599	16	chromosome 16 open reading frame, human C1orf74	C16H1orf74	0.046541	0.807362	0.568415	1.37335	0.250067	1.70103	0.0264658	0.488876	1.39669	0.126707
ENSBTAG00000002849	614253	16	interferon regulatory factor 6	IRF6	8.32012e-07	0.428303	0.00968948	0.231474	7.4367e-07	0.540444	0.0732109	0.45095	1.39158	0.111418
ENSBTAG00000002850	616772	19	HEAT repeat containing 9	HEATR9	0.000425673	7.59352	0.00406585	1.20565	1	0.158773	0.00683965	0.885882	0.757588	0.437399
ENSBTAG00000002851	-			-	0.73229	0.13863	0.56339	0.877728	1	6.33143	0.561507	1	1	1
ENSBTAG00000002853	617610	18	histidine rich calcium binding protein	HRC	0.870141	0.853769	0.874676	0.802379	0.639156	0.939808	1	0.658301	0.713299	0.233197
ENSBTAG00000002854	534017	16	transmembrane protein 63A	LOC100850036	0.0162867	0.656609	0.0515144	1.08196	0.985124	1.64781	0.0120272	0.0890666	0.604254	0.0101619
ENSBTAG00000002855	534018	16	left-right determination factor 2	LEFTY2	0.000183905	0.63335	0.279577	0.268884	6.19113e-05	0.424543	0.0258438	0.578331	0.16821	0.183268
ENSBTAG00000002856	617353	13	meiosis expressed gene 1 homolog (mouse)	MEIG1	1	1	1	1	1	1	1	1	1	1
ENSBTAG00000002858	508284	13	acyl-CoA binding domain containing 7	ACBD7	0.16176	0.869855	1	1.8895	0.238524	2.1722	0.137928	0.578331	1.40772	0.18448
ENSBTAG00000002859	-			-	0.440317	0.628398	0.304711	0.817263	0.774144	1.30055	0.647239	0.476214	0.63515	0.121568
ENSBTAG00000002863	522006	24	acetyl-CoA acyltransferase 2	ACAA2	2.72886e-09	0.858211	0.796164	0.274267	2.85753e-09	0.31958	3.08254e-07	0.829926	0.845553	0.385504
ENSBTAG00000002865	541458	20	Kv channel interacting protein 1	KCNIP1	1	1	1	1	1	1	1	0.955398	0.827166	0.502888
ENSBTAG00000002866	613376	11	ribose 5-phosphate isomerase A	RPIA	7.60205e-08	4.3915	1.84997e-07	1.82833	0.0612693	0.416334	0.00276164	0.942389	1.17281	0.489044
ENSBTAG00000002868	506661	9	G protein-coupled receptor 6	GPR6	1	1	1	1	1	1	1	1	1	1
ENSBTAG00000002869	767906	4	ADP-ribosylation factor-like 4A	ARL4A	0.0464979	1.3506	0.300955	0.813381	0.528208	0.602237	0.0256818	0.00708249	0.494432	0.000414315
ENSBTAG00000002871	512756	25	COP9 constitutive photomorphogenic homolog subunit 6 (Arabidopsis)	COPS6	0.126567	1.04116	1	1.36907	0.107082	1.31494	0.181407	0.552432	1.29986	0.162368
ENSBTAG00000002874	534797	16	transmembrane protein 183-like	LOC534797	0.00377476	2.10912	0.0021097	1.5607	0.0934801	0.739976	0.32848	0.827655	1.17199	0.383567
ENSBTAG00000002878	509942	1	chordin	CHRD	0.0532429	1.28276	0.413874	0.787322	0.405974	0.613771	0.0271335	0.212868	1.72081	0.0338652
ENSBTAG00000002879	282640	29	decapping enzyme, scavenger	DCPS	0.350832	0.758376	0.356687	1.02289	1	1.34879	0.265502	0.655138	1.29697	0.231518
ENSBTAG00000002880	504625	26	sorbin and SH3 domain containing 1	SORBS1	0.528248	0.860622	0.879823	0.712113	0.331341	0.82744	0.71678	0.578331	0.69376	0.175518
ENSBTAG00000002881	768040	25	adaptor-related protein complex 4, mu 1 subunit	AP4M1	0.35044	0.816679	0.477585	1.07061	1	1.31094	0.226377	0.623406	1.28277	0.21201
ENSBTAG00000002882	540643	7	lamin B1	LMNB1	0.161872	1.63021	0.143396	1.10389	1	0.677147	0.249086	0.0113576	2.20461	0.000729457
ENSBTAG00000002883	507056	19	regulatory associated protein of MTOR, complex 1	RPTOR	0.233823	0.989041	1	1.33837	0.239858	1.3532	0.215276	0.890098	1.15883	0.440746
ENSBTAG00000002885	281311	27	macrophage scavenger receptor 1	MSR1	1	0.951379	1	0.974839	1	1.02466	1	0.7681	0.753078	0.333532
ENSBTAG00000002887	539082	15	DNA-damage inducible 1 homolog 1 (S. cerevisiae)	DDI1	1	1	1	1	1	1	1	1	1	1
ENSBTAG00000002888	100337258	5	transmembrane and tetratricopeptide repeat containing 2	LOC100851073	0.0350562	0.964993	1	0.557072	0.0319789	0.577281	0.0510431	1	0.880196	0.650201
ENSBTAG00000002890	505749	X	RNA binding motif protein 10	RBM10	1	1	1	1	1	1	1	1	1	1
ENSBTAG00000002891	541200	4	5-hydroxytryptamine (serotonin) receptor 5A	HTR5A	1	1	1	1	1	1	1	1	1	1
ENSBTAG00000002894	539800	16	tumor necrosis factor (ligand) superfamily, member 4	TNFSF4	0.635706	1.11788	1	0.690099	0.633513	0.617327	0.467041	0.775991	0.602881	0.339733
ENSBTAG00000002895	539158	6	atonal homolog 1 (Drosophila)	ATOH1	1	1	1	1	1	1	1	1	1	1
ENSBTAG00000002896	531602	1	karyopherin alpha 6 (importin alpha 7)	KPNA6	0.074392	1.38961	0.167783	1.51251	0.0458893	1.08845	0.950813	0.572933	1.30028	0.172141
ENSBTAG00000002898	535385	19	unc-45 homolog B (C. elegans)	UNC45B	0.873759	1.05169	1	2.36074	0.72102	2.2447	0.757562	0.736507	2.61237	0.308211
ENSBTAG00000002900	-			-	0.000391913	1.68265	0.0348338	2.2804	0.000137243	1.35524	0.280902	0.0499971	1.90932	0.00471617
ENSBTAG00000002902	521784	5	anoctamin 6	ANO6	0.545249	0.798128	0.783907	0.660295	0.355714	0.827304	0.844664	0.275263	1.63488	0.050145
ENSBTAG00000002904	613703	18	zinc finger protein 787	ZNF787	0.256059	1.22553	0.56421	1.44102	0.144862	1.17583	0.674331	1	0.996278	0.984862
ENSBTAG00000002907	535235	15	C2 calcium-dependent domain containing 3	C2CD3	0.0039904	1.58549	0.0656784	1.97432	0.00169504	1.24524	0.486475	0.43836	1.35587	0.106494
ENSBTAG00000002908	100125276	28	guanine nucleotide binding protein (G protein), gamma 4	GNG4	0.179343	6.58899	0.118732	3.10431	0.511649	0.471136	0.503526	0.0537889	28.0457	0.00518748
ENSBTAG00000002910	513795	3	enoyl CoA hydratase domain containing 2	ECHDC2	4.48329e-14	0.727832	0.347236	0.172534	1.9558e-14	0.237052	6.99684e-10	8.84157e-05	0.338468	2.50348e-06
ENSBTAG00000002912	281867	4	inhibin, beta A	INHBA	0.547671	1.55619	0.430569	1.13802	1	0.731287	0.605103	1	0.913954	0.834062
ENSBTAG00000002913	788242	5	olfactory receptor, family 6, subfamily C, member 4-like	LOC788242	1	1	1	1	1	1	1	1	1	1
ENSBTAG00000002914	614203	15	UDP-N-acetyl-alpha-D-galactosamine:polypeptide N-acetylgalactosaminyltransferase-like 4	GALNTL4	0.46219	1.40595	0.32791	1.14394	0.875728	0.81364	0.613243	0.905218	1.30771	0.454485
ENSBTAG00000002915	517696	9	G protein-coupled receptor 63	GPR63	0.461419	0.540754	0.591	1.27965	0.948658	2.36642	0.281401	1	0.817115	0.572817
ENSBTAG00000002917	504219	4	protein kinase, AMP-activated, gamma 2 non-catalytic subunit	PRKAG2	1.78828e-09	1.85556	0.00743975	0.522011	0.00392664	0.281322	1.3942e-09	0.234592	0.647347	0.0391114
ENSBTAG00000002918	514749	10	RAD51 homolog (S. cerevisiae)	RAD51	0.0115316	0.609066	0.0793332	0.524985	0.00942053	0.861952	0.819807	0.810862	0.836415	0.367008
ENSBTAG00000002919	615134	23	unc-5 homolog C (C. elegans)-like	UNC5CL	0.276259	0.93463	1	0.675667	0.188417	0.722925	0.314506	0.829427	1.56065	0.385109
ENSBTAG00000002920	-			KAT6B	0.00377041	0.655398	0.102498	0.509444	0.00209618	0.777305	0.413052	0.264754	0.683434	0.0470977
ENSBTAG00000002921	514748	10	family with sequence similarity 82, member A2	RMDN3	0.356512	0.872021	0.687545	0.767868	0.211894	0.880561	0.695286	1	1.10256	0.621991
ENSBTAG00000002922	529346	29	GRB2-associated binding protein 2	GAB2	0.516679	1.29332	0.514236	0.977981	1	0.75618	0.400846	0.0844748	1.90984	0.00945637
ENSBTAG00000002923	100124525	22	chemokine (C-X3-C motif) receptor 1	CX3CR1	0.0297882	1.03433	1	0.576472	0.0400612	0.557336	0.0287717	0.0242304	0.291944	0.00182693
ENSBTAG00000002924	616082	28	dual specificity phosphatase and pro isomerase domain containing 1	DUPD1	1	1	1	1	1	1	1	0.736507	4.30304	0.310191
ENSBTAG00000002928	618393	6	amelotin	AMTN	1	1	1	1	1	1	1	0.0435357	0.0391402	0.00393133
ENSBTAG00000002929	506141	23	interferon regulatory factor 4	IRF4	0.0762929	1.27075	0.809099	0.542892	0.192157	0.427222	0.0421889	0.204902	2.21941	0.0321448
ENSBTAG00000002931	531070	5	bestrophin 3	BEST3	0.00302906	3.55713	0.028704	0.75788	0.985578	0.213059	0.00481471	0.893616	0.732338	0.443614
ENSBTAG00000002934	517950	23	G protein-coupled receptor 115	GPR115	1	1	1	1	1	1	1	1	0.814511	0.702057
ENSBTAG00000002935	511252	25	transmembrane protein 248	TMEM248	0.293666	1.14561	0.739894	1.35631	0.172626	1.18392	0.561507	0.993909	0.894503	0.545685
ENSBTAG00000002936	534258	11	paired related homeobox 2	PRRX2	0.215514	2.46045	0.142032	1.80612	0.410182	0.734062	0.722519	0.0107572	2.77551	0.000685215
ENSBTAG00000002937	-			EMR3	2.05383e-05	3.80541	0.00737251	0.549315	0.420764	0.144351	6.12794e-05	3.26925e-37	138.507	2.6562e-41
ENSBTAG00000002938	617867	4	cadherin-like and PC-esterase domain containing 1	CPED1	0.0318278	0.836586	0.691661	0.562613	0.0156344	0.672511	0.133862	0.584303	1.66583	0.191389
ENSBTAG00000002939	281374	21	furin (paired basic amino acid cleaving enzyme)	FURIN	3.4262e-05	0.447342	0.00731345	0.32953	5.66558e-05	0.736639	0.455477	0.736507	0.795268	0.284434
ENSBTAG00000002940	538627	4	wingless-type MMTV integration site family, member 16	WNT16	1	0.56583	0.995064	1.26389	1	2.23369	0.759341	0.316716	0.0928071	0.0622876
ENSBTAG00000002941	507304	21	feline sarcoma oncogene	FES	0.0830784	0.491433	0.0521161	0.77266	0.637057	1.57226	0.264018	0.154831	1.7134	0.0216559
ENSBTAG00000002942	516135	13	solute carrier family 2 (facilitated glucose transporter), member 10	SLC2A10	5.78471e-05	0.474939	0.0198352	1.60281	0.175587	3.37476	2.35004e-05	0.0520957	2.56163	0.00498397
ENSBTAG00000002943	-			-	1.59838e-06	0.532705	0.0421264	1.86937	0.0202304	3.5092	1.00911e-06	0.388628	0.687452	0.0885369
ENSBTAG00000002944	540176	2	ATP synthase, H+ transporting, mitochondrial Fo complex, subunit C3 (subunit 9)	ATP5G3	0.00255522	1.03236	1	1.71295	0.0056165	1.65926	0.0107901	0.510717	1.3154	0.136061
ENSBTAG00000002947	528926	3	lymphocyte antigen 9	LY9	0.604932	0.7853	0.707844	0.702895	0.43581	0.895066	1	0.0537017	2.11569	0.00517688
ENSBTAG00000002948	539860	22	SET domain containing 2	SETD2	0.244498	1.35318	0.247665	1.01911	1	0.753123	0.254629	0.803872	0.847907	0.361489
ENSBTAG00000002949	616506	19	chromobox homolog 1	CBX1	0.501956	0.883218	0.928234	1.20799	0.64864	1.36772	0.321407	0.941445	1.1509	0.487689
ENSBTAG00000002950	100297935	17	transmembrane protein 132D	TMEM132D	0.123888	20.7886	0.171256	27.3441	0.0687326	1.31534	1	1	1	1
ENSBTAG00000002951	513468	3	CD244 molecule, natural killer cell receptor 2B4	CD244	0.0174038	2.06412	0.026497	1.10739	1	0.536494	0.0541448	0.122884	2.0298	0.0157454
ENSBTAG00000002952	514352	3	T-box 19	TBX19	0.00299088	0.618039	0.275999	0.32725	0.00118511	0.529497	0.139099	0.770428	0.736298	0.335638
ENSBTAG00000002953	280950	8	thioredoxin	TXN	2.22593e-09	1.2913	0.506327	3.43903	4.00607e-08	2.66323	2.56335e-05	0.000313571	3.00785	1.05602e-05
ENSBTAG00000002955	-			-	0.0190345	0.477663	0.174557	0.311474	0.0121287	0.652078	0.564503	0.46154	0.599937	0.115327
ENSBTAG00000002956	514769	X	zinc finger family member 674	ZNF674	1	1	1	1	1	1	1	1	1	1
ENSBTAG00000002959	-			-	9.38373e-06	1.28856	0.529267	0.432675	0.000666448	0.335782	5.2648e-06	0.848667	1.18739	0.401097
ENSBTAG00000002960	282024	22	twinfilin, actin-binding protein, homolog 2 (Drosophila)	TWF2	1	1.0105	1	1.09586	0.849512	1.08447	0.899318	0.317022	1.40378	0.0625278
ENSBTAG00000002962	510238	22	protein phosphatase, Mg2+/Mn2+ dependent, 1M	PPM1M	0.0976628	0.805492	0.417545	1.18397	0.546609	1.46988	0.0508625	0.521419	1.36562	0.140593
ENSBTAG00000002963	505308	29	serum amyloid A4, constitutive	SAA4	2.10628e-10	3.45037	2.01669e-09	3.26551	4.86625e-09	0.946422	1	0.000112472	10.2132	3.29885e-06
ENSBTAG00000002964	518778	9	taxilin beta	TXLNB	0.117372	0.296576	0.514274	0.0389878	0.0670812	0.13146	0.467685	0.610285	1.86582	0.204734
ENSBTAG00000002965	511385	11	neuralized E3 ubiquitin protein ligase 3	NEURL3	6.67533e-12	4.29724	1.15618e-05	0.551935	0.163251	0.12844	6.99684e-10	0.627303	1.68675	0.214699
ENSBTAG00000002966	504472	1	DnaJ (Hsp40) homolog, subfamily C, member 13	DNAJC13	0.0318441	1.04398	1	1.55944	0.0356125	1.49375	0.0667455	0.578331	1.27704	0.182245
ENSBTAG00000002970	509695	12	integrator complex subunit 6	INTS6	0.128837	1.47584	0.14347	1.03132	1	0.698802	0.165092	0.922766	1.14751	0.471476
ENSBTAG00000002971	100851265	Un	copper homeostasis protein cutC homolog	LOC100851265	5.73041e-06	0.863841	0.624312	1.73457	0.000905929	2.00798	1.80307e-05	1	1.05269	0.784782
ENSBTAG00000002972	-			-	0.671106	0.631312	0.517856	0.770701	0.783334	1.22079	0.946134	0.889729	0.783148	0.440455
[truncated: 22,618 more rows]
