# Supplementary material for: The Impact of Intramammary Escherichia coli Challenge on Liver and Mammary Transcriptome and Cross-Talk in Dairy Cows during Early Lactation Using RNAseq
Source: PLoS One. 2016 Jun 23;11(6):e0157480. doi: 10.1371/journal.pone.0157480 (PMC4919052; doi:10.1371/journal.pone.0157480)
Supplement: S6 Fig — Presented are the summary of the categories of pathways, the details of each pathway, and sorted in descending order of impact in each comparison. (XLSX) [file pone.0157480.s006.xlsx]

## Sheet: Overall pathways
KEGG pathway categories	Liver						Mammary
	12		24		24v12		24h E. coli vs CTR			500
1. Metabolism	129.979	74.9832	624.547	-402.642	359.533	-262.088	213.946	25.0067		250
0.1 Metabolic Pathways	90.1077	48.4094	373.7	-230.424	221.238	-146.613	158.287	15.1835		-250
1.1 Carbohydrate Metabolism	91.5859	55.012	867.756	-686.37	496.422	-419.854	164.892	52.5885
1.2 Energy Metabolism	91.6435	55.7529	277.009	-182.99	153.604	-138.883	80.2241	0.803334
1.3 Lipid Metabolism	155.438	78.0492	715.006	-446.945	389.888	-309.375	348.072	-50.1625
1.4 Nucleotide Metabolism	69.0207	33.7578	152.274	-27.2894	96.5374	-14.6498	135.057	105.388
1.5 Amino Acid Metabolism	191.058	131.684	479.026	-227.258	260.563	-179.046	106.461	-11.7141
1.6 Metabolism of Other Amino Acids	245.425	211.862	467.127	-301.457	411.044	-370.371	90.3127	32.115
1.7 Glycan Biosynthesis and Metabolism	72.8843	16.3995	222.861	-77.0247	147.61	-33.3327	93.8066	27.4118
1.8 Metabolism of Cofactors and Vitamins	132.71	75.5105	736.906	-404.603	386.421	-186.529	377.764	152.977
1.9 Metabolism of Terpenoids and Polyketides	59.8889	59.8889	717.278	-325.436	461.866	-321.769	48.2306	48.2306
1.10 Biosynthesis of Other Secondary Metabolites	148.414	-148.414	755.079	-452.959	419.914	-286.149	615.14	-615.14
1.11 Xenobiotics Biodegradation and Metabolism	86.5409	61.9718	1779.47	-1543.31	990.016	-898.713	502.447	224.392
2. Genetic Information Processing	89.4548	64.3455	117.254	59.3907	74.515	2.05684	31.1507	20.4247
2.1 Transcription	75.6505	64.8089	65.776	47.8313	57.9453	-5.711	9.48709	7.64797
2.2 Translation	89.7336	77.8981	111.009	87.5877	55.6706	7.54858	13.397	8.2656
2.3 Folding, Sorting and Degradation	135.971	110.197	185.624	99.3772	93.4294	-10.7926	51.4407	33.1676
2.4 Replication and Repair	41.8553	-0.672936	68.4331	-4.97816	76.4366	16.3553	5.99854	5.99854
3. Environmental Information Processing	145.685	93.2176	130.616	-18.7558	139.152	-81.2762	215.956	115.509
3.1 Membrane transport	102.344	53.3309	331.015	-214.521	215.55	-164.471	164.475	22.4022
3.2 Signal Transduction	137.198	75.1827	111.867	-16.8622	124.717	-63.6465	157.955	58.3697
3.3 Signaling Molecules and Interaction	179.859	152.785	132.076	24.978	159.746	-108.959	388.328	295.92
4. Cellular Processes	109.559	55.7728	168.941	-19.9162	141.132	-43.5513	144.008	83.8217
4.1 Transport and Catabolism	82.7158	48.4397	274.537	-102.655	154.377	-90.5461	199.791	130.521
4.2 Cell Motility	63.6978	31.8115	110.567	-8.00341	96.3576	-14.3515	157.627	96.5625
4.3 Cell Growth and Death	188.206	93.2073	97.3809	4.41859	194.832	-59.3012	112.789	59.5467
4.4 Cell Communication	75.933	33.4949	123.101	56.1948	82.0686	23.6422	102.095	46.5374
5. Organismal Systems	155.305	99.7098	182.979	-44.8771	147.851	-84.6628	225.392	109.922
5.1 Immune System	240.556	203.592	115.234	31.8934	211.124	-150.752	360.101	278.504
5.2 Endocrine System	129.475	52.4885	325.799	-220.984	188.442	-130.04	203.105	-17.241
5.3 Circulatory System	44.6215	8.46925	153.418	-62.4361	68.9109	-19.5397	70.8729	3.5638
5.4 Digestive System	103.454	44.6206	276.383	-95.984	126.652	-61.8622	266.619	108.386
5.5 Excretory System	127.075	32.9321	203.975	-32.8832	71.4701	-2.19238	98.6775	-37.158
5.6 Nervous System	60.6536	39.2087	97.9959	11.7097	83.6932	-4.94217	85.1191	25.3146
5.7 Sensory System	77.7331	34.3003	60.5621	-14.9278	42.5994	-0.44524	71.0746	-18.0908
5.8 Development	246.012	198.95	142.089	49.1441	146.994	-62.0223	192.023	180.653
5.9 Environmental Adaptation	225.726	24.715	142.759	-126.835	114.919	-78.7313	56.4497	-56.4497
6. Human Diseases	201.395	161.927	121.136	-8.21448	173.374	-122.357	311.606	236.817
6.1 Cancers	170.886	139.321	143.152	-39.0711	180.622	-109.258	164.562	142.797
6.2 Immune System Diseases	202.214	199.889	48.9469	11.6652	180.539	-161.831	522.432	369.1
6.3 Neurodegenerative Diseases	110.941	100.864	131.137	2.1208	127.228	-62.4131	159.151	59.2517
6.4 Cardiovascular Diseases	114.214	74.2354	105.343	-27.5738	82.2669	-59.174	136.727	69.5144
6.5 Metabolic Diseases	271.886	-40.123	165.82	-88.1945	198.527	-101.523	329.093	161.705
6.6 Infectious Diseases	296.069	283.346	119.499	47.1739	206.177	-171.004	506.079	442.882

## Sheet: Details pathways
				Flux	=	-500		-250		0		250		500			Impact		=	0		125		250		500		1000
				Liver						Mammary
Path ID	CATEGORY	SUB-CATEGORY	PATHWAY	12 vs. -144h		24 vs -144h		24 vs 12h		24 h EC vs CTR
bta00010	1. Metabolism	1.1 Carbohydrate Metabolism	Glycolysis / Gluconeogenesis	40.6965	13.7005	647.735	-375.861	362.246	-203.047	246.712	14.452																																	-188.403	1
bta00020	1. Metabolism	1.1 Carbohydrate Metabolism	Citrate cycle (TCA cycle)	41.292	6.37743	282.439	-229.842	117.069	-34.6974	10.1233	-10.1233																																	-86.0539	1
bta00030	1. Metabolism	1.1 Carbohydrate Metabolism	Pentose phosphate pathway	58.5664	58.5664	593.985	-411.044	342.117	-224.449	163.685	108.151																																	-192.309	1
bta00040	1. Metabolism	1.1 Carbohydrate Metabolism	Pentose and glucuronate interconversions	218.761	84.1462	1758.8	-1740.34	1152.68	-1128.53	303.947	124.173																																	-928.243	1
bta00051	1. Metabolism	1.1 Carbohydrate Metabolism	Fructose and mannose metabolism	108.672	78.5565	474.535	-281.939	294.861	-227.813	102.968	102.968																																	-143.732	1
bta00052	1. Metabolism	1.1 Carbohydrate Metabolism	Galactose metabolism	68.6556	58.5642	540.404	-212.335	223.745	-91.2902	143.29	51.6202																																	-81.6869	1
bta00053	1. Metabolism	1.1 Carbohydrate Metabolism	Ascorbate and aldarate metabolism			2555.84	-2555.84	1557.4	-1527.22	312.861	222.289																																	-2041.53	1
bta00061	1. Metabolism	1.3 Lipid Metabolism	Fatty acid biosynthesis	634.869	383.045	1505.39	1505.39	257.963	257.963	1503.24	-1503.24																																	715.465	1
bta00062	1. Metabolism	1.3 Lipid Metabolism	Fatty acid elongation in mitochondria	12.6171	-12.6171	1073.33	-1073.33	570.084	-570.084	81.4469	-81.4469																																	-552.011	1
bta00071	1. Metabolism	1.3 Lipid Metabolism	Fatty acid metabolism	27.3454	-27.3454	1309.48	-1309.48	629.934	-612.655	409.184	35.2534																																	-649.827	1
bta00072	1. Metabolism	1.3 Lipid Metabolism	Synthesis and degradation of ketone bodies			927.064	-607.114	445.947	-445.947	187.13	-18.323																																	-526.531	1
bta00100	1. Metabolism	1.3 Lipid Metabolism	Steroid biosynthesis	330.903	330.903	483.998	-451.37	492.732	-492.732	291.955	191.367																																	-204.4	1
bta00120	1. Metabolism	1.3 Lipid Metabolism	Primary bile acid biosynthesis	382.586	153.193	1348.72	-1348.72	1019.29	-979.835	138.016	36.5589																																	-725.119	1
bta00130	1. Metabolism	1.8 Metabolism of Cofactors and Vitamins	Ubiquinone and other terpenoid-quinone biosynthesis	81.0088	-81.0088	139.536	-139.536	12.3919	-12.3919																																			-77.6456	1
bta00140	1. Metabolism	1.3 Lipid Metabolism	Steroid hormone biosynthesis	117.848	8.48212	1500.62	-1387.6	838.199	-794.142	358.163	171.833																																	-724.42	1
bta00190	1. Metabolism	1.2 Energy Metabolism	Oxidative phosphorylation	41.0206	32.1428	81.5827	32.1072	20.9314	5.73165	23.1597	-2.04634																																	23.3272	1
bta00230	1. Metabolism	1.4 Nucleotide Metabolism	Purine metabolism	87.9982	46.5895	162.675	-49.5362	105.914	-36.8631	63.7393	25.7982																																	-13.2699	1
bta00232	1. Metabolism	1.10 Biosynthesis of Other Secondary Metabolites	Caffeine metabolism	148.414	-148.414	1208.04	-1208.04	753.782	-658.343	615.14	-615.14																																	-671.598	1
bta00240	1. Metabolism	1.4 Nucleotide Metabolism	Pyrimidine metabolism	50.0433	20.926	141.873	-5.0427	87.1611	7.56351	206.374	184.978																																	7.81561	1
bta00250	1. Metabolism	1.5 Amino Acid Metabolism	Alanine, aspartate and glutamate metabolism	273.967	273.967	262.976	-149.952	236.045	-236.045	151.253	17.1942																																	-37.3431	1
bta00260	1. Metabolism	1.5 Amino Acid Metabolism	Glycine, serine and threonine metabolism	310.063	199.876	663.594	-446.34	241.604	-241.604	133.226	-14.3711																																	-162.689	1
bta00270	1. Metabolism	1.5 Amino Acid Metabolism	Cysteine and methionine metabolism	245.547	175.654	250.109	-100.182	157.599	-104.235	126.578	57.5668																																	-9.58745	1
bta00280	1. Metabolism	1.5 Amino Acid Metabolism	Valine, leucine and isoleucine degradation	57.1744	47.5492	1017.98	-796.96	617.541	-444.439	114.496	-81.5577																																	-397.95	1
bta00290	1. Metabolism	1.5 Amino Acid Metabolism	Valine, leucine and isoleucine biosynthesis	234.231	234.231	117.015	117.015	156.108	-156.108	112.084	-112.084																																	65.046	1
bta00300	1. Metabolism	1.5 Amino Acid Metabolism	Lysine biosynthesis
bta00310	1. Metabolism	1.5 Amino Acid Metabolism	Lysine degradation	29.5797	-24.4098	383.755	-356.477	204.868	-162.155	37.0536	-6.36141																																	-181.014	1
bta00330	1. Metabolism	1.5 Amino Acid Metabolism	Arginine and proline metabolism	188.803	119.726	300.331	-121.275	158.156	-90.5269	156.67	-33.4298																																	-30.6918	1
bta00340	1. Metabolism	1.5 Amino Acid Metabolism	Histidine metabolism	108.335	56.102	501.591	-128.229	189.64	-83.0926	59.1051	59.1051																																	-51.74	1
bta00350	1. Metabolism	1.5 Amino Acid Metabolism	Tyrosine metabolism	160.146	123.561	541.837	34.6833	287.969	-25.0217	72.8243	-27.8924																																	44.4075	1
bta00360	1. Metabolism	1.5 Amino Acid Metabolism	Phenylalanine metabolism	292.03	225.317	355.41	75.5454	170.693	-71.8951	40.9673	40.9673																																	76.3224	1
bta00380	1. Metabolism	1.5 Amino Acid Metabolism	Tryptophan metabolism	92.4276	75.0658	930.363	-564.54	483.512	-310.411	166.819	-27.9925																																	-266.628	1
bta00400	1. Metabolism	1.5 Amino Acid Metabolism	Phenylalanine, tyrosine and tryptophan biosynthesis	300.395	73.5699	423.353	-290.381	223.024	-223.024																																			-146.611	1
bta00410	1. Metabolism	1.6 Metabolism of Other Amino Acids	beta-Alanine metabolism	338.229	338.229	845.84	-456.847	589.846	-504.607	117.681	-6.49329																																	-207.742	1
bta00430	1. Metabolism	1.6 Metabolism of Other Amino Acids	Taurine and hypotaurine metabolism	465.048	426.346	62.5462	6.6898	583.982	-583.982	27.8762	-27.8762																																	-50.3153	1
bta00450	1. Metabolism	1.6 Metabolism of Other Amino Acids	Selenoamino acid metabolism	88.7304	34.5948	456.051	-295.039	317.365	-199.242	72.9506	72.9506																																	-153.229	1
bta00460	1. Metabolism	1.6 Metabolism of Other Amino Acids	Cyanoamino acid metabolism	225.758	225.758	325.154	-236.136	276.654	-276.654	35.8408	-35.8408																																	-95.6773	1
bta00471	1. Metabolism	1.6 Metabolism of Other Amino Acids	D-Glutamine and D-glutamate metabolism
bta00472	1. Metabolism	1.6 Metabolism of Other Amino Acids	D-Arginine and D-ornithine metabolism
bta00480	1. Metabolism	1.6 Metabolism of Other Amino Acids	Glutathione metabolism	109.362	34.3836	646.044	-525.954	287.372	-287.372	197.215	157.835																																	-259.648	1
bta00500	1. Metabolism	1.1 Carbohydrate Metabolism	Starch and sucrose metabolism	41.6304	-29.2196	1308.63	-1234.16	759.391	-738.466	244.269	115.92																																	-667.281	1
bta00510	1. Metabolism	1.7 Glycan Biosynthesis and Metabolism	N-Glycan biosynthesis	43.071	15.1364	151.1	135.205	80.7946	74.4343	27.1359	9.49085																																	74.9252	1
bta00511	1. Metabolism	1.7 Glycan Biosynthesis and Metabolism	Other glycan degradation	8.88782	-8.88782	99.1872	-25.81	30.9944	2.38504	12.9262	-12.9262																																	-10.7709	1
bta00512	1. Metabolism	1.7 Glycan Biosynthesis and Metabolism	O-Glycan biosynthesis	82.889	68.9156	74.2404	-10.15	110.092	-58.988	184.978	-91.2284																																	-0.0741442	1
bta00514	1. Metabolism	1.7 Glycan Biosynthesis and Metabolism	O-Mannosyl glycan biosynthesis	54.7823	44.1147	1140.66	-1001.64	765.959	-575.766	173.221	103.095																																	-511.099	1
bta00520	1. Metabolism	1.1 Carbohydrate Metabolism	Amino sugar and nucleotide sugar metabolism	202.596	181.221	347.025	-20.3067	131.583	-40.4379	130.094	130.094																																	40.1587	1
bta00524	1. Metabolism	1.10 Biosynthesis of Other Secondary Metabolites	Butirosin and neomycin biosynthesis			302.12	302.12	86.0452	86.0452																																			194.083	1
bta00531	1. Metabolism	1.7 Glycan Biosynthesis and Metabolism	Glycosaminoglycan degradation	64.8626	64.8626	113.614	-67.3657	93.5491	-52.8217	16.3713	16.3713																																	-18.4416	1
bta00532	1. Metabolism	1.7 Glycan Biosynthesis and Metabolism	Glycosaminoglycan biosynthesis - chondroitin sulfate	66.2348	47.0147	321.205	284.603	224.203	194.407	93.6224	93.6224																																	175.341	1
bta00533	1. Metabolism	1.7 Glycan Biosynthesis and Metabolism	Glycosaminoglycan biosynthesis - keratan sulfate	236.511	74.283	144.811	-54.7804	141.484	2.61774	185.821	135.238																																	7.37346	1
bta00534	1. Metabolism	1.7 Glycan Biosynthesis and Metabolism	Glycosaminoglycan biosynthesis - heparan sulfate	41.5354	26.9281	67.8833	41.8713	92.9876	26.3651	81.7182	13.0232																																	31.7215	1
bta00561	1. Metabolism	1.3 Lipid Metabolism	Glycerolipid metabolism	44.582	-28.4141	252.076	-201.572	118.496	-58.1782	559.734	-177.971																																	-96.0546	1
bta00562	1. Metabolism	1.1 Carbohydrate Metabolism	Inositol phosphate metabolism	101.326	60.1552	252.575	-198.815	217.616	-162.716	71.1276	-19.6875																																	-100.459	1
bta00563	1. Metabolism	1.7 Glycan Biosynthesis and Metabolism	Glycosylphosphatidylinositol(GPI)-anchor biosynthesis	20.8394	-20.8394	67.8553	-11.7822	80.3885	13.9037																																			-6.23929	1
bta00564	1. Metabolism	1.3 Lipid Metabolism	Glycerophospholipid metabolism	38.3631	-0.180258	137.465	-82.6853	92.8612	-17.2376	218.785	17.0702																																	-33.3677	1
bta00565	1. Metabolism	1.3 Lipid Metabolism	Ether lipid metabolism	28.3837	16.9349	70.8242	-15.5511	64.9101	15.8642	174.581	158.363																																	5.74934	1
bta00590	1. Metabolism	1.3 Lipid Metabolism	Arachidonic acid metabolism	152.777	133.769	405.468	-360.423	331.141	-285.075	444.516	45.0978																																	-170.576	1
bta00591	1. Metabolism	1.3 Lipid Metabolism	Linoleic acid metabolism			532.989	-492.722	332.013	-277.965	465.489	277.633																																	-385.343	1
bta00592	1. Metabolism	1.3 Lipid Metabolism	alpha-Linolenic acid metabolism			316.124	-261.762	207.749	-134.784	212.161	183.779																																	-198.273	1
bta00600	1. Metabolism	1.3 Lipid Metabolism	Sphingolipid metabolism	52.8365	6.99667	125.102	63.5285	72.65	57.3305	70.238	-34.5996																																	42.6186	1
bta00601	1. Metabolism	1.7 Glycan Biosynthesis and Metabolism	Glycosphingolipid biosynthesis - lacto and neolacto series	142.739	-21.0196	139.259	-51.2849	84.2505	-1.1151	151.74	74.0268																																	-24.4732	1
bta00603	1. Metabolism	1.7 Glycan Biosynthesis and Metabolism	Glycosphingolipid biosynthesis - globo series	68.4817	-68.4817	142.135	24.0514	33.3023	7.90243	79.2338	-14.0783																																	-12.176	1
bta00604	1. Metabolism	1.7 Glycan Biosynthesis and Metabolism	Glycosphingolipid biosynthesis - ganglio series	43.7769	-25.2324	212.391	-187.208	33.3167	-33.3167	25.1049	-25.1049																																	-81.9192	1
bta00620	1. Metabolism	1.1 Carbohydrate Metabolism	Pyruvate metabolism	62.3468	38.0693	578.77	-223.756	306.62	-120.157	201.393	5.60679																																	-101.948	1
bta00630	1. Metabolism	1.1 Carbohydrate Metabolism	Glyoxylate and dicarboxylate metabolism	47.5587	-33.4966	764.824	-557.791	278.195	-217.896	45.0152	45.0152																																	-269.728	1
bta00640	1. Metabolism	1.1 Carbohydrate Metabolism	Propanoate metabolism	107.685	107.685	861.199	-480.121	369.288	-324.121	220.996	-92.2494																																	-232.185	1
bta00650	1. Metabolism	1.1 Carbohydrate Metabolism	Butanoate metabolism	90.8299	90.8299	1181.83	-1087.03	837.112	-837.112	112.008	-61.9914																																	-611.103	1
bta00670	1. Metabolism	1.8 Metabolism of Cofactors and Vitamins	One carbon pool by folate	51.8837	51.8837	706.801	-418.171	395.688	-260.834	58.8745	-24.4425																																	-209.04	1
bta00730	1. Metabolism	1.8 Metabolism of Cofactors and Vitamins	Thiamine metabolism	45.5096	-45.5096			102.037	102.037																																			28.2639	1
bta00740	1. Metabolism	1.8 Metabolism of Cofactors and Vitamins	Riboflavin metabolism	380.3	362.604	263.749	-109.067	113.851	-113.851	303.714	164.145																																	46.5622	1
bta00750	1. Metabolism	1.8 Metabolism of Cofactors and Vitamins	Vitamin B6 metabolism	260.872	175.762	1404.51	425.273	807.897	481.877	69.6155	-69.6155																																	360.971	1
bta00760	1. Metabolism	1.8 Metabolism of Cofactors and Vitamins	Nicotinate and nicotinamide metabolism	113.638	87.6792	567.48	-4.86342	246.847	31.0279	617.856	478.554																																	37.9479	1
bta00770	1. Metabolism	1.8 Metabolism of Cofactors and Vitamins	Pantothenate and CoA biosynthesis	211.604	117.713	378.227	-344.495	323.141	-252.16	982.567	620.005																																	-159.647	1
bta00780	1. Metabolism	1.8 Metabolism of Cofactors and Vitamins	Biotin metabolism
bta00785	1. Metabolism	1.8 Metabolism of Cofactors and Vitamins	Lipoic acid metabolism
bta00790	1. Metabolism	1.8 Metabolism of Cofactors and Vitamins	Folate biosynthesis	127.604	127.604	221.296	-157.342	114.498	-114.498	97.8764	97.8764																																	-48.0788	1
bta00830	1. Metabolism	1.8 Metabolism of Cofactors and Vitamins	Retinol metabolism	11.9609	-11.9609	1744.13	-1744.13	1007.46	-991.017	707.491	-158.397																																	-915.703	1
bta00860	1. Metabolism	1.8 Metabolism of Cofactors and Vitamins	Porphyrin and chlorophyll metabolism	42.7216	-29.6616	1206.42	-1149.09	740.392	-735.477	184.115	115.693																																	-638.076	1
bta00900	1. Metabolism	1.9 Metabolism of Terpenoids and Polyketides	Terpenoid backbone biosynthesis	59.8889	59.8889	717.278	-325.436	461.866	-321.769	48.2306	48.2306																																	-195.772	1
bta00910	1. Metabolism	1.2 Energy Metabolism	Nitrogen metabolism	86.6925	61.9954	663.937	-597.039	350.866	-350.866	128.005	-85.0516																																	-295.303	1
bta00920	1. Metabolism	1.2 Energy Metabolism	Sulfur metabolism	147.217	73.1205	85.5062	15.9622	89.0156	-71.5146	89.5079	89.5079																																	5.85603	1
bta00970	2. Genetic Information Processing	2.2 Translation	Aminoacyl-tRNA biosynthesis	164.151	113.779	189.305	141.972	32.7515	7.67955	7.69708	-7.69708																																	87.8103	1
bta00980	1. Metabolism	1.11 Xenobiotics Biodegradation and Metabolism	Metabolism of xenobiotics by cytochrome P450	158.185	149.416	1897.75	-1715.91	1077.81	-1039.63	293.119	73.8252																																	-868.71	1
bta00982	1. Metabolism	1.11 Xenobiotics Biodegradation and Metabolism	Drug metabolism - cytochrome P450	44.7434	21.0314	2139.09	-1750.05	1152.29	-994.116	366.243	-43.3324																																	-907.71	1
bta00983	1. Metabolism	1.11 Xenobiotics Biodegradation and Metabolism	Drug metabolism - other enzymes	56.6939	15.4678	1301.56	-1163.97	739.951	-662.389	847.98	642.684																																	-603.63	1
bta01040	1. Metabolism	1.3 Lipid Metabolism	Biosynthesis of unsaturated fatty acids	42.1476	-28.1765	736.442	-680.761	374.348	-303.145	106.448	-53.8148																																	-337.361	1
bta01100	1. Metabolism	0.1 Metabolic pathways	Metabolic pathways	90.1077	48.4094	373.7	-230.424	221.238	-146.613	158.287	15.1835																																	-109.542	1
bta02010	3. Environmental Information Processing	3.1 Membrane Transport	ABC transporters	102.344	53.3309	331.015	-214.521	215.55	-164.471	164.475	22.4022																																	-108.554	1
bta03008	2. Genetic Information Processing	2.2 Translation	Ribosome biogenesis in eukaryotes	153.594	153.594	108.06	103.934	108.108	24.3542	6.74655	6.74655																																	93.9607	1
bta03010	2. Genetic Information Processing	2.2 Translation	Ribosome	16.4269	16.4269	73.1682	73.1682	17.6259	15.2184																																			34.9378	1
bta03013	2. Genetic Information Processing	2.2 Translation	RNA transport	63.9797	55.1739	97.5562	72.381	58.3553	19.0236	25.7473	25.7473																																	48.8595	1
bta03015	2. Genetic Information Processing	2.2 Translation	mRNA surveillance pathway	50.5169	50.5169	86.9535	46.4831	61.5124	-28.5329																																			22.8224	1
bta03018	2. Genetic Information Processing	2.3 Folding, Sorting and Degradation	RNA degradation	167.028	102.422	112.176	61.2075	71.5546	-5.9521	34.1668	-20.9737																																	52.5591	1
bta03020	2. Genetic Information Processing	2.1 Transcription	RNA polymerase	38.1654	38.1654	66.1687	66.1687	48.4951	40.0104																																			48.1148	1
bta03022	2. Genetic Information Processing	2.1 Transcription	Basal transcription factors	69.6183	37.0933	49.8426	26.7707	29.4217	5.34899	5.71953	5.71953																																	23.071	1
bta03030	2. Genetic Information Processing	2.4 Replication and Repair	DNA replication	62.1987	3.72159	61.2691	33.9068	88.7569	38.5592																																			25.3959	1
bta03040	2. Genetic Information Processing	2.1 Transcription	Spliceosome	119.168	119.168	81.3166	50.5545	95.9192	-62.4925	13.2547	9.5764																																	35.7433	1
bta03050	2. Genetic Information Processing	2.3 Folding, Sorting and Degradation	Proteasome	5.59922	5.59922	82.631	82.631	30.3594	30.3594	32.1504	32.1504																																	39.5299	1
bta03060	2. Genetic Information Processing	2.3 Folding, Sorting and Degradation	Protein export	106.729	106.729	416.455	326.78	130.477	3.65043																																			145.72	1
bta03320	5. Organismal Systems	5.2 Endocrine System	PPAR signaling pathway	196.588	97.0731	1205.33	-1138.6	676.175	-642.513	463.779	-3.61977																																	-561.347	1
bta03410	2. Genetic Information Processing	2.4 Replication and Repair	Base excision repair	97.0422	21.7623	73.4067	41.5649	109.881	56.3367																																			39.888	1
bta03420	2. Genetic Information Processing	2.4 Replication and Repair	Nucleotide excision repair	49.1126	13.2569	98.075	-14.9912	72.1157	4.55153	5.99854	5.99854																																	0.939068	1
bta03430	2. Genetic Information Processing	2.4 Replication and Repair	Mismatch repair	12.0553	-12.0553	45.0642	23.5037	59.6299	40.0241																																			17.1575	1
bta03440	2. Genetic Information Processing	2.4 Replication and Repair	Homologous recombination	4.97128	-4.97128	64.3213	-64.3213	77.4503	-51.8695																																			-40.3873	1
bta03450	2. Genetic Information Processing	2.4 Replication and Repair	Non-homologous end-joining	25.7518	-25.7518	68.4625	-49.5319	50.7858	10.53																																			-21.5845	1
bta04010	3. Environmental Information Processing	3.2 Signal Transduction	MAPK signaling pathway	248.888	139.412	94.8175	-5.99726	214.941	-72.2712	216.884	114.189																																	20.381	1
bta04012	3. Environmental Information Processing	3.2 Signal Transduction	ErbB signaling pathway	130.043	66.9596	43.4532	6.41356	128.204	-72.3354	132.01	110.8																																	0.3459	1
bta04020	3. Environmental Information Processing	3.2 Signal Transduction	Calcium signaling pathway	79.1087	27.3102	162.966	-49.4214	167.827	-113.831	317.681	117.368																																	-45.314	1
bta04060	3. Environmental Information Processing	3.3 Signaling Molecules and Interaction	Cytokine-cytokine receptor interaction	306.954	283.483	159.183	78.7033	292.47	-233.035	779.518	729.457																																	43.0504	1
bta04062	5. Organismal Systems	5.1 Immune System	Chemokine signaling pathway	321.545	264.706	128.004	10.5259	313.366	-245.375	658.826	627.308																																	9.95225	1
bta04070	3. Environmental Information Processing	3.2 Signal Transduction	Phosphatidylinositol signaling system	66.8332	16.0445	157.184	-92.0871	98.3999	-57.0959	56.3327	-8.30974																																	-44.3795	1
bta04080	3. Environmental Information Processing	3.3 Signaling Molecules and Interaction	Neuroactive ligand-receptor interaction	56.748	22.5383	112.123	-18.7669	112.434	-67.3991	255.645	132.608																																	-21.2092	1
bta04110	4. Cellular Processes	4.3 Cell Growth and Death	Cell cycle	151.592	-103.42	61.5254	-15.3554	183.688	122.438	77.2043	32.9019																																	1.22108	1
bta04114	4. Cellular Processes	4.3 Cell Growth and Death	Oocyte meiosis	29.2453	-23.3213	84.7883	-9.65081	53.3632	11.4921	47.3667	-2.51079																																	-7.15999	1
bta04115	4. Cellular Processes	4.3 Cell Growth and Death	p53 signaling pathway	275.758	216.007	139.657	-26.795	318.329	-238.383	105.273	23.4457																																	-16.3902	1
bta04120	2. Genetic Information Processing	2.3 Folding, Sorting and Degradation	Ubiquitin mediated proteolysis	120.837	86.1323	81.4223	42.229	49.5507	-0.548301	30.3292	30.3292																																	42.6043	1
bta04122	2. Genetic Information Processing	2.3 Folding, Sorting and Degradation	Sulfur relay system	165.438	165.438	284.835	-60.8227	157.08	-30.0328	29.0605	29.0605																																	24.8608	1
bta04130	2. Genetic Information Processing	2.3 Folding, Sorting and Degradation	SNARE interactions in vesicular transport	39.8526	23.8499	72.0753	31.5364	49.3491	-7.63507	134.453	99.5572																																	15.9171	1
bta04140	4. Cellular Processes	4.1 Transport and Catabolism	Regulation of autophagy	15.6448	-15.6448	161.407	-124.336	77.0351	-62.542	9.92976	-9.92976																																	-67.5077	1
bta04141	2. Genetic Information Processing	2.3 Folding, Sorting and Degradation	Protein processing in endoplasmic reticulum	346.314	281.206	249.777	212.08	165.635	-65.3899	48.4845	28.882																																	142.632	1
bta04142	4. Cellular Processes	4.1 Transport and Catabolism	Lysosome	49.6949	32.095	111.36	-10.9379	58.9975	-7.87292	171.659	171.659																																	4.42807	1
bta04144	4. Cellular Processes	4.1 Transport and Catabolism	Endocytosis	133.829	82.8321	58.45	9.33925	101.35	-64.5411	145.038	127.999																																	9.21008	1
bta04145	4. Cellular Processes	4.1 Transport and Catabolism	Phagosome	161.605	151.118	246.183	184.844	139.668	-10.1241	424.11	264.025																																	108.612	1
bta04146	4. Cellular Processes	4.1 Transport and Catabolism	Peroxisome	52.8049	-8.20146	795.284	-572.185	394.834	-307.65	248.219	98.8534																																	-296.012	1
bta04150	3. Environmental Information Processing	3.2 Signal Transduction	mTOR signaling pathway	88.4432	23.4607	130.261	-53.9646	97.6524	2.49699	98.4318	98.4318																																	-9.33566	1
bta04210	4. Cellular Processes	4.3 Cell Growth and Death	Apoptosis	296.227	283.562	103.553	69.4756	223.95	-132.752	221.31	184.35																																	73.4286	1
bta04260	5. Organismal Systems	5.3 Circulatory System	Cardiac muscle contraction	66.5284	24.9758	120.253	0.577978	40.2704	12.9503	16.1935	-8.33985																																	12.8347	1
bta04270	5. Organismal Systems	5.3 Circulatory System	Vascular smooth muscle contraction	22.7146	-8.0373	186.582	-125.45	97.5514	-52.0297	125.552	15.4674																																	-61.839	1
bta04310	3. Environmental Information Processing	3.2 Signal Transduction	Wnt signaling pathway	125.317	37.6796	103.38	19.0644	58.6583	-21.5868	121.297	-51.6186																																	11.7191	1
bta04320	5. Organismal Systems	5.8 Development	Dorso-ventral axis formation	214.207	159.558	91.4933	-10.2921	105.807	6.17866	61.5008	61.5008																																	51.815	1
bta04330	3. Environmental Information Processing	3.2 Signal Transduction	Notch signaling pathway	187.95	83.2448	61.3964	9.30554	113.244	-56.2078	74.4381	-50.1317																																	12.1142	1
bta04340	3. Environmental Information Processing	3.2 Signal Transduction	Hedgehog signaling pathway	59.0585	-12.4669	174.911	-165.973	130.982	-117.461	142.466	-142.466																																	-98.6337	1
bta04350	3. Environmental Information Processing	3.2 Signal Transduction	TGF-beta signaling pathway	108.467	86.2402	104.502	56.8485	136.814	-50.6267	37.8105	-22.9469																																	30.8207	1
bta04360	5. Organismal Systems	5.8 Development	Axon guidance	94.5833	49.9666	159.777	5.80348	107.801	-23.9512	63.7694	55.6563																																	10.6063	1
bta04370	3. Environmental Information Processing	3.2 Signal Transduction	VEGF signaling pathway	103.605	77.1381	72.2447	26.8025	102.597	-40.8652	138.634	130.524																																	21.0251	1
bta04380	5. Organismal Systems	5.8 Development	Osteoclast differentiation	429.246	387.326	174.998	151.921	227.374	-168.294	450.8	424.802																																	123.651	1
bta04510	4. Cellular Processes	4.4 Cell Communication	Focal adhesion	114.795	95.4225	85.5849	7.16175	76.7046	-31.0132	92.2862	71.4269																																	23.857	1
bta04512	3. Environmental Information Processing	3.3 Signaling Molecules and Interaction	ECM-receptor interaction	213.287	198.086	161.131	29.4152	122.101	-62.769	106.744	33.7683																																	54.9109	1
bta04514	3. Environmental Information Processing	3.3 Signaling Molecules and Interaction	Cell adhesion molecules (CAMs)	142.447	107.033	95.8664	10.5605	111.979	-72.6324	411.405	287.846																																	14.9871	1
bta04520	4. Cellular Processes	4.4 Cell Communication	Adherens junction	53.8992	-8.22291	63.1416	36.9392	51.2141	39.3105	79.2672	35.4317																																	22.6756	1
bta04530	4. Cellular Processes	4.4 Cell Communication	Tight junction	47.9882	-17.8439	103.459	8.0206	58.7202	-6.32058	79.6299	-19.2671																																	-5.38128	1
bta04540	4. Cellular Processes	4.4 Cell Communication	Gap junction	87.0495	64.624	240.22	172.658	141.636	92.5921	157.196	98.5582																																	109.958	1
bta04610	5. Organismal Systems	5.1 Immune System	Complement and coagulation cascades	104.866	-5.75683	481.692	-69.4967	200.597	-25.442	573.351	148.634																																	-33.5652	1
bta04612	5. Organismal Systems	5.1 Immune System	Antigen processing and presentation	281.351	281.351	80.8912	53.7748	183.532	-164.383	99.5934	-22.25																																	56.9142	1
bta04614	5. Organismal Systems	5.2 Endocrine System	Renin-angiotensin system	21.7919	-21.7919	130.768	-91.2334	55.6639	-16.6535	232.074	-232.074																																	-43.2263	1
bta04620	5. Organismal Systems	5.1 Immune System	Toll-like receptor signaling pathway	394.767	380.137	159.275	122.285	299.92	-259.792	290.536	253.771																																	80.8766	1
bta04621	5. Organismal Systems	5.1 Immune System	NOD-like receptor signaling pathway	663.41	514.395	36.1841	36.1841	478.847	-325.41	744.279	563.222																																	75.0562	1
bta04622	5. Organismal Systems	5.1 Immune System	RIG-I-like receptor signaling pathway	208.233	166.335	95.7826	34.4715	239.492	-136.043	164.92	164.92																																	21.588	1
bta04623	5. Organismal Systems	5.1 Immune System	Cytosolic DNA-sensing pathway	263.134	242.627	52.8631	-3.9727	336.832	-304.681	274.297	274.297																																	-22.009	1
bta04630	3. Environmental Information Processing	3.2 Signal Transduction	Jak-STAT signaling pathway	311.462	281.987	125.425	63.5244	122.573	-100.327	401.521	346.225																																	81.728	1
bta04640	5. Organismal Systems	5.1 Immune System	Hematopoietic cell lineage	353.929	340.304	151.437	119.224	195.193	-139.482	683.301	607.435																																	106.682	1
bta04650	5. Organismal Systems	5.1 Immune System	Natural killer cell mediated cytotoxicity	99.0627	90.4061	58.821	8.38042	79.7738	-60.4295	258.731	250.912																																	12.7857	1
bta04660	5. Organismal Systems	5.1 Immune System	T cell receptor signaling pathway	225.398	211.338	52.9172	20.1329	183.394	-154.034	135.869	128.092																																	25.8123	1
bta04662	5. Organismal Systems	5.1 Immune System	B cell receptor signaling pathway	232.186	216.963	67.4888	30.5834	162.509	-109.3	157.934	120.814																																	46.0819	1
bta04664	5. Organismal Systems	5.1 Immune System	Fc epsilon RI signaling pathway	50.618	44.5952	69.6274	23.0036	58.2476	-8.64049	169.804	161.695																																	19.6528	1
bta04666	5. Organismal Systems	5.1 Immune System	Fc gamma R-mediated phagocytosis	79.3454	53.7347	84.2595	-4.35943	72.4907	-48.9827	279.383	272.232																																	0.130858	1
bta04670	5. Organismal Systems	5.1 Immune System	Leukocyte transendothelial migration	142.356	72.7979	142.467	70.6159	119.472	-52.8467	361.74	286.942																																	30.189	1
bta04672	5. Organismal Systems	5.1 Immune System	Intestinal immune network for IgA production	188.138	179.941	66.7955	27.0492	243.19	-226.434	548.956	339.531																																	-6.48145	1
bta04710	5. Organismal Systems	5.9 Environmental Adaptation	Circadian rhythm - mammal	225.726	24.715	142.759	-126.835	114.919	-78.7313	56.4497	-56.4497																																	-60.2836	1
bta04720	5. Organismal Systems	5.6 Nervous System	Long-term potentiation	18.5363	7.64021	95.2744	-44.3325	71.6757	-31.9909	37.5712	-3.02609																																	-22.8944	1
bta04722	5. Organismal Systems	5.6 Nervous System	Neurotrophin signaling pathway	153.923	127.876	62.6602	34.9224	137.903	-46.6954	50.4216	46.0288																																	38.7009	1
bta04724	5. Organismal Systems	5.6 Nervous System	Glutamatergic synapse	62.8305	16.8498	134.321	-4.56122	50.3767	-2.44067	78.6261	28.4676																																	3.28263	1
bta04730	5. Organismal Systems	5.6 Nervous System	Long-term depression	7.32441	4.46923	99.7279	60.81	74.8171	61.3583	173.858	29.7879																																	42.2125	1
bta04740	5. Organismal Systems	5.7 Sensory System	Olfactory transduction	8.66461	-5.84862	31.5883	-23.0351	11.0491	-4.62908	17.2958	-17.2958																																	-11.1709	1
bta04742	5. Organismal Systems	5.7 Sensory System	Taste transduction	140.979	114.521	62.5402	37.6814	74.1497	3.7386	51.2983	-51.2983																																	51.9804	1
bta04744	5. Organismal Systems	5.7 Sensory System	Phototransduction	83.5557	-5.77187	87.5578	-59.4297			144.63	14.3216																																	-32.6008	1
bta04810	4. Cellular Processes	4.2 Cell Motility	Regulation of actin cytoskeleton	63.6978	31.8115	110.567	-8.00341	96.3576	-14.3515	157.627	96.5625																																	3.1522	1
bta04910	5. Organismal Systems	5.2 Endocrine System	Insulin signaling pathway	136.941	-48.8861	238.805	-94.4623	147.86	-19.0356	159.211	-35.6812																																	-54.128	1
bta04912	5. Organismal Systems	5.2 Endocrine System	GnRH signaling pathway	73.9178	55.7957	64.9111	7.46457	70.0576	-25.9939	60.8301	43.388																																	12.4221	1
bta04914	5. Organismal Systems	5.2 Endocrine System	Progesterone-mediated oocyte maturation	84.2424	46.227	87.2457	12.0502	52.8455	-5.42752	78.9946	6.10956																																	17.6166	1
bta04916	5. Organismal Systems	5.2 Endocrine System	Melanogenesis	111.859	70.2597	108.324	35.9767	69.9411	-29.2862	112.241	-57.3139																																	25.65	1
bta04920	5. Organismal Systems	5.2 Endocrine System	Adipocytokine signaling pathway	280.984	168.742	445.212	-278.083	246.55	-171.368	314.604	158.504																																	-93.5698	1
bta04930	6. Human Diseases	6.5 Metabolic Diseases	Type II diabetes mellitus	305.333	-246.109	281.732	-124	118.212	22.0147	222.81	28.5599																																	-116.031	1
bta04940	6. Human Diseases	6.5 Metabolic Diseases	Type I diabetes mellitus	244.706	244.706	41.6735	-33.0245	267.399	-267.399	566.991	384.226																																	-18.5724	1
bta04950	6. Human Diseases	6.5 Metabolic Diseases	Maturity onset diabetes of the young	265.619	-118.966	174.055	-107.559	209.969	-59.1853	197.477	72.3287																																	-95.2368	1
bta04960	5. Organismal Systems	5.5 Excretory System	Aldosterone-regulated sodium reabsorption	160.449	48.978	253.899	66.1856	129.439	63.7391	137.412	65.6721																																	59.6342	1
bta04961	5. Organismal Systems	5.5 Excretory System	Endocrine and other factor-regulated calcium reabsorption	114.193	-21.3174	109.022	-9.2197	37.2274	8.17466	94.9551	-45.3976																																	-7.45414	1
bta04962	5. Organismal Systems	5.5 Excretory System	Vasopressin-regulated water reabsorption	69.8397	54.9547	42.7696	23.4322	61.4642	-32.272	88.0955	-88.0955																																	15.3717	1
bta04964	5. Organismal Systems	5.5 Excretory System	Proximal tubule bicarbonate reclamation	141.205	-20.2971	418.897	-340.653	119.098	-60.726	78.2307	-78.2307																																	-140.559	1
bta04966	5. Organismal Systems	5.5 Excretory System	Collecting duct acid secretion	149.691	102.342	195.285	95.8387	10.1223	10.1223	94.6939	-39.7381																																	69.4344	1
bta04970	5. Organismal Systems	5.4 Digestive System	Salivary secretion	76.5445	25.866	183.443	37.4833	101.457	8.21603	315.155	108.611																																	23.8551	1
bta04971	5. Organismal Systems	5.4 Digestive System	Gastric acid secretion	100.844	8.49602	209.556	-65.0128	50.3063	-34.6052	160.947	41.1926																																	-30.374	1
bta04972	5. Organismal Systems	5.4 Digestive System	Pancreatic secretion	77.2099	48.1697	167.73	-24.0041	81.537	-33.8013	182.452	149.443																																	-3.2119	1
bta04973	5. Organismal Systems	5.4 Digestive System	Carbohydrate digestion and absorption	113.602	47.6194	447.668	-326.007	225.926	-199.028	132.46	65.7545																																	-159.138	1
bta04974	5. Organismal Systems	5.4 Digestive System	Protein digestion and absorption	108.566	57.5265	183.652	-114.733	81.8403	-67.7704	260.686	38.3915																																	-41.6591	1
bta04975	5. Organismal Systems	5.4 Digestive System	Fat digestion and absorption	35.2085	9.52123	167.677	-38.7668	89.0993	22.4907	370.231	194.029																																	-2.25164	1
bta04976	5. Organismal Systems	5.4 Digestive System	Bile secretion	143.471	42.7918	619.771	-368.426	291.618	-195.261	154.66	78.4289																																	-173.632	1
bta04977	5. Organismal Systems	5.4 Digestive System	Vitamin digestion and absorption	39.5161	-15.1914	218.441	-119.53	114.763	-37.9449	273.619	-211.723																																	-57.5553	1
bta04978	5. Organismal Systems	5.4 Digestive System	Mineral absorption	236.124	176.786	289.51	155.14	103.319	-19.056	549.365	511.342																																	104.29	1
bta05010	6. Human Diseases	6.3 Neurodegenerative Diseases	Alzheimer's disease	47.4403	42.2108	53.3278	35.4072	45.7009	1.71522	124.54	-7.49669																																	26.4444	1
bta05012	6. Human Diseases	6.3 Neurodegenerative Diseases	Parkinson's disease	22.5198	9.58633	58.7579	8.62432	18.7505	7.99266	21.7727	9.47714																																	8.73443	1
bta05014	6. Human Diseases	6.3 Neurodegenerative Diseases	Amyotrophic lateral sclerosis (ALS)	102.736	73.8671	287.432	-24.496	157.067	-61.617	196.504	-86.5179																																	-4.08196	1
bta05016	6. Human Diseases	6.3 Neurodegenerative Diseases	Huntington's disease	56.3961	53.0422	71.5635	49.7551	60.1431	2.10521	53.8415	19.3226																																	34.9675	1
bta05020	6. Human Diseases	6.3 Neurodegenerative Diseases	Prion diseases	325.612	325.612	184.602	-58.6866	354.477	-262.261	399.097	361.473																																	1.55473	1
bta05100	6. Human Diseases	6.6 Infectious Diseases	Bacterial invasion of epithelial cells	34.6085	16.4986	78.2019	13.9086	35.7498	-21.0345	89.3266	80.695																																	3.12423	1
bta05140	6. Human Diseases	6.6 Infectious Diseases	Leishmaniasis	457.452	440.902	100.287	77.5694	335.242	-288.546	763.763	658.535																																	76.6419	1
bta05142	6. Human Diseases	6.6 Infectious Diseases	Chagas disease	303.507	303.507	91.7878	46.7257	223.335	-200.922	375.716	375.716																																	49.7704	1
bta05143	6. Human Diseases	6.6 Infectious Diseases	African trypanosomiasis	367.863	367.863	87.5342	17.8859	244.757	-244.757	654.879	654.879																																	46.9971	1
bta05144	6. Human Diseases	6.6 Infectious Diseases	Malaria	566.981	555.745	77.5541	55.6309	399.384	-347.446	697.18	583.874																																	87.9766	1
bta05145	6. Human Diseases	6.6 Infectious Diseases	Toxoplasmosis	323.48	308.863	98.4667	51.7707	182.745	-140.287	214.389	157.802																																	73.4488	1
bta05146	6. Human Diseases	6.6 Infectious Diseases	Amoebiasis	324.108	314.167	254.42	133.544	157.117	-109.625	768.937	696.198																																	112.695	1
bta05150	6. Human Diseases	6.6 Infectious Diseases	Staphylococcus aureus infection	159.349	159.349	169.897	-31.935	138.921	-120.627	1271.45	1055.49																																	2.26217	1
bta05152	6. Human Diseases	6.6 Infectious Diseases	Tuberculosis	178.452	166.386	107.778	82.0678	123.71	-71.1747	319.761	275.805																																	59.0931	1
bta05160	6. Human Diseases	6.6 Infectious Diseases	Hepatitis C	211.928	170.97	154.153	41.9442	189.896	-131.968	150.777	105.815																																	26.9819	1
bta05162	6. Human Diseases	6.6 Infectious Diseases	Measles	329.031	312.56	94.4121	29.8008	237.093	-204.656	260.691	226.894																																	45.9018	1
bta05200	6. Human Diseases	6.1 Cancers	Pathways in cancer (overview)	214.428	175.948	138.358	-16.9579	196.306	-126.539	180.842	139.357																																	10.817	1
bta05210	6. Human Diseases	6.1 Cancers	Colorectal cancer	260.811	221.174	103.629	79.0032	157.93	-43.2997	52.3465	52.3465																																	85.6256	1
bta05211	6. Human Diseases	6.1 Cancers	Renal cell carcinoma	111.222	98.9977	55.8108	47.4913	65.8956	-13.9162	35.2339	28.4731																																	44.191	1
bta05212	6. Human Diseases	6.1 Cancers	Pancreatic cancer	127.655	113.851	82.735	41.1524	72.2996	-13.184	138.062	138.062																																	47.2732	1
bta05213	6. Human Diseases	6.1 Cancers	Endometrial cancer	120.018	79.0721	50.7893	19.2042	88.7221	-17.444	23.8202	23.8202																																	26.9441	1
bta05214	6. Human Diseases	6.1 Cancers	Glioma	68.0461	51.4461	66.5542	3.40095	84.7257	-32.6471	218.74	218.74																																	7.39998	1
bta05215	6. Human Diseases	6.1 Cancers	Prostate cancer	190.141	170.133	70.4212	9.82558	175.653	-111.494	184.051	146.454																																	22.8215	1
bta05216	6. Human Diseases	6.1 Cancers	Thyroid cancer	172.709	133.47	542.95	-471.644	429.333	-352.7	62.1243	62.1243																																	-230.292	1
bta05217	6. Human Diseases	6.1 Cancers	Basal cell carcinoma	49.0838	-37.1973	131.002	-40.2321	76.4384	-51.6902	141.639	-98.9965																																	-43.0399	1
bta05218	6. Human Diseases	6.1 Cancers	Melanoma	60.1684	48.4178	95.2299	-43.8826	173.594	-36.1487	201.558	201.558																																	-10.5378	1
bta05219	6. Human Diseases	6.1 Cancers	Bladder cancer	355.324	306.817	260.713	-61.5997	399.839	-316.513	667.461	667.461																																	-23.7651	1
bta05220	6. Human Diseases	6.1 Cancers	Chronic myeloid leukemia	177.145	170.624	59.8051	18.6184	199.677	-136.478	159.741	159.741																																	17.5882	1
bta05221	6. Human Diseases	6.1 Cancers	Acute myeloid leukemia	312.943	286.795	68.7789	40.2905	149.259	-96.5902	90.94	90.94																																	76.8318	1
bta05222	6. Human Diseases	6.1 Cancers	Small cell lung cancer	277.463	234.888	202.856	-71.0036	305.706	-238.618	170.302	170.302																																	-24.9112	1
bta05223	6. Human Diseases	6.1 Cancers	Non-small cell lung cancer	66.1311	35.374	217.653	-139.733	133.955	-51.6063	141.568	141.568																																	-51.9885	1
bta05310	6. Human Diseases	6.2 Immune System Diseases	Asthma	228.323	228.323			196.564	-196.564	754.334	464.956																																	15.879	1
bta05320	6. Human Diseases	6.2 Immune System Diseases	Autoimmune thyroid disease	137.646	137.646	8.93935	-8.93935	148.832	-148.832	614.896	449.537																																	-6.7084	1
bta05322	6. Human Diseases	6.2 Immune System Diseases	Systemic lupus erythematosus	106.548	94.9116	179.338	42.7549	88.6814	-44.3382	147.888	69.1293																																	31.1094	1
bta05323	6. Human Diseases	6.2 Immune System Diseases	Rheumatoid arthritis	380.895	376.256	66.791	46.2107	264.014	-248.195	698.518	608.634																																	58.0906	1
bta05330	6. Human Diseases	6.2 Immune System Diseases	Allograft rejection	237.727	237.727	11.3773	-11.3773	191.552	-191.552	641.869	431.412																																	11.5992	1
bta05332	6. Human Diseases	6.2 Immune System Diseases	Graft-versus-host disease	211.555	211.555	12.9466	-12.9466	227.865	-227.865	716.49	477.005																																	-9.75208	1
bta05340	6. Human Diseases	6.2 Immune System Diseases	Primary immunodeficiency	112.805	112.805	14.289	14.289	146.262	-75.4712	83.0274	83.0274																																	17.2077	1
bta05410	6. Human Diseases	6.4 Cardiovascular Diseases	Hypertrophic cardiomyopathy (HCM)	127.181	93.8057	119.44	-31.8022	93.6091	-83.1616	90.7529	60.6076																																	-7.05273	1
bta05412	6. Human Diseases	6.4 Cardiovascular Diseases	Arrhythmogenic right ventricular cardiomyopathy (ARVC)	118.544	37.1442	98.3482	-40.5378	72.8754	-17.5952	59.5033	11.0463																																	-6.9963	1
bta05414	6. Human Diseases	6.4 Cardiovascular Diseases	Dilated cardiomyopathy (DCM)	95.4195	64.3128	132.462	-35.4413	57.6008	-44.6703	62.8053	37.7131																																	-5.26625	1
bta05416	6. Human Diseases	6.4 Cardiovascular Diseases	Viral myocarditis	115.713	101.679	71.1229	-2.51376	104.982	-91.2689	333.846	168.691																																	2.63206	1

## Sheet: Sorted pathways
Liver												Mammary					500
12 vs. -144h				24 vs. -144h				24 vs 12h				24h E. coli vs. CTR			-250	250
NOD-like receptor signaling pathway	663.41	514.395	1	Ascorbate and aldarate metabolism	2555.84	-2555.84	1	Ascorbate and aldarate metabolism	1557.4	-1527.22	1	Fatty acid biosynthesis	1503.24	-1503.24
Fatty acid biosynthesis	634.869	383.045	1	Drug metabolism - cytochrome P450	2139.09	-1750.05	1	Pentose and glucuronate interconversions	1152.68	-1128.53	1	Staphylococcus aureus infection	1271.45	1055.49
Malaria	566.981	555.745	1	Metabolism of xenobiotics by cytochrome P450	1897.75	-1715.91	1	Drug metabolism - cytochrome P450	1152.29	-994.116	1	Pantothenate and CoA biosynthesis	982.567	620.005
Taurine and hypotaurine metabolism	465.048	426.346	1	Pentose and glucuronate interconversions	1758.8	-1740.34	1	Metabolism of xenobiotics by cytochrome P450	1077.81	-1039.63	1	Drug metabolism - other enzymes	847.98	642.684
Leishmaniasis	457.452	440.902	1	Retinol metabolism	1744.13	-1744.13	1	Primary bile acid biosynthesis	1019.29	-979.835	1	Cytokine-cytokine receptor interaction	779.518	729.457
Osteoclast differentiation	429.246	387.326	1	Fatty acid biosynthesis	1505.39	1505.39	1	Retinol metabolism	1007.46	-991.017	1	Amoebiasis	768.937	696.198
Toll-like receptor signaling pathway	394.767	380.137	1	Steroid hormone biosynthesis	1500.62	-1387.6	1	Steroid hormone biosynthesis	838.199	-794.142	1	Leishmaniasis	763.763	658.535
Primary bile acid biosynthesis	382.586	153.193	1	Vitamin B6 metabolism	1404.51	425.273	1	Butanoate metabolism	837.112	-837.112	1	Asthma	754.334	464.956
Rheumatoid arthritis	380.895	376.256	1	Primary bile acid biosynthesis	1348.72	-1348.72	1	Vitamin B6 metabolism	807.897	481.877	1	NOD-like receptor signaling pathway	744.279	563.222
Riboflavin metabolism	380.3	362.604	1	Fatty acid metabolism	1309.48	-1309.48	1	O-Mannosyl glycan biosynthesis	765.959	-575.766	1	Graft-versus-host disease	716.49	477.005
African trypanosomiasis	367.863	367.863	1	Starch and sucrose metabolism	1308.63	-1234.16	1	Starch and sucrose metabolism	759.391	-738.466	1	Retinol metabolism	707.491	-158.397
Bladder cancer	355.324	306.817	1	Drug metabolism - other enzymes	1301.56	-1163.97	1	Caffeine metabolism	753.782	-658.343	1	Rheumatoid arthritis	698.518	608.634
Hematopoietic cell lineage	353.929	340.304	1	Caffeine metabolism	1208.04	-1208.04	1	Porphyrin and chlorophyll metabolism	740.392	-735.477	1	Malaria	697.18	583.874
Protein processing in endoplasmic reticulum	346.314	281.206	1	Porphyrin and chlorophyll metabolism	1206.42	-1149.09	1	Drug metabolism - other enzymes	739.951	-662.389	1	Hematopoietic cell lineage	683.301	607.435
beta-Alanine metabolism	338.229	338.229	1	PPAR signaling pathway	1205.33	-1138.6	1	PPAR signaling pathway	676.175	-642.513	1	Bladder cancer	667.461	667.461
Steroid biosynthesis	330.903	330.903	1	Butanoate metabolism	1181.83	-1087.03	1	Fatty acid metabolism	629.934	-612.655	1	Chemokine signaling pathway	658.826	627.308
Measles	329.031	312.56	1	O-Mannosyl glycan biosynthesis	1140.66	-1001.64	1	Valine, leucine and isoleucine degradation	617.541	-444.439	1	African trypanosomiasis	654.879	654.879
Prion diseases	325.612	325.612	1	Fatty acid elongation in mitochondria	1073.33	-1073.33	1	beta-Alanine metabolism	589.846	-504.607	1	Allograft rejection	641.869	431.412
Amoebiasis	324.108	314.167	1	Valine, leucine and isoleucine degradation	1017.98	-796.96	1	Taurine and hypotaurine metabolism	583.982	-583.982	1	Nicotinate and nicotinamide metabolism	617.856	478.554
Toxoplasmosis	323.48	308.863	1	Tryptophan metabolism	930.363	-564.54	1	Fatty acid elongation in mitochondria	570.084	-570.084	1	Caffeine metabolism	615.14	-615.14
Chemokine signaling pathway	321.545	264.706	1	Synthesis and degradation of ketone bodies	927.064	-607.114	1	Steroid biosynthesis	492.732	-492.732	1	Autoimmune thyroid disease	614.896	449.537
Acute myeloid leukemia	312.943	286.795	1	Propanoate metabolism	861.199	-480.121	1	Tryptophan metabolism	483.512	-310.411	1	Complement and coagulation cascades	573.351	148.634
Jak-STAT signaling pathway	311.462	281.987	1	beta-Alanine metabolism	845.84	-456.847	1	NOD-like receptor signaling pathway	478.847	-325.41	1	Type I diabetes mellitus	566.991	384.226
Glycine, serine and threonine metabolism	310.063	199.876	1	Peroxisome	795.284	-572.185	1	Terpenoid backbone biosynthesis	461.866	-321.769	1	Glycerolipid metabolism	559.734	-177.971
Cytokine-cytokine receptor interaction	306.954	283.483	1	Glyoxylate and dicarboxylate metabolism	764.824	-557.791	1	Synthesis and degradation of ketone bodies	445.947	-445.947	1	Mineral absorption	549.365	511.342
Type II diabetes mellitus	305.333	-246.109	1	Biosynthesis of unsaturated fatty acids	736.442	-680.761	1	Thyroid cancer	429.333	-352.7	1	Intestinal immune network for IgA production	548.956	339.531
Chagas disease	303.507	303.507	1	Terpenoid backbone biosynthesis	717.278	-325.436	1	Bladder cancer	399.839	-316.513	1	Linoleic acid metabolism	465.489	277.633
Phenylalanine, tyrosine and tryptophan biosynthesis	300.395	73.5699	1	One carbon pool by folate	706.801	-418.171	1	Malaria	399.384	-347.446	1	PPAR signaling pathway	463.779	-3.61977
Apoptosis	296.227	283.562	1	Nitrogen metabolism	663.937	-597.039	1	One carbon pool by folate	395.688	-260.834	1	Osteoclast differentiation	450.8	424.802
Phenylalanine metabolism	292.03	225.317	1	Glycine, serine and threonine metabolism	663.594	-446.34	1	Peroxisome	394.834	-307.65	1	Arachidonic acid metabolism	444.516	45.0978
Antigen processing and presentation	281.351	281.351	1	Glycolysis / Gluconeogenesis	647.735	-375.861	1	Biosynthesis of unsaturated fatty acids	374.348	-303.145	1	Phagosome	424.11	264.025
Adipocytokine signaling pathway	280.984	168.742	1	Glutathione metabolism	646.044	-525.954	1	Propanoate metabolism	369.288	-324.121	1	Cell adhesion molecules (CAMs)	411.405	287.846
Small cell lung cancer	277.463	234.888	1	Bile secretion	619.771	-368.426	1	Glycolysis / Gluconeogenesis	362.246	-203.047	1	Fatty acid metabolism	409.184	35.2534
p53 signaling pathway	275.758	216.007	1	Pentose phosphate pathway	593.985	-411.044	1	Prion diseases	354.477	-262.261	1	Jak-STAT signaling pathway	401.521	346.225
Alanine, aspartate and glutamate metabolism	273.967	273.967	1	Pyruvate metabolism	578.77	-223.756	1	Nitrogen metabolism	350.866	-350.866	1	Prion diseases	399.097	361.473
Maturity onset diabetes of the young	265.619	-118.966	1	Nicotinate and nicotinamide metabolism	567.48	-4.86342	1	Pentose phosphate pathway	342.117	-224.449	1	Chagas disease	375.716	375.716
Cytosolic DNA-sensing pathway	263.134	242.627	1	Thyroid cancer	542.95	-471.644	1	Cytosolic DNA-sensing pathway	336.832	-304.681	1	Fat digestion and absorption	370.231	194.029
Vitamin B6 metabolism	260.872	175.762	1	Tyrosine metabolism	541.837	34.6833	1	Leishmaniasis	335.242	-288.546	1	Drug metabolism - cytochrome P450	366.243	-43.3324
Colorectal cancer	260.811	221.174	1	Galactose metabolism	540.404	-212.335	1	Linoleic acid metabolism	332.013	-277.965	1	Leukocyte transendothelial migration	361.74	286.942
MAPK signaling pathway	248.888	139.412	1	Linoleic acid metabolism	532.989	-492.722	1	Arachidonic acid metabolism	331.141	-285.075	1	Steroid hormone biosynthesis	358.163	171.833
Cysteine and methionine metabolism	245.547	175.654	1	Histidine metabolism	501.591	-128.229	1	Pantothenate and CoA biosynthesis	323.141	-252.16	1	Viral myocarditis	333.846	168.691
Type I diabetes mellitus	244.706	244.706	1	Steroid biosynthesis	483.998	-451.37	1	p53 signaling pathway	318.329	-238.383	1	Tuberculosis	319.761	275.805
Allograft rejection	237.727	237.727	1	Complement and coagulation cascades	481.692	-69.4967	1	Selenoamino acid metabolism	317.365	-199.242	1	Calcium signaling pathway	317.681	117.368
Glycosaminoglycan biosynthesis - keratan sulfate	236.511	74.283	1	Fructose and mannose metabolism	474.535	-281.939	1	Chemokine signaling pathway	313.366	-245.375	1	Salivary secretion	315.155	108.611
Mineral absorption	236.124	176.786	1	Selenoamino acid metabolism	456.051	-295.039	1	Pyruvate metabolism	306.62	-120.157	1	Adipocytokine signaling pathway	314.604	158.504
Valine, leucine and isoleucine biosynthesis	234.231	234.231	1	Carbohydrate digestion and absorption	447.668	-326.007	1	Small cell lung cancer	305.706	-238.618	1	Ascorbate and aldarate metabolism	312.861	222.289
B cell receptor signaling pathway	232.186	216.963	1	Adipocytokine signaling pathway	445.212	-278.083	1	Toll-like receptor signaling pathway	299.92	-259.792	1	Pentose and glucuronate interconversions	303.947	124.173
Asthma	228.323	228.323	1	Phenylalanine, tyrosine and tryptophan biosynthesis	423.353	-290.381	1	Fructose and mannose metabolism	294.861	-227.813	1	Riboflavin metabolism	303.714	164.145
Cyanoamino acid metabolism	225.758	225.758	1	Proximal tubule bicarbonate reclamation	418.897	-340.653	1	Cytokine-cytokine receptor interaction	292.47	-233.035	1	Metabolism of xenobiotics by cytochrome P450	293.119	73.8252
Circadian rhythm - mammal	225.726	24.715	1	Protein export	416.455	326.78	1	Bile secretion	291.618	-195.261	1	Steroid biosynthesis	291.955	191.367
T cell receptor signaling pathway	225.398	211.338	1	Arachidonic acid metabolism	405.468	-360.423	1	Tyrosine metabolism	287.969	-25.0217	1	Toll-like receptor signaling pathway	290.536	253.771
Pentose and glucuronate interconversions	218.761	84.1462	1	Lysine degradation	383.755	-356.477	1	Glutathione metabolism	287.372	-287.372	1	Fc gamma R-mediated phagocytosis	279.383	272.232
Pathways in cancer (overview)	214.428	175.948	1	Pantothenate and CoA biosynthesis	378.227	-344.495	1	Glyoxylate and dicarboxylate metabolism	278.195	-217.896	1	Cytosolic DNA-sensing pathway	274.297	274.297
Dorso-ventral axis formation	214.207	159.558	1	Metabolic pathways	373.7	-230.424	1	Cyanoamino acid metabolism	276.654	-276.654	1	Vitamin digestion and absorption	273.619	-211.723
ECM-receptor interaction	213.287	198.086	1	Phenylalanine metabolism	355.41	75.5454	1	Type I diabetes mellitus	267.399	-267.399	1	Measles	260.691	226.894
Hepatitis C	211.928	170.97	1	Amino sugar and nucleotide sugar metabolism	347.025	-20.3067	1	Rheumatoid arthritis	264.014	-248.195	1	Protein digestion and absorption	260.686	38.3915
Pantothenate and CoA biosynthesis	211.604	117.713	1	ABC transporters	331.015	-214.521	1	Fatty acid biosynthesis	257.963	257.963	1	Natural killer cell mediated cytotoxicity	258.731	250.912
Graft-versus-host disease	211.555	211.555	1	Cyanoamino acid metabolism	325.154	-236.136	1	Nicotinate and nicotinamide metabolism	246.847	31.0279	1	Neuroactive ligand-receptor interaction	255.645	132.608
RIG-I-like receptor signaling pathway	208.233	166.335	1	Glycosaminoglycan biosynthesis - chondroitin sulfate	321.205	284.603	1	Adipocytokine signaling pathway	246.55	-171.368	1	Peroxisome	248.219	98.8534
Amino sugar and nucleotide sugar metabolism	202.596	181.221	1	alpha-Linolenic acid metabolism	316.124	-261.762	1	African trypanosomiasis	244.757	-244.757	1	Glycolysis / Gluconeogenesis	246.712	14.452
PPAR signaling pathway	196.588	97.0731	1	Butirosin and neomycin biosynthesis	302.12	302.12	1	Intestinal immune network for IgA production	243.19	-226.434	1	Starch and sucrose metabolism	244.269	115.92
Prostate cancer	190.141	170.133	1	Arginine and proline metabolism	300.331	-121.275	1	Glycine, serine and threonine metabolism	241.604	-241.604	1	Renin-angiotensin system	232.074	-232.074
Arginine and proline metabolism	188.803	119.726	1	Mineral absorption	289.51	155.14	1	RIG-I-like receptor signaling pathway	239.492	-136.043	1	Type II diabetes mellitus	222.81	28.5599
Intestinal immune network for IgA production	188.138	179.941	1	Amyotrophic lateral sclerosis (ALS)	287.432	-24.496	1	Measles	237.093	-204.656	1	Apoptosis	221.31	184.35
Notch signaling pathway	187.95	83.2448	1	Sulfur relay system	284.835	-60.8227	1	Alanine, aspartate and glutamate metabolism	236.045	-236.045	1	Propanoate metabolism	220.996	-92.2494
Tuberculosis	178.452	166.386	1	Citrate cycle (TCA cycle)	282.439	-229.842	1	Graft-versus-host disease	227.865	-227.865	1	Glycerophospholipid metabolism	218.785	17.0702
Chronic myeloid leukemia	177.145	170.624	1	Type II diabetes mellitus	281.732	-124	1	Osteoclast differentiation	227.374	-168.294	1	Glioma	218.74	218.74
Thyroid cancer	172.709	133.47	1	Riboflavin metabolism	263.749	-109.067	1	Carbohydrate digestion and absorption	225.926	-199.028	1	MAPK signaling pathway	216.884	114.189
RNA degradation	167.028	102.422	1	Alanine, aspartate and glutamate metabolism	262.976	-149.952	1	Glycosaminoglycan biosynthesis - chondroitin sulfate	224.203	194.407	1	Toxoplasmosis	214.389	157.802
Sulfur relay system	165.438	165.438	1	Bladder cancer	260.713	-61.5997	1	Apoptosis	223.95	-132.752	1	alpha-Linolenic acid metabolism	212.161	183.779
Aminoacyl-tRNA biosynthesis	164.151	113.779	1	Amoebiasis	254.42	133.544	1	Galactose metabolism	223.745	-91.2902	1	Pyrimidine metabolism	206.374	184.978
Phagosome	161.605	151.118	1	Aldosterone-regulated sodium reabsorption	253.899	66.1856	1	Chagas disease	223.335	-200.922	1	Melanoma	201.558	201.558
Aldosterone-regulated sodium reabsorption	160.449	48.978	1	Inositol phosphate metabolism	252.575	-198.815	1	Phenylalanine, tyrosine and tryptophan biosynthesis	223.024	-223.024	1	Pyruvate metabolism	201.393	5.60679
Tyrosine metabolism	160.146	123.561	1	Glycerolipid metabolism	252.076	-201.572	1	Metabolic pathways	221.238	-146.613	1	Maturity onset diabetes of the young	197.477	72.3287
Staphylococcus aureus infection	159.349	159.349	1	Cysteine and methionine metabolism	250.109	-100.182	1	Inositol phosphate metabolism	217.616	-162.716	1	Glutathione metabolism	197.215	157.835
Metabolism of xenobiotics by cytochrome P450	158.185	149.416	1	Protein processing in endoplasmic reticulum	249.777	212.08	1	ABC transporters	215.55	-164.471	1	Amyotrophic lateral sclerosis (ALS)	196.504	-86.5179
Neurotrophin signaling pathway	153.923	127.876	1	Phagosome	246.183	184.844	1	MAPK signaling pathway	214.941	-72.2712	1	Synthesis and degradation of ketone bodies	187.13	-18.323
Ribosome biogenesis in eukaryotes	153.594	153.594	1	Gap junction	240.22	172.658	1	Maturity onset diabetes of the young	209.969	-59.1853	1	Glycosaminoglycan biosynthesis - keratan sulfate	185.821	135.238
Arachidonic acid metabolism	152.777	133.769	1	Insulin signaling pathway	238.805	-94.4623	1	alpha-Linolenic acid metabolism	207.749	-134.784	1	O-Glycan biosynthesis	184.978	-91.2284
Cell cycle	151.592	-103.42	1	Folate biosynthesis	221.296	-157.342	1	Lysine degradation	204.868	-162.155	1	Porphyrin and chlorophyll metabolism	184.115	115.693
Collecting duct acid secretion	149.691	102.342	1	Vitamin digestion and absorption	218.441	-119.53	1	Complement and coagulation cascades	200.597	-25.442	1	Prostate cancer	184.051	146.454
Caffeine metabolism	148.414	-148.414	1	Non-small cell lung cancer	217.653	-139.733	1	Chronic myeloid leukemia	199.677	-136.478	1	Pancreatic secretion	182.452	149.443
Sulfur metabolism	147.217	73.1205	1	Glycosphingolipid biosynthesis - ganglio series	212.391	-187.208	1	Asthma	196.564	-196.564	1	Pathways in cancer (overview)	180.842	139.357
Bile secretion	143.471	42.7918	1	Gastric acid secretion	209.556	-65.0128	1	Pathways in cancer (overview)	196.306	-126.539	1	Ether lipid metabolism	174.581	158.363
Glycosphingolipid biosynthesis - lacto and neolacto series	142.739	-21.0196	1	Small cell lung cancer	202.856	-71.0036	1	Hematopoietic cell lineage	195.193	-139.482	1	Long-term depression	173.858	29.7879
Cell adhesion molecules (CAMs)	142.447	107.033	1	Collecting duct acid secretion	195.285	95.8387	1	Allograft rejection	191.552	-191.552	1	O-Mannosyl glycan biosynthesis	173.221	103.095
Leukocyte transendothelial migration	142.356	72.7979	1	Aminoacyl-tRNA biosynthesis	189.305	141.972	1	Hepatitis C	189.896	-131.968	1	Lysosome	171.659	171.659
Proximal tubule bicarbonate reclamation	141.205	-20.2971	1	Vascular smooth muscle contraction	186.582	-125.45	1	Histidine metabolism	189.64	-83.0926	1	Small cell lung cancer	170.302	170.302
Taste transduction	140.979	114.521	1	Prion diseases	184.602	-58.6866	1	Cell cycle	183.688	122.438	1	Fc epsilon RI signaling pathway	169.804	161.695
Autoimmune thyroid disease	137.646	137.646	1	Protein digestion and absorption	183.652	-114.733	1	Antigen processing and presentation	183.532	-164.383	1	Tryptophan metabolism	166.819	-27.9925
Insulin signaling pathway	136.941	-48.8861	1	Salivary secretion	183.443	37.4833	1	T cell receptor signaling pathway	183.394	-154.034	1	RIG-I-like receptor signaling pathway	164.92	164.92
Endocytosis	133.829	82.8321	1	Systemic lupus erythematosus	179.338	42.7549	1	Toxoplasmosis	182.745	-140.287	1	ABC transporters	164.475	22.4022
ErbB signaling pathway	130.043	66.9596	1	Osteoclast differentiation	174.998	151.921	1	Prostate cancer	175.653	-111.494	1	Pentose phosphate pathway	163.685	108.151
Pancreatic cancer	127.655	113.851	1	Hedgehog signaling pathway	174.911	-165.973	1	Melanoma	173.594	-36.1487	1	Gastric acid secretion	160.947	41.1926
Folate biosynthesis	127.604	127.604	1	Maturity onset diabetes of the young	174.055	-107.559	1	Phenylalanine metabolism	170.693	-71.8951	1	Chronic myeloid leukemia	159.741	159.741
Hypertrophic cardiomyopathy (HCM)	127.181	93.8057	1	Staphylococcus aureus infection	169.897	-31.935	1	Calcium signaling pathway	167.827	-113.831	1	Insulin signaling pathway	159.211	-35.6812
Wnt signaling pathway	125.317	37.6796	1	Pancreatic secretion	167.73	-24.0041	1	Protein processing in endoplasmic reticulum	165.635	-65.3899	1	Metabolic pathways	158.287	15.1835
Ubiquitin mediated proteolysis	120.837	86.1323	1	Fat digestion and absorption	167.677	-38.7668	1	B cell receptor signaling pathway	162.509	-109.3	1	B cell receptor signaling pathway	157.934	120.814
Endometrial cancer	120.018	79.0721	1	Calcium signaling pathway	162.966	-49.4214	1	Arginine and proline metabolism	158.156	-90.5269	1	Regulation of actin cytoskeleton	157.627	96.5625
Spliceosome	119.168	119.168	1	Purine metabolism	162.675	-49.5362	1	Colorectal cancer	157.93	-43.2997	1	Gap junction	157.196	98.5582
Arrhythmogenic right ventricular cardiomyopathy (ARVC)	118.544	37.1442	1	Regulation of autophagy	161.407	-124.336	1	Cysteine and methionine metabolism	157.599	-104.235	1	Arginine and proline metabolism	156.67	-33.4298
Steroid hormone biosynthesis	117.848	8.48212	1	ECM-receptor interaction	161.131	29.4152	1	Amoebiasis	157.117	-109.625	1	Bile secretion	154.66	78.4289
Viral myocarditis	115.713	101.679	1	Axon guidance	159.777	5.80348	1	Sulfur relay system	157.08	-30.0328	1	Glycosphingolipid biosynthesis - lacto and neolacto series	151.74	74.0268
Focal adhesion	114.795	95.4225	1	Toll-like receptor signaling pathway	159.275	122.285	1	Amyotrophic lateral sclerosis (ALS)	157.067	-61.617	1	Alanine, aspartate and glutamate metabolism	151.253	17.1942
Endocrine and other factor-regulated calcium reabsorption	114.193	-21.3174	1	Cytokine-cytokine receptor interaction	159.183	78.7033	1	Valine, leucine and isoleucine biosynthesis	156.108	-156.108	1	Hepatitis C	150.777	105.815
Nicotinate and nicotinamide metabolism	113.638	87.6792	1	Phosphatidylinositol signaling system	157.184	-92.0871	1	Acute myeloid leukemia	149.259	-96.5902	1	Systemic lupus erythematosus	147.888	69.1293
Carbohydrate digestion and absorption	113.602	47.6194	1	Hepatitis C	154.153	41.9442	1	Autoimmune thyroid disease	148.832	-148.832	1	Endocytosis	145.038	127.999
Primary immunodeficiency	112.805	112.805	1	Hematopoietic cell lineage	151.437	119.224	1	Insulin signaling pathway	147.86	-19.0356	1	Phototransduction	144.63	14.3216
Melanogenesis	111.859	70.2597	1	N-Glycan biosynthesis	151.1	135.205	1	Primary immunodeficiency	146.262	-75.4712	1	Galactose metabolism	143.29	51.6202
Renal cell carcinoma	111.222	98.9977	1	Glycosaminoglycan biosynthesis - keratan sulfate	144.811	-54.7804	1	Gap junction	141.636	92.5921	1	Hedgehog signaling pathway	142.466	-142.466
Glutathione metabolism	109.362	34.3836	1	Circadian rhythm - mammal	142.759	-126.835	1	Glycosaminoglycan biosynthesis - keratan sulfate	141.484	2.61774	1	Basal cell carcinoma	141.639	-98.9965
Fructose and mannose metabolism	108.672	78.5565	1	Leukocyte transendothelial migration	142.467	70.6159	1	Phagosome	139.668	-10.1241	1	Non-small cell lung cancer	141.568	141.568
Protein digestion and absorption	108.566	57.5265	1	Glycosphingolipid biosynthesis - globo series	142.135	24.0514	1	Staphylococcus aureus infection	138.921	-120.627	1	VEGF signaling pathway	138.634	130.524
TGF-beta signaling pathway	108.467	86.2402	1	Pyrimidine metabolism	141.873	-5.0427	1	Neurotrophin signaling pathway	137.903	-46.6954	1	Pancreatic cancer	138.062	138.062
Histidine metabolism	108.335	56.102	1	p53 signaling pathway	139.657	-26.795	1	TGF-beta signaling pathway	136.814	-50.6267	1	Primary bile acid biosynthesis	138.016	36.5589
Propanoate metabolism	107.685	107.685	1	Ubiquinone and other terpenoid-quinone biosynthesis	139.536	-139.536	1	Non-small cell lung cancer	133.955	-51.6063	1	Aldosterone-regulated sodium reabsorption	137.412	65.6721
Protein export	106.729	106.729	1	Glycosphingolipid biosynthesis - lacto and neolacto series	139.259	-51.2849	1	Amino sugar and nucleotide sugar metabolism	131.583	-40.4379	1	T cell receptor signaling pathway	135.869	128.092
Systemic lupus erythematosus	106.548	94.9116	1	Pathways in cancer (overview)	138.358	-16.9579	1	Hedgehog signaling pathway	130.982	-117.461	1	SNARE interactions in vesicular transport	134.453	99.5572
Complement and coagulation cascades	104.866	-5.75683	1	Glycerophospholipid metabolism	137.465	-82.6853	1	Protein export	130.477	3.65043	1	Glycine, serine and threonine metabolism	133.226	-14.3711
VEGF signaling pathway	103.605	77.1381	1	Glutamatergic synapse	134.321	-4.56122	1	Aldosterone-regulated sodium reabsorption	129.439	63.7391	1	Carbohydrate digestion and absorption	132.46	65.7545
Amyotrophic lateral sclerosis (ALS)	102.736	73.8671	1	Dilated cardiomyopathy (DCM)	132.462	-35.4413	1	ErbB signaling pathway	128.204	-72.3354	1	ErbB signaling pathway	132.01	110.8
ABC transporters	102.344	53.3309	1	Basal cell carcinoma	131.002	-40.2321	1	Tuberculosis	123.71	-71.1747	1	Amino sugar and nucleotide sugar metabolism	130.094	130.094
Inositol phosphate metabolism	101.326	60.1552	1	Renin-angiotensin system	130.768	-91.2334	1	Jak-STAT signaling pathway	122.573	-100.327	1	Nitrogen metabolism	128.005	-85.0516
Gastric acid secretion	100.844	8.49602	1	mTOR signaling pathway	130.261	-53.9646	1	ECM-receptor interaction	122.101	-62.769	1	Cysteine and methionine metabolism	126.578	57.5668
Natural killer cell mediated cytotoxicity	99.0627	90.4061	1	Chemokine signaling pathway	128.004	10.5259	1	Leukocyte transendothelial migration	119.472	-52.8467	1	Vascular smooth muscle contraction	125.552	15.4674
Base excision repair	97.0422	21.7623	1	Jak-STAT signaling pathway	125.425	63.5244	1	Proximal tubule bicarbonate reclamation	119.098	-60.726	1	Alzheimer's disease	124.54	-7.49669
Dilated cardiomyopathy (DCM)	95.4195	64.3128	1	Sphingolipid metabolism	125.102	63.5285	1	Glycerolipid metabolism	118.496	-58.1782	1	Wnt signaling pathway	121.297	-51.6186
Axon guidance	94.5833	49.9666	1	Cardiac muscle contraction	120.253	0.577978	1	Type II diabetes mellitus	118.212	22.0147	1	beta-Alanine metabolism	117.681	-6.49329
Tryptophan metabolism	92.4276	75.0658	1	Hypertrophic cardiomyopathy (HCM)	119.44	-31.8022	1	Citrate cycle (TCA cycle)	117.069	-34.6974	1	Valine, leucine and isoleucine degradation	114.496	-81.5577
Butanoate metabolism	90.8299	90.8299	1	Valine, leucine and isoleucine biosynthesis	117.015	117.015	1	Circadian rhythm - mammal	114.919	-78.7313	1	Melanogenesis	112.241	-57.3139
Metabolic pathways	90.1077	48.4094	1	Glycosaminoglycan degradation	113.614	-67.3657	1	Vitamin digestion and absorption	114.763	-37.9449	1	Valine, leucine and isoleucine biosynthesis	112.084	-112.084
Selenoamino acid metabolism	88.7304	34.5948	1	RNA degradation	112.176	61.2075	1	Folate biosynthesis	114.498	-114.498	1	Butanoate metabolism	112.008	-61.9914
mTOR signaling pathway	88.4432	23.4607	1	Neuroactive ligand-receptor interaction	112.123	-18.7669	1	Riboflavin metabolism	113.851	-113.851	1	ECM-receptor interaction	106.744	33.7683
Purine metabolism	87.9982	46.5895	1	Lysosome	111.36	-10.9379	1	Notch signaling pathway	113.244	-56.2078	1	Biosynthesis of unsaturated fatty acids	106.448	-53.8148
Gap junction	87.0495	64.624	1	Regulation of actin cytoskeleton	110.567	-8.00341	1	Neuroactive ligand-receptor interaction	112.434	-67.3991	1	p53 signaling pathway	105.273	23.4457
Nitrogen metabolism	86.6925	61.9954	1	Endocrine and other factor-regulated calcium reabsorption	109.022	-9.2197	1	Cell adhesion molecules (CAMs)	111.979	-72.6324	1	Fructose and mannose metabolism	102.968	102.968
Progesterone-mediated oocyte maturation	84.2424	46.227	1	Melanogenesis	108.324	35.9767	1	O-Glycan biosynthesis	110.092	-58.988	1	Antigen processing and presentation	99.5934	-22.25
Phototransduction	83.5557	-5.77187	1	Ribosome biogenesis in eukaryotes	108.06	103.934	1	Base excision repair	109.881	56.3367	1	mTOR signaling pathway	98.4318	98.4318
O-Glycan biosynthesis	82.889	68.9156	1	Tuberculosis	107.778	82.0678	1	Ribosome biogenesis in eukaryotes	108.108	24.3542	1	Folate biosynthesis	97.8764	97.8764
Ubiquinone and other terpenoid-quinone biosynthesis	81.0088	-81.0088	1	TGF-beta signaling pathway	104.502	56.8485	1	Axon guidance	107.801	-23.9512	1	Endocrine and other factor-regulated calcium reabsorption	94.9551	-45.3976
Fc gamma R-mediated phagocytosis	79.3454	53.7347	1	Colorectal cancer	103.629	79.0032	1	Purine metabolism	105.914	-36.8631	1	Collecting duct acid secretion	94.6939	-39.7381
Calcium signaling pathway	79.1087	27.3102	1	Apoptosis	103.553	69.4756	1	Dorso-ventral axis formation	105.807	6.17866	1	Glycosaminoglycan biosynthesis - chondroitin sulfate	93.6224	93.6224
Pancreatic secretion	77.2099	48.1697	1	Tight junction	103.459	8.0206	1	Viral myocarditis	104.982	-91.2689	1	Focal adhesion	92.2862	71.4269
Salivary secretion	76.5445	25.866	1	Wnt signaling pathway	103.38	19.0644	1	Mineral absorption	103.319	-19.056	1	Acute myeloid leukemia	90.94	90.94
GnRH signaling pathway	73.9178	55.7957	1	Leishmaniasis	100.287	77.5694	1	VEGF signaling pathway	102.597	-40.8652	1	Hypertrophic cardiomyopathy (HCM)	90.7529	60.6076
Vasopressin-regulated water reabsorption	69.8397	54.9547	1	Long-term depression	99.7279	60.81	1	Thiamine metabolism	102.037	102.037	1	Sulfur metabolism	89.5079	89.5079
Basal transcription factors	69.6183	37.0933	1	Other glycan degradation	99.1872	-25.81	1	Salivary secretion	101.457	8.21603	1	Bacterial invasion of epithelial cells	89.3266	80.695
Galactose metabolism	68.6556	58.5642	1	Toxoplasmosis	98.4667	51.7707	1	Endocytosis	101.35	-64.5411	1	Vasopressin-regulated water reabsorption	88.0955	-88.0955
Glycosphingolipid biosynthesis - globo series	68.4817	-68.4817	1	Arrhythmogenic right ventricular cardiomyopathy (ARVC)	98.3482	-40.5378	1	Phosphatidylinositol signaling system	98.3999	-57.0959	1	Primary immunodeficiency	83.0274	83.0274
Glioma	68.0461	51.4461	1	Nucleotide excision repair	98.075	-14.9912	1	mTOR signaling pathway	97.6524	2.49699	1	Glycosaminoglycan biosynthesis - heparan sulfate	81.7182	13.0232
Phosphatidylinositol signaling system	66.8332	16.0445	1	RNA transport	97.5562	72.381	1	Vascular smooth muscle contraction	97.5514	-52.0297	1	Fatty acid elongation in mitochondria	81.4469	-81.4469
Cardiac muscle contraction	66.5284	24.9758	1	Cell adhesion molecules (CAMs)	95.8664	10.5605	1	Regulation of actin cytoskeleton	96.3576	-14.3515	1	Tight junction	79.6299	-19.2671
Glycosaminoglycan biosynthesis - chondroitin sulfate	66.2348	47.0147	1	RIG-I-like receptor signaling pathway	95.7826	34.4715	1	Spliceosome	95.9192	-62.4925	1	Adherens junction	79.2672	35.4317
Non-small cell lung cancer	66.1311	35.374	1	Long-term potentiation	95.2744	-44.3325	1	Hypertrophic cardiomyopathy (HCM)	93.6091	-83.1616	1	Glycosphingolipid biosynthesis - globo series	79.2338	-14.0783
Glycosaminoglycan degradation	64.8626	64.8626	1	Melanoma	95.2299	-43.8826	1	Glycosaminoglycan degradation	93.5491	-52.8217	1	Progesterone-mediated oocyte maturation	78.9946	6.10956
RNA transport	63.9797	55.1739	1	MAPK signaling pathway	94.8175	-5.99726	1	Glycosaminoglycan biosynthesis - heparan sulfate	92.9876	26.3651	1	Glutamatergic synapse	78.6261	28.4676
Regulation of actin cytoskeleton	63.6978	31.8115	1	Measles	94.4121	29.8008	1	Glycerophospholipid metabolism	92.8612	-17.2376	1	Proximal tubule bicarbonate reclamation	78.2307	-78.2307
Glutamatergic synapse	62.8305	16.8498	1	Chagas disease	91.7878	46.7257	1	Fat digestion and absorption	89.0993	22.4907	1	Cell cycle	77.2043	32.9019
Pyruvate metabolism	62.3468	38.0693	1	Dorso-ventral axis formation	91.4933	-10.2921	1	Sulfur metabolism	89.0156	-71.5146	1	Notch signaling pathway	74.4381	-50.1317
DNA replication	62.1987	3.72159	1	Phototransduction	87.5578	-59.4297	1	DNA replication	88.7569	38.5592	1	Selenoamino acid metabolism	72.9506	72.9506
Melanoma	60.1684	48.4178	1	African trypanosomiasis	87.5342	17.8859	1	Endometrial cancer	88.7221	-17.444	1	Tyrosine metabolism	72.8243	-27.8924
Terpenoid backbone biosynthesis	59.8889	59.8889	1	Progesterone-mediated oocyte maturation	87.2457	12.0502	1	Systemic lupus erythematosus	88.6814	-44.3382	1	Inositol phosphate metabolism	71.1276	-19.6875
Hedgehog signaling pathway	59.0585	-12.4669	1	mRNA surveillance pathway	86.9535	46.4831	1	Pyrimidine metabolism	87.1611	7.56351	1	Sphingolipid metabolism	70.238	-34.5996
Pentose phosphate pathway	58.5664	58.5664	1	Focal adhesion	85.5849	7.16175	1	Butirosin and neomycin biosynthesis	86.0452	86.0452	1	Vitamin B6 metabolism	69.6155	-69.6155
Valine, leucine and isoleucine degradation	57.1744	47.5492	1	Sulfur metabolism	85.5062	15.9622	1	Glioma	84.7257	-32.6471	1	Axon guidance	63.7694	55.6563
Neuroactive ligand-receptor interaction	56.748	22.5383	1	Oocyte meiosis	84.7883	-9.65081	1	Glycosphingolipid biosynthesis - lacto and neolacto series	84.2505	-1.1151	1	Purine metabolism	63.7393	25.7982
Drug metabolism - other enzymes	56.6939	15.4678	1	Fc gamma R-mediated phagocytosis	84.2595	-4.35943	1	Protein digestion and absorption	81.8403	-67.7704	1	Dilated cardiomyopathy (DCM)	62.8053	37.7131
Huntington's disease	56.3961	53.0422	1	Pancreatic cancer	82.735	41.1524	1	Pancreatic secretion	81.537	-33.8013	1	Thyroid cancer	62.1243	62.1243
O-Mannosyl glycan biosynthesis	54.7823	44.1147	1	Proteasome	82.631	82.631	1	N-Glycan biosynthesis	80.7946	74.4343	1	Dorso-ventral axis formation	61.5008	61.5008
Adherens junction	53.8992	-8.22291	1	Oxidative phosphorylation	81.5827	32.1072	1	Glycosylphosphatidylinositol(GPI)-anchor biosynthesis	80.3885	13.9037	1	GnRH signaling pathway	60.8301	43.388
Sphingolipid metabolism	52.8365	6.99667	1	Ubiquitin mediated proteolysis	81.4223	42.229	1	Natural killer cell mediated cytotoxicity	79.7738	-60.4295	1	Arrhythmogenic right ventricular cardiomyopathy (ARVC)	59.5033	11.0463
Peroxisome	52.8049	-8.20146	1	Spliceosome	81.3166	50.5545	1	Homologous recombination	77.4503	-51.8695	1	Histidine metabolism	59.1051	59.1051
One carbon pool by folate	51.8837	51.8837	1	Antigen processing and presentation	80.8912	53.7748	1	Regulation of autophagy	77.0351	-62.542	1	One carbon pool by folate	58.8745	-24.4425
Fc epsilon RI signaling pathway	50.618	44.5952	1	Bacterial invasion of epithelial cells	78.2019	13.9086	1	Focal adhesion	76.7046	-31.0132	1	Circadian rhythm - mammal	56.4497	-56.4497
mRNA surveillance pathway	50.5169	50.5169	1	Malaria	77.5541	55.6309	1	Basal cell carcinoma	76.4384	-51.6902	1	Phosphatidylinositol signaling system	56.3327	-8.30974
Pyrimidine metabolism	50.0433	20.926	1	O-Glycan biosynthesis	74.2404	-10.15	1	Long-term depression	74.8171	61.3583	1	Huntington's disease	53.8415	19.3226
Lysosome	49.6949	32.095	1	Base excision repair	73.4067	41.5649	1	Taste transduction	74.1497	3.7386	1	Colorectal cancer	52.3465	52.3465
Nucleotide excision repair	49.1126	13.2569	1	Ribosome	73.1682	73.1682	1	Arrhythmogenic right ventricular cardiomyopathy (ARVC)	72.8754	-17.5952	1	Taste transduction	51.2983	-51.2983
Basal cell carcinoma	49.0838	-37.1973	1	VEGF signaling pathway	72.2447	26.8025	1	Sphingolipid metabolism	72.65	57.3305	1	Neurotrophin signaling pathway	50.4216	46.0288
Tight junction	47.9882	-17.8439	1	SNARE interactions in vesicular transport	72.0753	31.5364	1	Fc gamma R-mediated phagocytosis	72.4907	-48.9827	1	Protein processing in endoplasmic reticulum	48.4845	28.882
Glyoxylate and dicarboxylate metabolism	47.5587	-33.4966	1	Huntington's disease	71.5635	49.7551	1	Pancreatic cancer	72.2996	-13.184	1	Terpenoid backbone biosynthesis	48.2306	48.2306
Alzheimer's disease	47.4403	42.2108	1	Viral myocarditis	71.1229	-2.51376	1	Nucleotide excision repair	72.1157	4.55153	1	Oocyte meiosis	47.3667	-2.51079
Thiamine metabolism	45.5096	-45.5096	1	Ether lipid metabolism	70.8242	-15.5511	1	Long-term potentiation	71.6757	-31.9909	1	Glyoxylate and dicarboxylate metabolism	45.0152	45.0152
Drug metabolism - cytochrome P450	44.7434	21.0314	1	Prostate cancer	70.4212	9.82558	1	RNA degradation	71.5546	-5.9521	1	Phenylalanine metabolism	40.9673	40.9673
Glycerolipid metabolism	44.582	-28.4141	1	Fc epsilon RI signaling pathway	69.6274	23.0036	1	GnRH signaling pathway	70.0576	-25.9939	1	TGF-beta signaling pathway	37.8105	-22.9469
Glycosphingolipid biosynthesis - ganglio series	43.7769	-25.2324	1	Acute myeloid leukemia	68.7789	40.2905	1	Melanogenesis	69.9411	-29.2862	1	Long-term potentiation	37.5712	-3.02609
N-Glycan biosynthesis	43.071	15.1364	1	Non-homologous end-joining	68.4625	-49.5319	1	Renal cell carcinoma	65.8956	-13.9162	1	Lysine degradation	37.0536	-6.36141
Porphyrin and chlorophyll metabolism	42.7216	-29.6616	1	Glycosaminoglycan biosynthesis - heparan sulfate	67.8833	41.8713	1	Ether lipid metabolism	64.9101	15.8642	1	Cyanoamino acid metabolism	35.8408	-35.8408
Biosynthesis of unsaturated fatty acids	42.1476	-28.1765	1	Glycosylphosphatidylinositol(GPI)-anchor biosynthesis	67.8553	-11.7822	1	mRNA surveillance pathway	61.5124	-28.5329	1	Renal cell carcinoma	35.2339	28.4731
Starch and sucrose metabolism	41.6304	-29.2196	1	B cell receptor signaling pathway	67.4888	30.5834	1	Vasopressin-regulated water reabsorption	61.4642	-32.272	1	RNA degradation	34.1668	-20.9737
Glycosaminoglycan biosynthesis - heparan sulfate	41.5354	26.9281	1	Intestinal immune network for IgA production	66.7955	27.0492	1	Huntington's disease	60.1431	2.10521	1	Proteasome	32.1504	32.1504
Citrate cycle (TCA cycle)	41.292	6.37743	1	Rheumatoid arthritis	66.791	46.2107	1	Mismatch repair	59.6299	40.0241	1	Ubiquitin mediated proteolysis	30.3292	30.3292
Oxidative phosphorylation	41.0206	32.1428	1	Glioma	66.5542	3.40095	1	Lysosome	58.9975	-7.87292	1	Sulfur relay system	29.0605	29.0605
Glycolysis / Gluconeogenesis	40.6965	13.7005	1	RNA polymerase	66.1687	66.1687	1	Tight junction	58.7202	-6.32058	1	Taurine and hypotaurine metabolism	27.8762	-27.8762
SNARE interactions in vesicular transport	39.8526	23.8499	1	GnRH signaling pathway	64.9111	7.46457	1	Wnt signaling pathway	58.6583	-21.5868	1	N-Glycan biosynthesis	27.1359	9.49085
Vitamin digestion and absorption	39.5161	-15.1914	1	Homologous recombination	64.3213	-64.3213	1	RNA transport	58.3553	19.0236	1	RNA transport	25.7473	25.7473
Glycerophospholipid metabolism	38.3631	-0.180258	1	Adherens junction	63.1416	36.9392	1	Fc epsilon RI signaling pathway	58.2476	-8.64049	1	Glycosphingolipid biosynthesis - ganglio series	25.1049	-25.1049
RNA polymerase	38.1654	38.1654	1	Neurotrophin signaling pathway	62.6602	34.9224	1	Dilated cardiomyopathy (DCM)	57.6008	-44.6703	1	Endometrial cancer	23.8202	23.8202
Fat digestion and absorption	35.2085	9.52123	1	Taurine and hypotaurine metabolism	62.5462	6.6898	1	Renin-angiotensin system	55.6639	-16.6535	1	Oxidative phosphorylation	23.1597	-2.04634
Bacterial invasion of epithelial cells	34.6085	16.4986	1	Taste transduction	62.5402	37.6814	1	Oocyte meiosis	53.3632	11.4921	1	Parkinson's disease	21.7727	9.47714
Lysine degradation	29.5797	-24.4098	1	Cell cycle	61.5254	-15.3554	1	Progesterone-mediated oocyte maturation	52.8455	-5.42752	1	Olfactory transduction	17.2958	-17.2958
Oocyte meiosis	29.2453	-23.3213	1	Notch signaling pathway	61.3964	9.30554	1	Adherens junction	51.2141	39.3105	1	Glycosaminoglycan degradation	16.3713	16.3713
Ether lipid metabolism	28.3837	16.9349	1	DNA replication	61.2691	33.9068	1	Non-homologous end-joining	50.7858	10.53	1	Cardiac muscle contraction	16.1935	-8.33985
Fatty acid metabolism	27.3454	-27.3454	1	Chronic myeloid leukemia	59.8051	18.6184	1	Glutamatergic synapse	50.3767	-2.44067	1	Spliceosome	13.2547	9.5764
Non-homologous end-joining	25.7518	-25.7518	1	Natural killer cell mediated cytotoxicity	58.821	8.38042	1	Gastric acid secretion	50.3063	-34.6052	1	Other glycan degradation	12.9262	-12.9262
Vascular smooth muscle contraction	22.7146	-8.0373	1	Parkinson's disease	58.7579	8.62432	1	Ubiquitin mediated proteolysis	49.5507	-0.548301	1	Citrate cycle (TCA cycle)	10.1233	-10.1233
Parkinson's disease	22.5198	9.58633	1	Endocytosis	58.45	9.33925	1	SNARE interactions in vesicular transport	49.3491	-7.63507	1	Regulation of autophagy	9.92976	-9.92976
Renin-angiotensin system	21.7919	-21.7919	1	Renal cell carcinoma	55.8108	47.4913	1	RNA polymerase	48.4951	40.0104	1	Aminoacyl-tRNA biosynthesis	7.69708	-7.69708
Glycosylphosphatidylinositol(GPI)-anchor biosynthesis	20.8394	-20.8394	1	Alzheimer's disease	53.3278	35.4072	1	Alzheimer's disease	45.7009	1.71522	1	Ribosome biogenesis in eukaryotes	6.74655	6.74655
Long-term potentiation	18.5363	7.64021	1	T cell receptor signaling pathway	52.9172	20.1329	1	Cardiac muscle contraction	40.2704	12.9503	1	Nucleotide excision repair	5.99854	5.99854
Ribosome	16.4269	16.4269	1	Cytosolic DNA-sensing pathway	52.8631	-3.9727	1	Endocrine and other factor-regulated calcium reabsorption	37.2274	8.17466	1	Basal transcription factors	5.71953	5.71953
Regulation of autophagy	15.6448	-15.6448	1	Endometrial cancer	50.7893	19.2042	1	Bacterial invasion of epithelial cells	35.7498	-21.0345	1
Fatty acid elongation in mitochondria	12.6171	-12.6171	1	Basal transcription factors	49.8426	26.7707	1	Glycosphingolipid biosynthesis - ganglio series	33.3167	-33.3167	1
Mismatch repair	12.0553	-12.0553	1	Mismatch repair	45.0642	23.5037	1	Glycosphingolipid biosynthesis - globo series	33.3023	7.90243	1
Retinol metabolism	11.9609	-11.9609	1	ErbB signaling pathway	43.4532	6.41356	1	Aminoacyl-tRNA biosynthesis	32.7515	7.67955	1
Other glycan degradation	8.88782	-8.88782	1	Vasopressin-regulated water reabsorption	42.7696	23.4322	1	Other glycan degradation	30.9944	2.38504	1
Olfactory transduction	8.66461	-5.84862	1	Type I diabetes mellitus	41.6735	-33.0245	1	Proteasome	30.3594	30.3594	1
Long-term depression	7.32441	4.46923	1	NOD-like receptor signaling pathway	36.1841	36.1841	1	Basal transcription factors	29.4217	5.34899	1
Proteasome	5.59922	5.59922	1	Olfactory transduction	31.5883	-23.0351	1	Oxidative phosphorylation	20.9314	5.73165	1
Homologous recombination	4.97128	-4.97128	1	Primary immunodeficiency	14.289	14.289	1	Parkinson's disease	18.7505	7.99266	1
				Graft-versus-host disease	12.9466	-12.9466	1	Ribosome	17.6259	15.2184	1
				Allograft rejection	11.3773	-11.3773	1	Ubiquinone and other terpenoid-quinone biosynthesis	12.3919	-12.3919	1
				Autoimmune thyroid disease	8.93935	-8.93935	1	Olfactory transduction	11.0491	-4.62908	1
								Collecting duct acid secretion	10.1223	10.1223	1
			#N/A				#N/A
			#N/A				#N/A
			#N/A				#N/A
			#N/A				#N/A
			#N/A				#N/A
			#N/A				#N/A
			#N/A				#N/A
			#N/A				#N/A
			#N/A				#N/A
			#N/A				#N/A
			#N/A				#N/A
			#N/A				#N/A
			#N/A				#N/A
			#N/A				#N/A
			#N/A				#N/A
			#N/A				#N/A
			#N/A				#N/A
			#N/A				#N/A
			#N/A				#N/A
			#N/A				#N/A
			#N/A				#N/A
			#N/A				#N/A
			#N/A				#N/A
			#N/A				#N/A
			#N/A				#N/A
			#N/A				#N/A
			#N/A				#N/A
			#N/A				#N/A
			#N/A				#N/A
			#N/A				#N/A
			#N/A				#N/A
			#N/A				#N/A
			#N/A				#N/A
			#N/A				#N/A
			#N/A				#N/A
			#N/A				#N/A
			#N/A				#N/A
			#N/A				#N/A
			#N/A				#N/A
			#N/A				#N/A
			#N/A				#N/A
			#N/A				#N/A
			#N/A				#N/A
			#N/A				#N/A
			#N/A				#N/A
			#N/A				#N/A
			#N/A				#N/A
			#N/A				#N/A
			#N/A				#N/A
			#N/A				#N/A
			#N/A				#N/A
			#N/A				#N/A
			#N/A				#N/A
			#N/A				#N/A
			#N/A				#N/A
			#N/A				#N/A
			#N/A				#N/A
			#N/A				#N/A
			#N/A				#N/A
			#N/A				#N/A
			#N/A				#N/A
			#N/A				#N/A
			#N/A				#N/A
			#N/A				#N/A
			#N/A				#N/A
			#N/A				#N/A
			#N/A				#N/A
