# Supplementary material for: The Impact of Intramammary Escherichia coli Challenge on Liver and Mammary Transcriptome and Cross-Talk in Dairy Cows during Early Lactation Using RNAseq
Source: PLoS One. 2016 Jun 23;11(6):e0157480. doi: 10.1371/journal.pone.0157480 (PMC4919052; doi:10.1371/journal.pone.0157480)
Supplement: S7 Fig — (XLSX) [file pone.0157480.s007.xlsx]

## Sheet: Functions
	Liver		Mammary			Liver			Liver			Mammary
Diseases and Bio Functions	12h	24h	24h		Diseases and Bio Functions	12h		Diseases and Bio Functions	24h		Diseases and Bio Functions	24h
abnormal bone density	0	0	-3.08623		activation of cells	2.88191		mass of liver	2.01		angiogenesis	4.78317
absorption of Na+	0	0	0.816497		regeneration of liver	2.72039		proliferation of liver cells	1.55979		cell movement	4.69736
acanthosis	0	0	0.787562		activation of liver cells	2.59664		concentration of acylglycerol	1.41073		homing of cells	4.54668
accumulation of carbohydrate	0	1.02565	0		proliferation of cells	2.44375		concentration of lipid	1.11881		migration of cells	4.47098
accumulation of cells	0.256158	0	0		activation of hepatic stellate cells	2.40139		concentration of triacylglycerol	1.10625		homing	4.45291
accumulation of cholesterol	-0.896258	0	0		stimulation of cells	2.40063		storage of polysaccharide	1.06749		chemotaxis of cells	4.43724
accumulation of cyclic AMP	0	0	-0.251871		recruitment of phagocytes	2.23607		accumulation of carbohydrate	1.02565		chemotaxis	4.36792
accumulation of leukocytes	0.417585	0	0		neoplasia of tumor cell lines	2.2188		quantity of diacylglycerol	0.970143		phosphorylation of L-tyrosine	4.29373
accumulation of lipid	0.14626	0	0.295218		cytostasis of liver cells	2.20128		binding of cells	0.923381		invasion of tumor cell lines	4.03926
accumulation of myeloid cells	1.06749	0	0		cell movement	2.20068		infiltration by neutrophils	0.896258		cell movement of kidney cell lines	3.95534
accumulation of polysaccharide	0	0.727607	0		cell movement of liver cells	2.03497		degeneration of liver	0.786334		cell movement of epithelial cell lines	3.89311
activation of cells	2.88191	0	0		transcription of RNA	2.01535		accumulation of polysaccharide	0.727607		invasion of cells	3.83332
activation of enzyme	0	0	-0.787562		binding of cells	2.01251		cell viability	0.444516		arthropathy	3.80711
activation of hepatic stellate cells	2.40139	0	0		chemotaxis of cells	1.99326		necrosis of liver	0.238727		size of body	3.76746
activation of liver cells	2.59664	0	0		cytostasis of hepatocytes	1.98052		cell survival	0.224298		cell movement of embryonic cell lines	3.76103
activation of myeloid cells	1.71499	0	0		stimulation of hepatoma cell lines	1.9799		concentration of phosphatidylinositol	0.152499		arthritis	3.70927
activation of sterol	0	0	0.57735		stimulation of hepatocytes	1.96396		transport of palmitic acid	0.0361425		length of animal	3.70643
acute coronary syndrome	0	0	-0.320256		expression of RNA	1.91851		transport of fatty acid	-0.267068		invasion of breast cancer cell lines	3.69187
adhesion of immune cells	0	0	2.35907		proliferation of hematopoietic progenitor cells	1.79415		quantity of carbohydrate	-0.314347		cell movement of breast cancer cell lines	3.64087
adiposity	0	0	0.337869		migration of cells	1.77737		cell viability of hepatoma cell lines	-0.365656		immune response of cells	3.53448
airway hyperresponsiveness	0	0	1.37309		activation of myeloid cells	1.71499		quantity of glycogen	-0.433555		thermoregulation	3.44606
allergy	0	0	1.69266		binding of hepatoma cell lines	1.70588		flux of lipid	-0.4406		cell movement of tumor cell lines	3.44177
allodynia	0	0	-0.134568		cell viability	1.59736		replication of Flaviviridae	-0.777029		migration of breast cancer cell lines	3.40023
anaphylaxis	0	0	2		proliferation of blood cells	1.59116		uptake of digoxin	-1		Rheumatic Disease	3.38048
angiogenesis	0	0	4.78317		cytostasis	1.57676		fatty acid metabolism	-1.1049		phagocytosis	3.27161
anorexia	0	0	1.2521		damage of liver cells	1.5625		concentration of eicosanoid	-1.50111		proliferation of cells	3.25412
antibody response	0	0	0.747409		migration of liver cells	1.52632		oxidation of lipid	-1.66686		migration of tumor cell lines	3.20474
antimicrobial response	0	0	1.99725		cell movement of neutrophils	1.46261		transport of lipid	-1.89784		phagocytosis of cells	3.15997
antiviral response	0	0	1.99725		proliferation of erythroid progenitor cells	1.43208		transport of bile salt	-1.98052		mobilization of Ca2+	3.1128
apoptosis	0.183775	0	0.0893025		quantity of hematopoietic progenitor cells	1.37199		transport of molecule	-2.11462		endotoxicosis	3.04866
apoptosis of epithelial cells	-0.130189	0	0		cell movement of hepatoma cell lines	1.28996		transport of steroid	-2.18259		release of nitric oxide	2.99423
apoptosis of fibrosarcoma cell lines	0	0	-0.483475		leukocyte migration	1.28576					hypersensitive reaction	2.94167
apoptosis of hepatocytes	-0.170934	0	0		synthesis of nitric oxide	1.21268					toxemia	2.92581
apoptosis of hepatoma cell lines	1.20171	0	0		apoptosis of hepatoma cell lines	1.20171					homing of kidney cell lines	2.90399
apoptosis of liver cells	-0.103903	0	0		apoptosis of oval cells	1.18279					cell movement of leukocytes	2.8706
apoptosis of oval cells	1.18279	0	0		proliferation of hepatocytes	1.17871					formation of filopodia	2.86748
apoptosis of tumor cell lines	0	0	-0.182576		expansion of cells	1.13344					endotoxin shock response	2.82874
arteriosclerosis	0	0	0.306676		proliferation of liver cells	1.09124					quantity of IgG1	2.82017
arthritis	0	0	3.70927		cell death of hepatoma cell lines	1.08476					cell movement of fibroblast cell lines	2.77035
arthropathy	0	0	3.80711		accumulation of myeloid cells	1.06749					cell viability	2.75763
Asthma	0	0	1.7566		binding of hepatocytes	1.06749					leukocyte migration	2.7513
atherogenesis	0	0	-0.746729		damage of hepatocytes	1.06749					homing of embryonic cell lines	2.73606
atherosclerosis	0	0	0.472132		weight gain	1					homing of epithelial cell lines	2.73606
atherosclerotic lesion	0	0	-0.0779654		quantity of diacylglycerol	0.970143					engulfment of leukocytes	2.70736
autoimmune thyroid disease	0	0	0.152499		cell viability of liver cells	0.945611					proliferation of tumor cell lines	2.70046
Bacterial Infection	0	0	-0.817564		concentration of lipid	0.925769					Shock Response	2.68037
behavior	0	0	0.812584		transactivation of RNA	0.881846					flux of cation	2.65589
binding of cells	2.01251	0.923381	2.42869		synthesis of DNA	0.880875					flux of inorganic cation	2.65589
binding of DNA	0.146927	0	1.46469		damage of liver	0.821398					septic shock	2.62699
binding of embryonic cell lines	0	0	1.53897		binding of protein binding site	0.767682					chemotaxis of embryonic cell lines	2.55886
binding of endothelial cell lines	0	0	0.152106		concentration of acylglycerol	0.761905					chemotaxis of epithelial cell lines	2.55886
binding of hepatocytes	1.06749	0	0		insulin resistance	0.730153					choroidal neovascularization	2.54951
binding of hepatoma cell lines	1.70588	0	0		development of liver	0.725866					cell movement of mononuclear leukocytes	2.53811
binding of leukocytes	0	0	1.31579		response of liver cells	0.685994					Lymphocyte migration	2.51793
binding of NFkB binding site	0	0	1.2299		proliferation of tumor cell lines	0.683243					cell survival	2.51142
binding of protein binding site	0.767682	0	0		injury of liver	0.672545					release of metal	2.50429
binding of smooth muscle cells	0	0	1.32345		proliferation of oval cells	0.648298					phagocytosis of leukocytes	2.50241
biosynthesis of cyclic nucleotides	0	0	0.108748		differentiation of cells	0.602575					binding of cells	2.42869
blood clot	0	0	-1.31995		inflammatory response	0.6					infiltration of cells	2.40458
blood pressure	0	0	-1.22431		cell death of liver cells	0.583401					immune response of antigen presenting cells	2.37214
brain cancer	0	0	1.04442		cell movement of leukocytes	0.57735					release of Ca2+	2.36154
brain tumor	0	0	1.30903		infiltration by neutrophils	0.5547					adhesion of immune cells	2.35907
Breast Cancer and Tumors	0	0	2.21321		cell movement of carcinoma cell lines	0.459522					differentiation of cells	2.34094
breast or colorectal cancer	0	0	0.0197991		differentiation of liver cells	0.419916					metastasis	2.3312
Cancer	-0.387176	0	0.634338		accumulation of leukocytes	0.417585					flux of Ca2+	2.32718
carcinoma	0	0	0.51339		concentration of triacylglycerol	0.413615					infiltration of leukocytes	2.3213
Cardiac Fibrosis	0	0	-0.745815		stress response of cells	0.341882					migration of fibroblast cell lines	2.23933
carditis	0	0	-1.1094		concentration of bile acid	0.314347					ion homeostasis of cells	2.23648
cell death	-0.203253	0	0.219388		cell death of hepatocytes	0.288748					inhibition of virus	2.22517
cell death of embryonic cell lines	0	0	0.913416		tumorigenesis of malignant tumor	0.268142					fever	2.2188
cell death of fibrosarcoma cell lines	0	0	-0.326552		accumulation of cells	0.256158					proliferation of smooth muscle cells	2.21611
cell death of hepatic stellate cells	0.0561656	0	0		necrosis	0.231192					progression of tumor	2.21359
cell death of hepatocytes	0.288748	0	0		colony formation of cells	0.225714					Breast Cancer and Tumors	2.21321
cell death of hepatoma cell lines	1.08476	0	0		proliferation of hepatoma cell lines	0.20785					hyperplasia of secretory structure	2.13719
cell death of liver cells	0.583401	0	0		apoptosis	0.183775					uptake of carbohydrate	2.10927
cell death of tumor cell lines	0	0	0.204705		oxidative stress response of hepatocytes	0.152499					cell movement of lymphocytes	2.10298
cell movement	2.20068	0	4.69736		binding of DNA	0.146927					cell movement of myeloid cells	2.06394
cell movement of antigen presenting cells	0	0	2.0134		accumulation of lipid	0.14626					migration of smooth muscle cells	2.0593
cell movement of breast cancer cell lines	0	0	3.64087		synthesis of D-glucose	0.0940721					quantity of metal	2.04392
cell movement of carcinoma cell lines	0.459522	0	0		quantity of blood cells	0.0669595					mammary tumor	2.02993
cell movement of embryonic cell lines	0	0	3.76103		cell death of hepatic stellate cells	0.0561656					release of lipid	2.01882
cell movement of epithelial cell lines	0	0	3.89311		infiltration of leukocytes	6.03089e-17					development of tumor	2.01839
cell movement of fibroblast cell lines	0	0	2.77035		necrosis of liver	-0.0311797					cell movement of antigen presenting cells	2.0134
cell movement of granulocytes	0	0	1.53291		apoptosis of liver cells	-0.103903					synthesis of nitric oxide	2.00681
cell movement of hepatoma cell lines	1.28996	0	0		apoptosis of epithelial cells	-0.130189					anaphylaxis	2
cell movement of kidney cell lines	0	0	3.95534		infiltration by lymphocytes	-0.152499					antimicrobial response	1.99725
cell movement of leukocytes	0.57735	0	2.8706		mitosis of hepatocytes	-0.152499					antiviral response	1.99725
cell movement of liver cells	2.03497	0	0		quantity of tumor	-0.152499					T-cell non-Hodgkin's disease	1.98248
cell movement of lymphocytes	0	0	2.10298		apoptosis of hepatocytes	-0.170934					stimulation of prostaglandin	1.97738
cell movement of macrophages	0	0	1.64555		cell death	-0.203253					delayed hypersensitive reaction	1.97013
cell movement of mononuclear leukocytes	0	0	2.53811		proliferation of hepatic stellate cells	-0.230769					release of leukotriene	1.94145
cell movement of myeloid cells	0	0	2.06394		quantity of steroid	-0.252289					differentiation of leukocytes	1.92762
cell movement of neutrophils	1.46261	0	0.92658		infiltration of cells	-0.262111					quantity of IgG	1.90581
cell movement of phagocytes	0	0	1.90137		proliferation of carcinoma cell lines	-0.306448					T cell migration	1.90325
cell movement of skin cell lines	0	0	1.52053		tumorigenesis of carcinoma	-0.335377					cell movement of phagocytes	1.90137
cell movement of smooth muscle cells	0	0	1.86652		tumorigenesis of digestive organ tumor	-0.335377					release of fatty acid	1.89419
cell movement of T lymphocytes	0	0	1.6931		tumorigenesis of hepatocellular carcinoma	-0.335377					proliferation of breast cancer cell lines	1.88526
cell movement of tumor cell lines	0	0	3.44177		quantity of bacteria	-0.377964					influx of cation	1.87821
cell movement of vascular smooth muscle cells	0	0	1.3934		Cancer	-0.387176					influx of inorganic cation	1.87821
cell surface receptor linked signal transduction	0	0	-0.447214		immune response of cells	-0.447214					release of eicosanoid	1.87535
cell survival	0	0.224298	2.51142		concentration of sterol	-0.531125					cell movement of smooth muscle cells	1.86652
cell viability	1.59736	0.444516	2.75763		metastasis	-0.557086					infiltration by mononuclear leukocytes	1.77035
cell viability of hepatoma cell lines	0	-0.365656	0		digestive organ tumor	-0.643927					immediate hypersensitivity	1.76212
cell viability of liver cells	0.945611	0	0		DNA replication	-0.691564					Asthma	1.7566
cell-mediated response	0	0	0.905492		colony formation	-0.707125					lymphatic node tumor	1.74439
cellular homeostasis	0	0	1.41067		concentration of cholesterol	-0.766687					lung tumor	1.71647
central nervous system tumor	0	0	1.55116		synthesis of carbohydrate	-0.826192					influx of Ca2+	1.71435
chemotaxis	0	0	4.36792		tumorigenesis of liver	-0.848528					metabolism of eicosanoid	1.71344
chemotaxis of cells	1.99326	0	4.43724		accumulation of cholesterol	-0.896258					synthesis of hyaluronic acid	1.71178
chemotaxis of embryonic cell lines	0	0	2.55886		fibrosis of liver	-0.914776					head and neck tumor	1.70472
chemotaxis of epithelial cell lines	0	0	2.55886		colony formation of hematopoietic cells	-1					cell movement of T lymphocytes	1.6931
chemotaxis of skin cell lines	0	0	1.19208		colony formation of hematopoietic progenitor cells	-1					allergy	1.69266
choroidal neovascularization	0	0	2.54951		liver cancer	-1.0545					stimulation of nitric oxide	1.673
clearance of carbohydrate	0	0	0.990148		malignant neoplasm of abdomen	-1.0545					Splenomegaly	1.66797
clearance of cells	0	0	-0.170251		Liver Cancer and Tumors	-1.1835					synthesis of eicosanoid	1.66106
clearance of virus	0	0	0.612054		cytotoxicity of cells	-1.38675					cell movement of macrophages	1.64555
colitis	0	0	-1.88048		infection of liver	-1.446					killing of cells	1.635
collagen-induced arthritis	0	0	1.17328		degeneration of liver	-1.74416					invasion of malignant tumor	1.63299
colony formation	-0.707125	0	0		hypoplasia of liver	-1.76505					vascularization	1.63125
colony formation of cells	0.225714	0	0		inflammation of liver	-2.09137					infiltration of macrophages	1.62259
colony formation of hematopoietic cells	-1	0	0								hypernociception	1.58744
colony formation of hematopoietic progenitor cells	-1	0	0								infiltration of granulocytes	1.57593
communication of cells	0	0	-0.392232								central nervous system tumor	1.55116
concentration of acylglycerol	0.761905	1.41073	0.0482916								Pain	1.54303
concentration of bile acid	0.314347	0	0								binding of embryonic cell lines	1.53897
concentration of cholesterol	-0.766687	0	0.0357718								cell movement of granulocytes	1.53291
concentration of cyclic AMP	0	0	0.888019								cell movement of skin cell lines	1.52053
concentration of D-glucose	0	0	0.0483186								proliferation of vascular smooth muscle cells	1.48425
concentration of eicosanoid	0	-1.50111	1.13215								survival of organism	1.47161
concentration of fatty acid	0	0	0.565462								infiltration by T lymphocytes	1.46787
concentration of hormone	0	0	0.33854								binding of DNA	1.46469
concentration of lipid	0.925769	1.11881	0.144527								epilepsy	1.43208
concentration of phosphatidylinositol	0	0.152499	0								cellular homeostasis	1.41067
concentration of prostaglandin	0	0	1.3964								release of reactive oxygen species	1.40453
concentration of sterol	-0.531125	0	-0.327934								quantity of IL-1b in blood	1.4
concentration of triacylglycerol	0.413615	1.10625	-0.217741								concentration of prostaglandin	1.3964
conversion of fatty acid	0	0	-1.9074								cell movement of vascular smooth muscle cells	1.3934
conversion of L-amino acid	0	0	-0.640184								experimentally-induced arthritis	1.38362
conversion of lipid	0	0	-2.39268								inflammatory response	1.3835
cytolysis	0	0	-1.34164								quantity of polyunsaturated fatty acids	1.37459
Cytosis	0	0	-0.00791957								airway hyperresponsiveness	1.37309
cytostasis	1.57676	0	0								sensation	1.35529
cytostasis of hepatocytes	1.98052	0	0								inflammatory demyelinating disease	1.34164
cytostasis of liver cells	2.20128	0	0								polyarthritis	1.32347
cytotoxicity of cells	-1.38675	0	0								binding of smooth muscle cells	1.32345
damage of hepatocytes	1.06749	0	0								binding of leukocytes	1.31579
damage of liver	0.821398	0	0								brain tumor	1.30903
damage of liver cells	1.5625	0	0								efflux of lipid	1.30277
degeneration of liver	-1.74416	0.786334	0								anorexia	1.2521
delayed hypersensitive reaction	0	0	1.97013								head and neck cancer	1.24956
Dermatitis	0	0	-0.927127								binding of NFkB binding site	1.2299
development of liver	0.725866	0	0								TH1 immune response	1.20423
development of tumor	0	0	2.01839								growth of tumor	1.19611
diabetes mellitus	0	0	-0.309789								protein kinase cascade	1.19597
differentiation of cells	0.602575	0	2.34094								neuroendocrine tumor	1.19452
differentiation of leukocytes	0	0	1.92762								release of arachidonic acid	1.19249
differentiation of liver cells	0.419916	0	0								chemotaxis of skin cell lines	1.19208
digestive organ tumor	-0.643927	0	0								neuromuscular disease	1.19176
disorder of artery	0	0	0.583211								migration of vascular smooth muscle cells	1.18461
disorder of lipid metabolism	0	0	0.155614								collagen-induced arthritis	1.17328
DNA replication	-0.691564	0	0								production of antibody	1.16517
dyslipidemia	0	0	0.942864								infiltration by lymphocytes	1.1582
efflux of cholesterol	0	0	0.797582								infiltration by eosinophils	1.13389
efflux of lipid	0	0	1.30277								concentration of eicosanoid	1.13215
Encephalitis	0	0	-0.587866								oxidation of lipid	1.11018
endocrine gland tumor	0	0	0.895533								metabolism of membrane lipid derivative	1.09681
endotoxicosis	0	0	3.04866								lung cancer	1.08009
endotoxin shock response	0	0	2.82874								tyrosine phosphorylation of protein	1.0766
engulfment of leukocytes	0	0	2.70736								quantity of immunoglobulin	1.07382
epilepsy	0	0	1.43208								hyperkeratosis	1.04805
epithelial neoplasia	0	0	0.76491								keratosis	1.04805
expansion of cells	1.13344	0	0								brain cancer	1.04442
experimental autoimmune encephalomyelitis	0	0	-0.47194								quantity of IgA	1.03382
experimental autoimmune myasthenia gravis	0	0	0.727607								transport of molecule	1.02776
experimentally-induced arthritis	0	0	1.38362								quantity of nitrite	1
expression of RNA	1.91851	0	0								clearance of carbohydrate	0.990148
fatty acid metabolism	0	-1.1049	0.42165								quantity of IgG2a	0.982997
fever	0	0	2.2188								dyslipidemia	0.942864
Fibrosis	0	0	-2.33799								quantity of cyclic nucleotides	0.942484
fibrosis of liver	-0.914776	0	0								synthesis of lipid	0.942151
fibrosis of lung	0	0	-1.13555								cell movement of neutrophils	0.92658
fibrosis of respiratory system component	0	0	-0.866921								secretion of protein	0.925899
flux of Ca2+	0	0	2.32718								cell death of embryonic cell lines	0.913416
flux of cation	0	0	2.65589								cell-mediated response	0.905492
flux of inorganic cation	0	0	2.65589								endocrine gland tumor	0.895533
flux of lipid	0	-0.4406	0								concentration of cyclic AMP	0.888019
formation of filopodia	0	0	2.86748								metabolism of reactive oxygen species	0.879047
formation of granuloma	0	0	-0.447214								proliferation of tumor cells	0.846176
formation of neointima	0	0	0.466252								secretion of molecule	0.831904
formation of vascular lesion	0	0	0.0588235								absorption of Na+	0.816497
Fungal Infection	0	0	-0.588348								lymphadenopathy	0.816497
generation of reactive oxygen species	0	0	0.121491								behavior	0.812584
generation of superoxide	0	0	-0.646997								neutrophilia	0.79873
genital tumor	0	0	-0.237455								efflux of cholesterol	0.797582
glomerulonephritis	0	0	-1.72158								nociception	0.797024
glomerulosclerosis	0	0	-2.80711								acanthosis	0.787562
glucose metabolism disorder	0	0	-0.875145								swelling of joint	0.786774
granuloma	0	0	0.128037								epithelial neoplasia	0.76491
growth of malignant tumor	0	0	0.494281								antibody response	0.747409
growth of mammary tumor	0	0	0.335377								urination disorder	0.732481
growth of melanoma	0	0	-0.866921								experimental autoimmune myasthenia gravis	0.727607
growth of tumor	0	0	1.19611								insulin resistance	0.704899
head and neck cancer	0	0	1.24956								infiltration by neutrophils	0.697294
head and neck tumor	0	0	1.70472								modification of superoxide	0.688515
Heart Disease	0	0	-0.790462								leukocytosis	0.685384
hematological neoplasia	0	0	-0.55418								synthesis of fatty acid	0.677253
hemostasis	0	0	-0.727607								Th2 immune response	0.672009
hepatic steatosis	0	0	-0.676497								synthesis of reactive oxygen species	0.652316
high bone mass disease	0	0	-3.2697								Cancer	0.634338
homing	0	0	4.45291								clearance of virus	0.612054
homing of cells	0	0	4.54668								quantity of IgE	0.603023
homing of embryonic cell lines	0	0	2.73606								disorder of artery	0.583211
homing of epithelial cell lines	0	0	2.73606								activation of sterol	0.57735
homing of kidney cell lines	0	0	2.90399								concentration of fatty acid	0.565462
hyperkeratosis	0	0	1.04805								quantity of cells	0.526507
hypernociception	0	0	1.58744								oxidation of fatty acid	0.51451
hyperplasia	0	0	0.0477935								carcinoma	0.51339
hyperplasia of secretory structure	0	0	2.13719								necrosis	0.510062
hypersensitive reaction	0	0	2.94167								growth of malignant tumor	0.494281
Hypertrophy	0	0	-0.0220306								neovascularization	0.479022
hypertrophy of cells	0	0	0.129812								sepsis	0.478091
hypoplasia of liver	-1.76505	0	0								atherosclerosis	0.472132
immediate hypersensitivity	0	0	1.76212								formation of neointima	0.466252
immune response of antigen presenting cells	0	0	2.37214								quantity of carbohydrate	0.453968
immune response of cells	-0.447214	0	3.53448								quantity of steroid	0.435212
Infarction	0	0	-0.158352								occlusion of artery	0.432393
infection by DNA virus	0	0	-2.20043								malignant neoplasm of abdomen	0.421774
infection by Herpesviridae	0	0	-1.96396								fatty acid metabolism	0.42165
infection by Influenza virus	0	0	-1.34164								vascular lesion	0.418335
infection of liver	-1.446	0	0								quantity of superoxide	0.393218
infection of mammalia	0	0	-3.85962								release of histamine	0.35132
infiltration by eosinophils	0	0	1.13389								inflammation of joint	0.349759
infiltration by lymphocytes	-0.152499	0	1.1582								metabolism of vitamin	0.340961
infiltration by mononuclear leukocytes	0	0	1.77035								concentration of hormone	0.33854
infiltration by neutrophils	0.5547	0.896258	0.697294								adiposity	0.337869
infiltration by T lymphocytes	0	0	1.46787								growth of mammary tumor	0.335377
infiltration of cells	-0.262111	0	2.40458								morbidity	0.311086
infiltration of granulocytes	0	0	1.57593								metabolism of acylglycerol	0.306961
infiltration of leukocytes	6.03089e-17	0	2.3213								synthesis of acylglycerol	0.306961
infiltration of macrophages	0	0	1.62259								arteriosclerosis	0.306676
inflammation of airway	0	0	0.0461757								accumulation of lipid	0.295218
inflammation of joint	0	0	0.349759								prostatic tumor	0.294118
inflammation of liver	-2.09137	0	-0.468521								quantity of amino acids	0.240393
inflammation of lung	0	0	-1.10608								cell death	0.219388
inflammation of organ	0	0	-1.85374								cell death of tumor cell lines	0.204705
inflammation of peritoneum	0	0	-2.66474								production of superoxide	0.190168
inflammation of respiratory system component	0	0	-0.393557								synthesis of cyclic AMP	0.171542
Inflammatory Bowel Disease	0	0	-2.13528								solid tumor	0.160577
inflammatory demyelinating disease	0	0	1.34164								disorder of lipid metabolism	0.155614
inflammatory response	0.6	0	1.3835								autoimmune thyroid disease	0.152499
influx of Ca2+	0	0	1.71435								binding of endothelial cell lines	0.152106
influx of cation	0	0	1.87821								concentration of lipid	0.144527
influx of inorganic cation	0	0	1.87821								hypertrophy of cells	0.129812
ingestion by mice	0	0	-0.554561								granuloma	0.128037
ingestion by rodents	0	0	-0.614563								prostate cancer	0.128037
inhibition of virus	0	0	2.22517								generation of reactive oxygen species	0.121491
injury of liver	0.672545	0	0								biosynthesis of cyclic nucleotides	0.108748
insulin resistance	0.730153	0	0.704899								metabolism of cyclic nucleotides	0.107088
insulin-dependent diabetes mellitus	0	0	-0.0801927								quantity of interleukin	0.0985051
interstitial fibrosis	0	0	-1.98556								size of atherosclerotic lesion	0.0943686
invasion of breast cancer cell lines	0	0	3.69187								apoptosis	0.0893025
invasion of cells	0	0	3.83332								formation of vascular lesion	0.0588235
invasion of malignant tumor	0	0	1.63299								concentration of D-glucose	0.0483186
invasion of tumor cell lines	0	0	4.03926								concentration of acylglycerol	0.0482916
ion homeostasis of cells	0	0	2.23648								hyperplasia	0.0477935
keratosis	0	0	1.04805								inflammation of airway	0.0461757
killing of cells	0	0	1.635								production of reactive oxygen species	0.0433382
lactation	0	0	-0.668965								concentration of cholesterol	0.0357718
length of animal	0	0	3.70643								size of infarct	0.0322581
Lesion Formation	0	0	-0.274051								breast or colorectal cancer	0.0197991
leukocyte migration	1.28576	0	2.7513								Cytosis	-0.00791957
leukocytosis	0	0	0.685384								Hypertrophy	-0.0220306
liver cancer	-1.0545	0	0								atherosclerotic lesion	-0.0779654
Liver Cancer and Tumors	-1.1835	0	0								insulin-dependent diabetes mellitus	-0.0801927
lung cancer	0	0	1.08009								quantity of steroid hormone	-0.105644
lung tumor	0	0	1.71647								uptake of Na+	-0.112509
lupus erythematosus	0	0	-0.662266								allodynia	-0.134568
lymphadenopathy	0	0	0.816497								Infarction	-0.158352
lymphatic node tumor	0	0	1.74439								clearance of cells	-0.170251
Lymphocyte migration	0	0	2.51793								apoptosis of tumor cell lines	-0.182576
lymphohematopoietic cancer	0	0	-0.733667								quantity of IL-6 in blood	-0.193311
lymphomagenesis	0	0	-0.283062								production of Retroviridae	-0.213201
lymphoproliferative disorder	0	0	-0.896258								concentration of triacylglycerol	-0.217741
malignant lymphocytic neoplasm	0	0	-0.283062								psoriasis	-0.218218
malignant neoplasm of abdomen	-1.0545	0	0.421774								mammary gland development	-0.218342
mammary gland development	0	0	-0.218342								quantity of IFNG in blood	-0.230879
mammary tumor	0	0	2.02993								vascular disease	-0.232303
mass of liver	0	2.01	0								genital tumor	-0.237455
mass of organism	0	0	-0.491137								replication of poxviridae	-0.246183
mean arterial pressure	0	0	-0.744177								accumulation of cyclic AMP	-0.251871
melanoma	0	0	-1.10624								quantity of reactive oxygen species	-0.251899
metabolism of acylglycerol	0	0	0.306961								Lesion Formation	-0.274051
metabolism of amino acids	0	0	-0.548511								lymphomagenesis	-0.283062
metabolism of cyclic nucleotides	0	0	0.107088								malignant lymphocytic neoplasm	-0.283062
metabolism of eicosanoid	0	0	1.71344								diabetes mellitus	-0.309789
metabolism of membrane lipid derivative	0	0	1.09681								quantity of cytokine	-0.315665
metabolism of reactive oxygen species	0	0	0.879047								acute coronary syndrome	-0.320256
metabolism of vitamin	0	0	0.340961								myocardial infarction	-0.320256
metastasis	-0.557086	0	2.3312								cell death of fibrosarcoma cell lines	-0.326552
migration of breast cancer cell lines	0	0	3.40023								concentration of sterol	-0.327934
migration of cells	1.77737	0	4.47098								size of lesion	-0.355367
migration of fibroblast cell lines	0	0	2.23933								communication of cells	-0.392232
migration of liver cells	1.52632	0	0								inflammation of respiratory system component	-0.393557
migration of smooth muscle cells	0	0	2.0593								weight gain	-0.429122
migration of tumor cell lines	0	0	3.20474								cell surface receptor linked signal transduction	-0.447214
migration of vascular smooth muscle cells	0	0	1.18461								formation of granuloma	-0.447214
mitosis of hepatocytes	-0.152499	0	0								systolic pressure	-0.452238
mobilization of Ca2+	0	0	3.1128								inflammation of liver	-0.468521
modification of superoxide	0	0	0.688515								experimental autoimmune encephalomyelitis	-0.47194
morbidity	0	0	0.311086								apoptosis of fibrosarcoma cell lines	-0.483475
mortality	0	0	-0.990867								mass of organism	-0.491137
myocardial infarction	0	0	-0.320256								synthesis of triacylglycerol	-0.503066
necrosis	0.231192	0	0.510062								Pancreatitis	-0.528626
necrosis of liver	-0.0311797	0.238727	0								rheumatoid arthritis	-0.530589
neoplasia of tumor cell lines	2.2188	0	0								metabolism of amino acids	-0.548511
neovascularization	0	0	0.479022								hematological neoplasia	-0.55418
Nephritis	0	0	-1.82472								ingestion by mice	-0.554561
neuroendocrine tumor	0	0	1.19452								obesity	-0.555148
neuromuscular disease	0	0	1.19176								pelvic cancer	-0.562544
neutrophilia	0	0	0.79873								Encephalitis	-0.587866
nociception	0	0	0.797024								Fungal Infection	-0.588348
obesity	0	0	-0.555148								progressive motor neuropathy	-0.588348
occlusion of artery	0	0	0.432393								proteinuria	-0.59212
organismal death	0	0	-5.82155								production of virus	-0.600284
osteopetrosis	0	0	-3.2697								ingestion by rodents	-0.614563
oxidation of fatty acid	0	0	0.51451								conversion of L-amino acid	-0.640184
oxidation of lipid	0	-1.66686	1.11018								generation of superoxide	-0.646997
oxidative stress	0	0	-1.52071								quantity of creatinine in blood	-0.651932
oxidative stress response of hepatocytes	0.152499	0	0								quantity of IgM	-0.660601
Pain	0	0	1.54303								lupus erythematosus	-0.662266
Pancreatitis	0	0	-0.528626								lactation	-0.668965
Parasitic Infection	0	0	-2.78768								quantity of TNF in blood	-0.668965
pelvic cancer	0	0	-0.562544								hepatic steatosis	-0.676497
peptic disorder	0	0	-1								transport of amino acids	-0.719262
phagocytosis	0	0	3.27161								hemostasis	-0.727607
phagocytosis of cells	0	0	3.15997								squamous-cell carcinoma	-0.730153
phagocytosis of leukocytes	0	0	2.50241								lymphohematopoietic cancer	-0.733667
phosphorylation of L-tyrosine	0	0	4.29373								mean arterial pressure	-0.744177
polyarthritis	0	0	1.32347								Cardiac Fibrosis	-0.745815
production of antibody	0	0	1.16517								atherogenesis	-0.746729
production of reactive oxygen species	0	0	0.0433382								activation of enzyme	-0.787562
production of Retroviridae	0	0	-0.213201								Heart Disease	-0.790462
production of superoxide	0	0	0.190168								synthesis of amino acids	-0.802291
production of virus	0	0	-0.600284								Bacterial Infection	-0.817564
progression of tumor	0	0	2.21359								quantity of protein in blood	-0.839931
progressive motor neuropathy	0	0	-0.588348								fibrosis of respiratory system component	-0.866921
proliferation of blood cells	1.59116	0	0								growth of melanoma	-0.866921
proliferation of breast cancer cell lines	0	0	1.88526								glucose metabolism disorder	-0.875145
proliferation of carcinoma cell lines	-0.306448	0	0								lymphoproliferative disorder	-0.896258
proliferation of cells	2.44375	0	3.25412								Dermatitis	-0.927127
proliferation of erythroid progenitor cells	1.43208	0	0								mortality	-0.990867
proliferation of hematopoietic progenitor cells	1.79415	0	0								peptic disorder	-1
proliferation of hepatic stellate cells	-0.230769	0	0								quantity of vitamin D	-1.02565
proliferation of hepatocytes	1.17871	0	0								inflammation of lung	-1.10608
proliferation of hepatoma cell lines	0.20785	0	0								melanoma	-1.10624
proliferation of liver cells	1.09124	1.55979	0								carditis	-1.1094
proliferation of oval cells	0.648298	0	0								systemic autoimmune syndrome	-1.13216
proliferation of smooth muscle cells	0	0	2.21611								fibrosis of lung	-1.13555
proliferation of tumor cell lines	0.683243	0	2.70046								relaxation of blood vessel	-1.13965
proliferation of tumor cells	0	0	0.846176								signal transduction	-1.21268
proliferation of vascular smooth muscle cells	0	0	1.48425								blood pressure	-1.22431
prostate cancer	0	0	0.128037								blood clot	-1.31995
prostatic tumor	0	0	0.294118								thrombus	-1.31995
protein kinase cascade	0	0	1.19597								cytolysis	-1.34164
proteinuria	0	0	-0.59212								infection by Influenza virus	-1.34164
psoriasis	0	0	-0.218218								Thrombosis	-1.37241
quantity of amino acids	0	0	0.240393								relaxation of artery	-1.39375
quantity of bacteria	-0.377964	0	0								stenosis	-1.41421
quantity of blood cells	0.0669595	0	0								seizure disorder	-1.46999
quantity of carbohydrate	0	-0.314347	0.453968								oxidative stress	-1.52071
quantity of cells	0	0	0.526507								glomerulonephritis	-1.72158
quantity of creatinine in blood	0	0	-0.651932								Nephritis	-1.82472
quantity of cyclic nucleotides	0	0	0.942484								inflammation of organ	-1.85374
quantity of cytokine	0	0	-0.315665								seizures	-1.856
quantity of diacylglycerol	0.970143	0.970143	0								colitis	-1.88048
quantity of glycogen	0	-0.433555	0								conversion of fatty acid	-1.9074
quantity of hematopoietic progenitor cells	1.37199	0	0								infection by Herpesviridae	-1.96396
quantity of IFNG in blood	0	0	-0.230879								quantity of virus	-1.96396
quantity of IgA	0	0	1.03382								interstitial fibrosis	-1.98556
quantity of IgE	0	0	0.603023								Inflammatory Bowel Disease	-2.13528
quantity of IgG	0	0	1.90581								infection by DNA virus	-2.20043
quantity of IgG1	0	0	2.82017								Fibrosis	-2.33799
quantity of IgG2a	0	0	0.982997								replication of Flaviviridae	-2.34521
quantity of IgM	0	0	-0.660601								conversion of lipid	-2.39268
quantity of IL-1b in blood	0	0	1.4								quantity of vitamin	-2.61492
quantity of IL-6 in blood	0	0	-0.193311								inflammation of peritoneum	-2.66474
quantity of immunoglobulin	0	0	1.07382								weight loss	-2.73609
quantity of interleukin	0	0	0.0985051								Parasitic Infection	-2.78768
quantity of metal	0	0	2.04392								glomerulosclerosis	-2.80711
quantity of nitrite	0	0	1								replication of Hepatitis C virus	-2.81272
quantity of polyunsaturated fatty acids	0	0	1.37459								abnormal bone density	-3.08623
quantity of protein in blood	0	0	-0.839931								replication of RNA virus	-3.10764
quantity of reactive oxygen species	0	0	-0.251899								high bone mass disease	-3.2697
quantity of steroid	-0.252289	0	0.435212								osteopetrosis	-3.2697
quantity of steroid hormone	0	0	-0.105644								replication of virus	-3.4004
quantity of superoxide	0	0	0.393218								Viral Infection	-3.48849
quantity of TNF in blood	0	0	-0.668965								infection of mammalia	-3.85962
quantity of tumor	-0.152499	0	0								organismal death	-5.82155
quantity of virus	0	0	-1.96396
quantity of vitamin	0	0	-2.61492
quantity of vitamin D	0	0	-1.02565
recruitment of phagocytes	2.23607	0	0
regeneration of liver	2.72039	0	0
relaxation of artery	0	0	-1.39375
relaxation of blood vessel	0	0	-1.13965
release of arachidonic acid	0	0	1.19249
release of Ca2+	0	0	2.36154
release of eicosanoid	0	0	1.87535
release of fatty acid	0	0	1.89419
release of histamine	0	0	0.35132
release of leukotriene	0	0	1.94145
release of lipid	0	0	2.01882
release of metal	0	0	2.50429
release of nitric oxide	0	0	2.99423
release of reactive oxygen species	0	0	1.40453
replication of Flaviviridae	0	-0.777029	-2.34521
replication of Hepatitis C virus	0	0	-2.81272
replication of poxviridae	0	0	-0.246183
replication of RNA virus	0	0	-3.10764
replication of virus	0	0	-3.4004
response of liver cells	0.685994	0	0
Rheumatic Disease	0	0	3.38048
rheumatoid arthritis	0	0	-0.530589
secretion of molecule	0	0	0.831904
secretion of protein	0	0	0.925899
seizure disorder	0	0	-1.46999
seizures	0	0	-1.856
sensation	0	0	1.35529
sepsis	0	0	0.478091
septic shock	0	0	2.62699
Shock Response	0	0	2.68037
signal transduction	0	0	-1.21268
size of atherosclerotic lesion	0	0	0.0943686
size of body	0	0	3.76746
size of infarct	0	0	0.0322581
size of lesion	0	0	-0.355367
solid tumor	0	0	0.160577
Splenomegaly	0	0	1.66797
squamous-cell carcinoma	0	0	-0.730153
stenosis	0	0	-1.41421
stimulation of cells	2.40063	0	0
stimulation of hepatocytes	1.96396	0	0
stimulation of hepatoma cell lines	1.9799	0	0
stimulation of nitric oxide	0	0	1.673
stimulation of prostaglandin	0	0	1.97738
storage of polysaccharide	0	1.06749	0
stress response of cells	0.341882	0	0
survival of organism	0	0	1.47161
swelling of joint	0	0	0.786774
synthesis of acylglycerol	0	0	0.306961
synthesis of amino acids	0	0	-0.802291
synthesis of carbohydrate	-0.826192	0	0
synthesis of cyclic AMP	0	0	0.171542
synthesis of D-glucose	0.0940721	0	0
synthesis of DNA	0.880875	0	0
synthesis of eicosanoid	0	0	1.66106
synthesis of fatty acid	0	0	0.677253
synthesis of hyaluronic acid	0	0	1.71178
synthesis of lipid	0	0	0.942151
synthesis of nitric oxide	1.21268	0	2.00681
synthesis of reactive oxygen species	0	0	0.652316
synthesis of triacylglycerol	0	0	-0.503066
systemic autoimmune syndrome	0	0	-1.13216
systolic pressure	0	0	-0.452238
T cell migration	0	0	1.90325
T-cell non-Hodgkin's disease	0	0	1.98248
TH1 immune response	0	0	1.20423
Th2 immune response	0	0	0.672009
thermoregulation	0	0	3.44606
Thrombosis	0	0	-1.37241
thrombus	0	0	-1.31995
toxemia	0	0	2.92581
transactivation of RNA	0.881846	0	0
transcription of RNA	2.01535	0	0
transport of amino acids	0	0	-0.719262
transport of bile salt	0	-1.98052	0
transport of fatty acid	0	-0.267068	0
transport of lipid	0	-1.89784	0
transport of molecule	0	-2.11462	1.02776
transport of palmitic acid	0	0.0361425	0
transport of steroid	0	-2.18259	0
tumorigenesis of carcinoma	-0.335377	0	0
tumorigenesis of digestive organ tumor	-0.335377	0	0
tumorigenesis of hepatocellular carcinoma	-0.335377	0	0
tumorigenesis of liver	-0.848528	0	0
tumorigenesis of malignant tumor	0.268142	0	0
tyrosine phosphorylation of protein	0	0	1.0766
uptake of carbohydrate	0	0	2.10927
uptake of digoxin	0	-1	0
uptake of Na+	0	0	-0.112509
urination disorder	0	0	0.732481
vascular disease	0	0	-0.232303
vascular lesion	0	0	0.418335
vascularization	0	0	1.63125
Viral Infection	0	0	-3.48849
weight gain	1	0	-0.429122
weight loss	0	0	-2.73609

## Sheet: Pathways
	Liver		Mammary			Liver			Liver			Mammary
Canonical Pathway	12h	24h	24h		Canonical Pathway	12h		Canonical Pathway	24h		Canonical Pathway	24h
1,25-dihydroxyvitamin D3 Biosynthesis	0.294376	0.668213	1.41919		IL-10 Signaling	6.18426		LPS/IL-1 Mediated Inhibition of RXR Function	8.08972		Granulocyte Adhesion and Diapedesis	15.4147
14-3-3-mediated Signaling	0	0	2.03921		Glucocorticoid Receptor Signaling	4.97221		Glutathione-mediated Detoxification	7.3218		Agranulocyte Adhesion and Diapedesis	9.74205
2-oxobutanoate Degradation I	0	1.51796	0		Hepatic Fibrosis / Hepatic Stellate Cell Activation	4.95834		Nicotine Degradation II	6.44077		LXR/RXR Activation	9.66631
4-1BB Signaling in T Lymphocytes	2.2513	0	0.690142		PPAR Signaling	4.65911		Estrogen Biosynthesis	6.17261		Hepatic Fibrosis / Hepatic Stellate Cell Activation	7.89422
Acetone Degradation I (to Methylglyoxal)	0	5.08899	0.299373		IL-6 Signaling	4.34696		Nicotine Degradation III	6.17261		Atherosclerosis Signaling	7.79453
Activation of IRF by Cytosolic Pattern Recognition Receptors	3.79926	0	2.80453		Acute Phase Response Signaling	4.24268		Superpathway of Cholesterol Biosynthesis	5.73059		Interferon Signaling	7.6479
Acute Myeloid Leukemia Signaling	2.13327	0	0.333676		IL-17A Signaling in Fibroblasts	4.1455		Fatty Acid β-oxidation I	5.65262		Role of Macrophages, Fibroblasts and Endothelial Cells in Rheumatoid Arthritis	6.78839
Acute Phase Response Signaling	4.24268	5.38957	4.56566		Altered T Cell and B Cell Signaling in Rheumatoid Arthritis	3.97508		Acute Phase Response Signaling	5.38957		IL-10 Signaling	6.09349
Acyl-CoA Hydrolysis	1.50421	0	0.619953		ATM Signaling	3.97085		LXR/RXR Activation	5.34119		Dendritic Cell Maturation	6.01739
Agranulocyte Adhesion and Diapedesis	0.939534	0	9.74205		TWEAK Signaling	3.88184		Melatonin Degradation I	5.19314		Altered T Cell and B Cell Signaling in Rheumatoid Arthritis	5.72844
Airway Pathology in Chronic Obstructive Pulmonary Disease	0.54659	0	1.60989		Activation of IRF by Cytosolic Pattern Recognition Receptors	3.79926		Acetone Degradation I (to Methylglyoxal)	5.08899		Production of Nitric Oxide and Reactive Oxygen Species in Macrophages	5.66395
Aldosterone Signaling in Epithelial Cells	2.87214	1.06116	1.12599		Dendritic Cell Maturation	3.63107		Bupropion Degradation	5.08899		T Helper Cell Differentiation	5.59076
Altered T Cell and B Cell Signaling in Rheumatoid Arthritis	3.97508	0	5.72844		CD40 Signaling	3.60905		Coagulation System	4.44115		Role of Osteoblasts, Osteoclasts and Chondrocytes in Rheumatoid Arthritis	5.55658
Amyotrophic Lateral Sclerosis Signaling	0.487436	0	2.6026		Role of Macrophages, Fibroblasts and Endothelial Cells in Rheumatoid Arthritis	3.52174		Superpathway of Melatonin Degradation	4.07783		Role of Hypercytokinemia/hyperchemokinemia in the Pathogenesis of Influenza	5.46477
Androgen Biosynthesis	1.69248	1.15759	0.986552		Role of Hypercytokinemia/hyperchemokinemia in the Pathogenesis of Influenza	3.4251		Bile Acid Biosynthesis, Neutral Pathway	3.37896		Differential Regulation of Cytokine Production in Macrophages and T Helper Cells by IL-17A and IL-17F	5.37602
Angiopoietin Signaling	1.60439	0	0.901146		B Cell Activating Factor Signaling	3.41402		Superpathway of Geranylgeranyldiphosphate Biosynthesis I (via Mevalonate)	3.37896		IL-6 Signaling	5.3206
Antioxidant Action of Vitamin C	0.385249	0.421276	4.82584		iNOS Signaling	3.39685		Tryptophan Degradation III (Eukaryotic)	3.20556		Communication between Innate and Adaptive Immune Cells	5.21802
Apoptosis Signaling	1.25486	0	2.39891		Induction of Apoptosis by HIV1	3.28232		Folate Transformations I	3.14863		Antioxidant Action of Vitamin C	4.82584
April Mediated Signaling	3.01123	0	0.827679		Role of IL-17F in Allergic Inflammatory Airway Diseases	3.22034		Intrinsic Prothrombin Activation Pathway	2.91627		Role of IL-17A in Arthritis	4.70052
Arginine Biosynthesis IV	0	1.51796	0.333028		TNFR1 Signaling	3.21381		Ketogenesis	2.9022		Differential Regulation of Cytokine Production in Intestinal Epithelial Cells by IL-17A and IL-17F	4.57861
Arginine Degradation I (Arginase Pathway)	0.294376	1.57356	1.41919		Small Cell Lung Cancer Signaling	3.20736		Mevalonate Pathway I	2.9022		Acute Phase Response Signaling	4.56566
Arginine Degradation VI (Arginase 2 Pathway)	0.294376	0.668213	2.22978		Hematopoiesis from Pluripotent Stem Cells	3.1301		Cholesterol Biosynthesis I	2.7878		TREM1 Signaling	4.19904
Aryl Hydrocarbon Receptor Signaling	1.33438	2.38529	1.24036		Role of Cytokines in Mediating Communication between Immune Cells	3.0617		Cholesterol Biosynthesis II (via 24,25-dihydrolanosterol)	2.7878		Colorectal Cancer Metastasis Signaling	4.19752
Atherosclerosis Signaling	0.56581	0.815037	7.79453		TNFR2 Signaling	3.0617		Cholesterol Biosynthesis III (via Desmosterol)	2.7878		MSP-RON Signaling Pathway	4.18611
ATM Signaling	3.97085	0	0		p38 MAPK Signaling	3.02202		Tyrosine Degradation I	2.62344		G-Protein Coupled Receptor Signaling	3.99799
Axonal Guidance Signaling	0	0	1.35371		April Mediated Signaling	3.01123		Caveolar-mediated Endocytosis Signaling	2.56444		IL-17A Signaling in Airway Cells	3.92543
B Cell Activating Factor Signaling	3.41402	0	0.494382		Aldosterone Signaling in Epithelial Cells	2.87214		Complement System	2.50851		Role of IL-17A in Psoriasis	3.92103
B Cell Receptor Signaling	1.22725	0	1.44201		IL-17A Signaling in Gastric Cells	2.86803		NRF2-mediated Oxidative Stress Response	2.46062		Role of JAK1, JAK2 and TYK2 in Interferon Signaling	3.89725
Bile Acid Biosynthesis, Neutral Pathway	0.538403	3.37896	0		Role of PKR in Interferon Induction and Antiviral Response	2.83069		Aryl Hydrocarbon Receptor Signaling	2.38529		HIF1α Signaling	3.73917
Bupropion Degradation	0	5.08899	0.335501		Role of RIG1-like Receptors in Antiviral Innate Immunity	2.83021		Glutaryl-CoA Degradation	2.38099		Leukocyte Extravasation Signaling	3.73855
cAMP-mediated signaling	0	0	2.28117		Hepatic Cholestasis	2.77381		Glutathione Redox Reactions I	2.37945		Role of IL-17F in Allergic Inflammatory Airway Diseases	3.66282
Caveolar-mediated Endocytosis Signaling	0.249286	2.56444	0.828706		Role of JAK1, JAK2 and TYK2 in Interferon Signaling	2.75832		PXR/RXR Activation	2.25635		Germ Cell-Sertoli Cell Junction Signaling	3.47308
CD27 Signaling in Lymphocytes	2.54079	0	0.904047		Communication between Innate and Adaptive Immune Cells	2.69154		EIF2 Signaling	2.21517		Type I Diabetes Mellitus Signaling	3.33708
CD40 Signaling	3.60905	0	1.62658		Death Receptor Signaling	2.62454		Ethanol Degradation II	2.16268		Role of Pattern Recognition Receptors in Recognition of Bacteria and Viruses	3.23755
Cell Cycle: G1/S Checkpoint Regulation	1.90699	0	0.501143		CD27 Signaling in Lymphocytes	2.54079		Superpathway of Methionine Degradation	2.15994		Role of JAK1 and JAK3 in γc Cytokine Signaling	3.04833
Chemokine Signaling	0	0	1.87938		IL-17A Signaling in Airway Cells	2.54079		Histidine Degradation III	2.09842		IL-8 Signaling	2.94996
Cholecystokinin/Gastrin-mediated Signaling	1.31789	0	1.82558		TREM1 Signaling	2.54079		Methylmalonyl Pathway	2.09842		Role of Cytokines in Mediating Communication between Immune Cells	2.93071
Cholesterol Biosynthesis I	0	2.7878	0		Type I Diabetes Mellitus Signaling	2.44125		Serotonin Degradation	2.04548		nNOS Signaling in Skeletal Muscle Cells	2.89427
Cholesterol Biosynthesis II (via 24,25-dihydrolanosterol)	0	2.7878	0		Prostate Cancer Signaling	2.30636		Valine Degradation I	2.03538		Vitamin-C Transport	2.89427
Cholesterol Biosynthesis III (via Desmosterol)	0	2.7878	0		4-1BB Signaling in T Lymphocytes	2.2513		γ-linolenate Biosynthesis II (Animals)	2.03538		Activation of IRF by Cytosolic Pattern Recognition Receptors	2.80453
Chondroitin Sulfate Biosynthesis (Late Stages)	0.260378	0.930264	1.7124		T Helper Cell Differentiation	2.13882		Cysteine Biosynthesis III (mammalia)	1.98615		Fatty Acid β-oxidation III (Unsaturated, Odd Number)	2.7919
Chronic Myeloid Leukemia Signaling	2.07153	0	0		Acute Myeloid Leukemia Signaling	2.13327		Ketolysis	1.96946		PPAR Signaling	2.79062
Circadian Rhythm Signaling	0.717251	0.317797	1.7627		PPARα/RXRα Activation	2.09517		Purine Nucleotides De Novo Biosynthesis II	1.96946		Sphingosine-1-phosphate Signaling	2.78126
Citrulline Biosynthesis	0	0.791425	1.60989		Differential Regulation of Cytokine Production in Macrophages and T Helper Cells by IL-17A and IL-17F	2.0853		Xenobiotic Metabolism Signaling	1.95838		Integrin Signaling	2.75693
Clathrin-mediated Endocytosis Signaling	0	1.37304	0.870122		Hematopoiesis from Multipotent Stem Cells	2.0853		Granzyme A Signaling	1.95691		IL-15 Production	2.7553
Coagulation System	0.428296	4.44115	1.89552		PI3K Signaling in B Lymphocytes	2.0813		NAD biosynthesis II (from tryptophan)	1.95691		IL-12 Signaling and Production in Macrophages	2.71844
Colorectal Cancer Metastasis Signaling	0.891038	0	4.19752		Chronic Myeloid Leukemia Signaling	2.07153		Extrinsic Prothrombin Activation Pathway	1.75113		Graft-versus-Host Disease Signaling	2.69956
Communication between Innate and Adaptive Immune Cells	2.69154	0	5.21802		Role of JAK2 in Hormone-like Cytokine Signaling	2.05647		Mitochondrial L-carnitine Shuttle Pathway	1.75113		Remodeling of Epithelial Adherens Junctions	2.6789
Complement System	0	2.50851	0.374383		Interferon Signaling	2.03219		Noradrenaline and Adrenaline Degradation	1.69227		Hematopoiesis from Pluripotent Stem Cells	2.60559
Crosstalk between Dendritic Cells and Natural Killer Cells	0.743078	0	2.51257		Role of IL-17A in Psoriasis	2.03185		Ethanol Degradation IV	1.67546		Role of JAK family kinases in IL-6-type Cytokine Signaling	2.60559
Cysteine Biosynthesis III (mammalia)	0.451411	1.98615	0.492514		Granulocyte Adhesion and Diapedesis	2.02842		Fatty Acid α-oxidation	1.60587		Amyotrophic Lateral Sclerosis Signaling	2.6026
Death Receptor Signaling	2.62454	0	2.4642		Endoplasmic Reticulum Stress Pathway	2.02123		Histamine Degradation	1.60587		Role of Tissue Factor in Cancer	2.53795
Dendritic Cell Maturation	3.63107	0	6.01739		NF-κB Signaling	1.98122		Oxidative Ethanol Degradation III	1.60587		Crosstalk between Dendritic Cells and Natural Killer Cells	2.51257
D-glucuronate Degradation I	0	1.57356	0.505163		Cell Cycle: G1/S Checkpoint Regulation	1.90699		Arginine Degradation I (Arginase Pathway)	1.57356		Tec Kinase Signaling	2.50762
Differential Regulation of Cytokine Production in Intestinal Epithelial Cells by IL-17A and IL-17F	1.60979	0	4.57861		Role of PI3K/AKT Signaling in the Pathogenesis of Influenza	1.8546		D-glucuronate Degradation I	1.57356		NF-κB Signaling	2.48069
Differential Regulation of Cytokine Production in Macrophages and T Helper Cells by IL-17A and IL-17F	2.0853	0	5.37602		Role of Osteoblasts, Osteoclasts and Chondrocytes in Rheumatoid Arthritis	1.84803		Fatty Acid β-oxidation III (Unsaturated, Odd Number)	1.57356		Type II Diabetes Mellitus Signaling	2.48034
D-myo-inositol-5-phosphate Metabolism	0.748751	0	1.30419		Prolactin Signaling	1.82459		Galactose Degradation I (Leloir Pathway)	1.57356		Death Receptor Signaling	2.4642
Docosahexaenoic Acid (DHA) Signaling	0.295806	0	1.54917		Regulation of IL-2 Expression in Activated and Anergic T Lymphocytes	1.82459		Glutathione Redox Reactions II	1.57356		Glioma Invasiveness Signaling	2.4642
Eicosanoid Signaling	0	0.391189	1.54449		HGF Signaling	1.81199		Phenylalanine Degradation I (Aerobic)	1.57356		IL-17 Signaling	2.43353
EIF2 Signaling	0	2.21517	0		Role of Oct4 in Mammalian Embryonic Stem Cell Pluripotency	1.80221		Superpathway of Serine and Glycine Biosynthesis I	1.57356		Apoptosis Signaling	2.39891
Endoplasmic Reticulum Stress Pathway	2.02123	0	0.214736		Lymphotoxin β Receptor Signaling	1.78975		Methylglyoxal Degradation III	1.54823		iNOS Signaling	2.38193
Endothelin-1 Signaling	0	0	1.47697		Renal Cell Carcinoma Signaling	1.7623		Ubiquinol-10 Biosynthesis (Eukaryotic)	1.54823		Induction of Apoptosis by HIV1	2.38171
Erythropoietin Signaling	1.34753	0.550684	1.31048		Toll-like Receptor Signaling	1.7623		2-oxobutanoate Degradation I	1.51796		HMGB1 Signaling	2.33818
Estrogen Biosynthesis	0	6.17261	0.28626		Androgen Biosynthesis	1.69248		Arginine Biosynthesis IV	1.51796		IL-17A Signaling in Fibroblasts	2.33468
Ethanol Degradation II	0	2.16268	0.312908		Role of Pattern Recognition Receptors in Recognition of Bacteria and Viruses	1.68582		Histidine Degradation VI	1.51796		cAMP-mediated signaling	2.28117
Ethanol Degradation IV	0	1.67546	0.267613		Hypoxia Signaling in the Cardiovascular System	1.6681		Tryptophan Degradation to 2-amino-3-carboxymuconate Semialdehyde	1.51796		LPS/IL-1 Mediated Inhibition of RXR Function	2.28117
Extrinsic Prothrombin Activation Pathway	0.270685	1.75113	0.424308		IL-9 Signaling	1.66331		Gluconeogenesis I	1.42291		PPARα/RXRα Activation	2.23808
Fatty Acid α-oxidation	0	1.60587	0		Role of JAK family kinases in IL-6-type Cytokine Signaling	1.66331		Glycolysis I	1.42291		Arginine Degradation VI (Arginase 2 Pathway)	2.22978
Fatty Acid β-oxidation I	0	5.65262	1.4885		Role of IL-17A in Arthritis	1.61728		Clathrin-mediated Endocytosis Signaling	1.37304		TNFR2 Signaling	2.21559
Fatty Acid β-oxidation III (Unsaturated, Odd Number)	0	1.57356	2.7919		Differential Regulation of Cytokine Production in Intestinal Epithelial Cells by IL-17A and IL-17F	1.60979		Thyroid Hormone Metabolism II (via Conjugation and/or Degradation)	1.33285		Role of PI3K/AKT Signaling in the Pathogenesis of Influenza	2.20186
Fcγ Receptor-mediated Phagocytosis in Macrophages and Monocytes	0	0.472317	1.80487		Angiopoietin Signaling	1.60439					Glioblastoma Multiforme Signaling	2.17845
Folate Transformations I	0	3.14863	1.10318		FXR/RXR Activation	1.59241					Glucocorticoid Receptor Signaling	2.17124
FXR/RXR Activation	1.59241	1.06895	0.699795		Pancreatic Adenocarcinoma Signaling	1.58183					Role of PKR in Interferon Induction and Antiviral Response	2.15913
GADD45 Signaling	1.46452	0.472722	0.409879		Acyl-CoA Hydrolysis	1.50421					Valine Degradation I	2.13638
Galactose Degradation I (Leloir Pathway)	0.294376	1.57356	0.333028		LPS-stimulated MAPK Signaling	1.4776					Role of JAK2 in Hormone-like Cytokine Signaling	2.1021
Germ Cell-Sertoli Cell Junction Signaling	0.271449	0	3.47308		GADD45 Signaling	1.46452					TR/RXR Activation	2.08334
Glioblastoma Multiforme Signaling	0	0.340084	2.17845		Pathogenesis of Multiple Sclerosis	1.40284					Superpathway of Citrulline Metabolism	2.0647
Glioma Invasiveness Signaling	0.428701	0.960111	2.4642		Hereditary Breast Cancer Signaling	1.38059					Gαq Signaling	2.04464
Glucocorticoid Receptor Signaling	4.97221	0.296302	2.17124		MIF-mediated Glucocorticoid Regulation	1.37617					14-3-3-mediated Signaling	2.03921
Gluconeogenesis I	0	1.42291	0.753549		JAK/Stat Signaling	1.3629					JAK/Stat Signaling	2.01066
Glutaryl-CoA Degradation	0	2.38099	0.424308		L-serine Degradation	1.3543					IL-9 Signaling	1.99562
Glutathione Redox Reactions I	0	2.37945	0.335501		Spermidine Biosynthesis I	1.3543					Gαs Signaling	1.96835
Glutathione Redox Reactions II	0.942714	1.57356	0		Erythropoietin Signaling	1.34753					ILK Signaling	1.92885
Glutathione-mediated Detoxification	0	7.3218	0		RANK Signaling in Osteoclasts	1.33607					p38 MAPK Signaling	1.91931
Glycolysis I	0	1.42291	0.643455		Aryl Hydrocarbon Receptor Signaling	1.33438					Coagulation System	1.89552
G-Protein Coupled Receptor Signaling	0.427137	0	3.99799		TGF-β Signaling	1.32768					Oncostatin M Signaling	1.89552
Graft-versus-Host Disease Signaling	0.797791	0	2.69956		Cholecystokinin/Gastrin-mediated Signaling	1.31789					Chemokine Signaling	1.87938
Granulocyte Adhesion and Diapedesis	2.02842	0	15.4147								Proline Biosynthesis II (from Arginine)	1.87152
Granzyme A Signaling	0.645419	1.95691	1.36465								Thyroid Hormone Biosynthesis	1.86097
Growth Hormone Signaling	0.291031	0.550684	1.69837								β-alanine Degradation I	1.86097
Gαq Signaling	0	0	2.04464								Hepatic Cholestasis	1.86095
Gαs Signaling	0	0	1.96835								Cholecystokinin/Gastrin-mediated Signaling	1.82558
Hematopoiesis from Multipotent Stem Cells	2.0853	0	0.424308								Phospholipases	1.82413
Hematopoiesis from Pluripotent Stem Cells	3.1301	0	2.60559								Fcγ Receptor-mediated Phagocytosis in Macrophages and Monocytes	1.80487
Hepatic Cholestasis	2.77381	0.27634	1.86095								Circadian Rhythm Signaling	1.7627
Hepatic Fibrosis / Hepatic Stellate Cell Activation	4.95834	0	7.89422								MIF-mediated Glucocorticoid Regulation	1.7627
Hereditary Breast Cancer Signaling	1.38059	0.548547	0								Chondroitin Sulfate Biosynthesis (Late Stages)	1.7124
HGF Signaling	1.81199	0	0.766927								MIF Regulation of Innate Immunity	1.7124
HIF1α Signaling	0.420853	0	3.73917								Growth Hormone Signaling	1.69837
Histamine Degradation	0	1.60587	0								Paxillin Signaling	1.65511
Histidine Degradation III	0	2.09842	0.277875								VEGF Signaling	1.63087
Histidine Degradation VI	0	1.51796	0.965834								Inhibition of Matrix Metalloproteases	1.62849
HMGB1 Signaling	1.19176	0.593686	2.33818								TWEAK Signaling	1.62849
Hypoxia Signaling in the Cardiovascular System	1.6681	0	0.786915								CD40 Signaling	1.62658
IL-10 Signaling	6.18426	0	6.09349								Airway Pathology in Chronic Obstructive Pulmonary Disease	1.60989
IL-12 Signaling and Production in Macrophages	0.94916	0.67847	2.71844								Citrulline Biosynthesis	1.60989
IL-15 Production	0.471325	0	2.7553								Pathogenesis of Multiple Sclerosis	1.60989
IL-17 Signaling	1.28159	0	2.43353								Superoxide Radicals Degradation	1.60989
IL-17A Signaling in Airway Cells	2.54079	0	3.92543								Reelin Signaling in Neurons	1.58736
IL-17A Signaling in Fibroblasts	4.1455	0	2.33468								Docosahexaenoic Acid (DHA) Signaling	1.54917
IL-17A Signaling in Gastric Cells	2.86803	0	0.696059								Eicosanoid Signaling	1.54449
IL-6 Signaling	4.34696	0.999039	5.3206								Lymphotoxin β Receptor Signaling	1.54449
IL-8 Signaling	0.519265	0	2.94996								The Visual Cycle	1.49945
IL-9 Signaling	1.66331	0.335515	1.99562								Phosphatidylglycerol Biosynthesis II (Non-plastidic)	1.49615
ILK Signaling	0.322985	0	1.92885								Fatty Acid β-oxidation I	1.4885
Induction of Apoptosis by HIV1	3.28232	0	2.38171								Leptin Signaling in Obesity	1.4834
Inhibition of Matrix Metalloproteases	0.508684	0	1.62849								STAT3 Pathway	1.4834
iNOS Signaling	3.39685	0	2.38193								Endothelin-1 Signaling	1.47697
Integrin Signaling	0.277722	0.912611	2.75693								Pancreatic Adenocarcinoma Signaling	1.46207
Interferon Signaling	2.03219	0.282034	7.6479								B Cell Receptor Signaling	1.44201
Intrinsic Prothrombin Activation Pathway	0	2.91627	0								Small Cell Lung Cancer Signaling	1.4339
JAK/Stat Signaling	1.3629	0.797037	2.01066								Retinol Biosynthesis	1.43306
Ketogenesis	0	2.9022	0.986552								Xenobiotic Metabolism Signaling	1.42191
Ketolysis	0	1.96946	1.40599								1,25-dihydroxyvitamin D3 Biosynthesis	1.41919
Leptin Signaling in Obesity	0	0	1.4834								Arginine Degradation I (Arginase Pathway)	1.41919
Leukocyte Extravasation Signaling	0	0	3.73855								Serotonin and Melatonin Biosynthesis	1.41919
LPS/IL-1 Mediated Inhibition of RXR Function	1.14081	8.08972	2.28117								Ketolysis	1.40599
LPS-stimulated MAPK Signaling	1.4776	0	0.43208								RANK Signaling in Osteoclasts	1.36946
L-serine Degradation	1.3543	0.293616	0.505163								Granzyme A Signaling	1.36465
LXR/RXR Activation	1.1644	5.34119	9.66631								Regulation of Cellular Mechanics by Calpain Protease	1.36422
Lymphotoxin β Receptor Signaling	1.78975	0	1.54449								Axonal Guidance Signaling	1.35371
Melatonin Degradation I	0	5.19314	0.643455								Tumoricidal Function of Hepatic Natural Killer Cells	1.34562
Methylglyoxal Degradation III	0	1.54823	0								Sertoli Cell-Sertoli Cell Junction Signaling	1.34296
Methylmalonyl Pathway	0	2.09842	0								Erythropoietin Signaling	1.31048
Mevalonate Pathway I	0	2.9022	0								PKCθ Signaling in T Lymphocytes	1.30995
MIF Regulation of Innate Immunity	1.21049	0	1.7124								D-myo-inositol-5-phosphate Metabolism	1.30419
MIF-mediated Glucocorticoid Regulation	1.37617	0	1.7627
Mitochondrial L-carnitine Shuttle Pathway	0.929084	1.75113	0.239574
MSP-RON Signaling Pathway	0.362167	0.496577	4.18611
NAD biosynthesis II (from tryptophan)	0	1.95691	0.234409
NF-κB Signaling	1.98122	0	2.48069
Nicotine Degradation II	0	6.44077	0.510088
Nicotine Degradation III	0	6.17261	0.374383
nNOS Signaling in Skeletal Muscle Cells	0	0.328162	2.89427
Noradrenaline and Adrenaline Degradation	0	1.69227	0
NRF2-mediated Oxidative Stress Response	0.83092	2.46062	0.817427
Oncostatin M Signaling	1.25334	0.351269	1.89552
Oxidative Ethanol Degradation III	0	1.60587	0.335501
p38 MAPK Signaling	3.02202	0	1.91931
Pancreatic Adenocarcinoma Signaling	1.58183	0.50625	1.46207
Pathogenesis of Multiple Sclerosis	1.40284	0	1.60989
Paxillin Signaling	0.879755	0.55805	1.65511
Phenylalanine Degradation I (Aerobic)	0	1.57356	0
Phosphatidylglycerol Biosynthesis II (Non-plastidic)	0	0.211372	1.49615
Phospholipases	0	0.56718	1.82413
PI3K Signaling in B Lymphocytes	2.0813	0	0.978527
PKCθ Signaling in T Lymphocytes	0.500553	0	1.30995
PPAR Signaling	4.65911	0	2.79062
PPARα/RXRα Activation	2.09517	0	2.23808
Production of Nitric Oxide and Reactive Oxygen Species in Macrophages	0	1.18752	5.66395
Prolactin Signaling	1.82459	0.797873	0.670593
Proline Biosynthesis II (from Arginine)	0.294376	0.183378	1.87152
Prostate Cancer Signaling	2.30636	0.346685	0.517421
Purine Nucleotides De Novo Biosynthesis II	0.951049	1.96946	0
PXR/RXR Activation	0.651636	2.25635	0
RANK Signaling in Osteoclasts	1.33607	0	1.36946
Reelin Signaling in Neurons	0	0	1.58736
Regulation of Cellular Mechanics by Calpain Protease	0	0	1.36422
Regulation of IL-2 Expression in Activated and Anergic T Lymphocytes	1.82459	0	0
Remodeling of Epithelial Adherens Junctions	0	0.724806	2.6789
Renal Cell Carcinoma Signaling	1.7623	0	0
Retinol Biosynthesis	0	0.560979	1.43306
Role of Cytokines in Mediating Communication between Immune Cells	3.0617	0	2.93071
Role of Hypercytokinemia/hyperchemokinemia in the Pathogenesis of Influenza	3.4251	0	5.46477
Role of IL-17A in Arthritis	1.61728	0	4.70052
Role of IL-17A in Psoriasis	2.03185	0	3.92103
Role of IL-17F in Allergic Inflammatory Airway Diseases	3.22034	0	3.66282
Role of JAK family kinases in IL-6-type Cytokine Signaling	1.66331	0.859631	2.60559
Role of JAK1 and JAK3 in γc Cytokine Signaling	0.861296	0	3.04833
Role of JAK1, JAK2 and TYK2 in Interferon Signaling	2.75832	0.4653	3.89725
Role of JAK2 in Hormone-like Cytokine Signaling	2.05647	0.737135	2.1021
Role of Macrophages, Fibroblasts and Endothelial Cells in Rheumatoid Arthritis	3.52174	0	6.78839
Role of Oct4 in Mammalian Embryonic Stem Cell Pluripotency	1.80221	0	0
Role of Osteoblasts, Osteoclasts and Chondrocytes in Rheumatoid Arthritis	1.84803	0	5.55658
Role of Pattern Recognition Receptors in Recognition of Bacteria and Viruses	1.68582	0	3.23755
Role of PI3K/AKT Signaling in the Pathogenesis of Influenza	1.8546	0.248771	2.20186
Role of PKR in Interferon Induction and Antiviral Response	2.83069	0	2.15913
Role of RIG1-like Receptors in Antiviral Innate Immunity	2.83021	0	0.84544
Role of Tissue Factor in Cancer	0.730716	0.39501	2.53795
Serotonin and Melatonin Biosynthesis	0.294376	0.668213	1.41919
Serotonin Degradation	0	2.04548	0
Sertoli Cell-Sertoli Cell Junction Signaling	0	0	1.34296
Small Cell Lung Cancer Signaling	3.20736	0	1.4339
Spermidine Biosynthesis I	1.3543	0.293616	0
Sphingosine-1-phosphate Signaling	0	0	2.78126
STAT3 Pathway	0	0	1.4834
Superoxide Radicals Degradation	0	1.15759	1.60989
Superpathway of Cholesterol Biosynthesis	0	5.73059	0
Superpathway of Citrulline Metabolism	0	0.682169	2.0647
Superpathway of Geranylgeranyldiphosphate Biosynthesis I (via Mevalonate)	0	3.37896	0
Superpathway of Melatonin Degradation	0	4.07783	0.47248
Superpathway of Methionine Degradation	0.454439	2.15994	0
Superpathway of Serine and Glycine Biosynthesis I	0	1.57356	0.823907
T Helper Cell Differentiation	2.13882	0	5.59076
Tec Kinase Signaling	0	0	2.50762
TGF-β Signaling	1.32768	0	0
The Visual Cycle	0	0.238289	1.49945
Thyroid Hormone Biosynthesis	0	1.04888	1.86097
Thyroid Hormone Metabolism II (via Conjugation and/or Degradation)	0	1.33285	0.479358
TNFR1 Signaling	3.21381	0	1.23177
TNFR2 Signaling	3.0617	0	2.21559
Toll-like Receptor Signaling	1.7623	0	0.454553
TR/RXR Activation	0.570754	0.489648	2.08334
TREM1 Signaling	2.54079	0	4.19904
Tryptophan Degradation III (Eukaryotic)	0	3.20556	0.722372
Tryptophan Degradation to 2-amino-3-carboxymuconate Semialdehyde	0	1.51796	0.655561
Tumoricidal Function of Hepatic Natural Killer Cells	0.712734	0	1.34562
TWEAK Signaling	3.88184	0	1.62849
Type I Diabetes Mellitus Signaling	2.44125	0	3.33708
Type II Diabetes Mellitus Signaling	0.756142	1.26192	2.48034
Tyrosine Degradation I	0	2.62344	0.505163
Ubiquinol-10 Biosynthesis (Eukaryotic)	0	1.54823	0.986552
Valine Degradation I	0.320378	2.03538	2.13638
VEGF Signaling	0	0	1.63087
Vitamin-C Transport	0	1.01141	2.89427
Xenobiotic Metabolism Signaling	0	1.95838	1.42191
β-alanine Degradation I	0	0	1.86097
γ-linolenate Biosynthesis II (Animals)	0	2.03538	0.267613
