# Supplementary material for: The Impact of Intramammary Escherichia coli Challenge on Liver and Mammary Transcriptome and Cross-Talk in Dairy Cows during Early Lactation Using RNAseq
Source: PLoS One. 2016 Jun 23;11(6):e0157480. doi: 10.1371/journal.pone.0157480 (PMC4919052; doi:10.1371/journal.pone.0157480)
Supplement: S8 Fig — (XLSX) [file pone.0157480.s008.xlsx]

## Sheet: All Liver 12h
Upstream Regulator	Fold Change	Molecule Type	Predicted Activation State	Activation z-score	p-value of overlap	Target molecules in dataset	Mechanistic Network
ABCB4	-1.502	transporter	Inhibited	-2.978	0.0138	CCL20,COL4A1,CXCL10,ELF3,NFKB1,NR5A2,SERPINE1,SPP1,TGFB1
APOE	-1.037	transporter	Inhibited	-2.598	0.00563	ABCA1,CD68,CSF1,CYP7A1,ICAM1,IL6,PPARD,PPARG,SCARB1,TGFB1,VCAM1
HNF4A	-3.511	transcription regulator	Inhibited	-2.549	0.00639	ACOX2,CCND1,CDK2,CDKN1A,CLDN1,CPT1A,CRAT,CYP1A1,CYP7A1,DSC2,EGR1,EPO,FGB,FOXA1,GATA6,HNF1A,HNF4A,MPZL2,MYC,NPC1L1,NR0B2,NR1H4,NR1I3,NR5A2,OCLN,PCK1,PPARD,PPARG,PROM1,RARA,RHPN2,RORA,RORC,SCARB1,SDC1,SERPINA3,SLC25A1,SPP1,SULT2A1,TAT	CEBPA,HNF4A
AHR	1.463	ligand-dependent nuclear receptor	Inhibited	-2.295	3.19e-05	A2M,ADIPOR2,CAMK2N2,CCND1,CDK2,CDKN1A,CYP1A1,CYP1B1,DNAJB1,GOT1,HP,HSP90AA1,HSPA5,HSPH1,IL6,INSIG2,JAG1,KIT,LBP,MT1E,MT1H,NMT2,PCK1,SAA1,Saa3,SDC1,SDR9C7,SERPINE1,SHB,SLC1A1,SLC22A7,SPP1,STEAP4,TGFB1,TGFB3,TIPARP,TNFAIP8L1,VEGFC
PPARGC1A	1.496	transcription regulator	Inhibited	-2.208	0.0124	ALAS1,CDKN1A,CPT1A,CYP1A1,CYP7A1,IDH3A,IL10,NR1I3,PCK1,PDK2,SREBF1,SULT2A1,TRIB3
ACOX1	-1.827	enzyme	Inhibited	-2.138	0.0911	ABCD3,CDKN1A,DDIT3,GADD45A,HSPA5,NUPR1,TRIB3,XBP1
PROC	-1.157	peptidase	Inhibited	-2	0.00195	IL1B,IL6,SERPINE1,THBD
ATP7B	-1.173	transporter	Inhibited	-2	1	CKS1B,CYP7A1,MT1E,MT1H
D-glucose		chemical - endogenous mammalian		-1.967	1	ASNS,NR3C1,SLC2A2,SREBF1
THRA	-1.846	ligand-dependent nuclear receptor		-1.732	0.0344	APOA5,CPT1A,CYP7A1,NME1,PPARG,SREBF1,TGFB1
TRIM24	1.386	transcription regulator		-1.571	0.00563	CMPK2,CXCL10,GBP4,IFIH1,IRF1,LGALS3BP,NMI,PLEC,SOCS1,TAP1,TLR2
FOXO1	1.592	transcription regulator		-1.063	0.0388	A2M,APOA5,ATG14,CYP7A1,ELOVL5,GPAM,HSPA5,IRS1,LPIN2,PCK1,PPARGC1B,SCARB1,SLC25A1,SREBF1,TAT,TRIB3
NR3C1	-2.055	ligand-dependent nuclear receptor		-1.043	0.000119	ABCA1,ANGPTL4,BRD2,CHIC2,CKS1B,DDX5,DUSP1,EPB41L4B,GNMT,HERPUD1,HSP90AB1,IDH1,IL1B,IL6,MKNK2,NR0B2,NR1I3,OAT,PCK1,PLIN2,SDS,SERPINE1,SGK1,TAT,TGFB1
FOXA2	-1.361	transcription regulator		-0.896	0.0061	CPT1A,FGB,FOXA1,FOXA3,HNF1A,HNF4A,IL6,NR1H4,NR5A2,PCK1,RARA,RORA,RORC,TAT	FOXA1,FOXA2
IL10	5.889	cytokine		-0.728	0.0149	FASLG,ICAM1,IL1B,IL6,SOCS3,VCAM1
SLC13A1	-1.78	transporter		-0.728	0.0151	AKR1C3,ANKS4B,CD163,CLPX,EDEM1,GPAM,HSPA5,HSPA8,HSPB1,INSIG1,MT1E,PCK1,SPP1,SULT1E1,TFG,XBP1,YARS
RXRA	-1.664	ligand-dependent nuclear receptor		-0.293	0.00129	ASNS,CCND1,CDO1,CYP7A1,EPO,FOS,FOXA1,FOXA3,GCLC,HIF1A,HNF4A,PPARD,PPARG,RARA,RORA,RORC,SDC1,SREBF1,SULT2A1,TGFB1
IGF1	1.545	growth factor		-0.199	0.0218	EDN1,HGF,ICAM1,IL1B,IRS1,MCL1,TGFB1,VCAM1
PTPN1	2.852	phosphatase		-0.159	0.000434	CFLAR,DUSP1,MET,NFKBIA,PIK3R1,SMAD7,SREBF1
MAPK14	2.722	kinase		-0.096	0.000484	CCND1,CYP7A1,EPO,JUN,KITLG,MMP9,PCK1,PPARGC1B,SGK1,SOX2,SREBF1
C5	1.027	cytokine		0	0.00813	CCND1,HGF,IL6,MET
IKBKB	1.093	kinase		0	0.013	CXCL2,HGF,IL1B,IL6,MYC
MST1	-1.033	growth factor		0	0.0203	BIRC5,CCND1,IL6,SPP1
SOD1	-1.121	enzyme		0	0.0203	APEX1,CCND1,IL6,MET
STK3	2.124	kinase		0	0.0203	BIRC5,CCND1,IL6,SPP1
RELA	1.971	transcription regulator		0.132	0.0377	BIRC5,CXCL10,HNF4A,NR1I3,SMAD7,SOD2
let-7		microRNA		0.232	0.0109	BRCA1,CDC23,CDC34,CHEK1,CKS1B,E2F5,FANCD2,GMNN,GTF2I,ID2,MCM8,MYC,NR1H4,ORC1,SMAD4,STAT3
CEBPA		transcription regulator		0.319	0.00828	ASNS,CDKN1A,CPT1A,CSF3R,GATA6,HNF1A,ICAM1,JUN,MYC,NR1H4,NR5A2,PCK1,PPARG,PTGS2,RBL1,SAA1,Saa3,SREBF1	CEBPA,HNF4A
NR5A2	2.98	ligand-dependent nuclear receptor		0.636	0.000388	CYP7A1,FGB,FOS,GADD45G,HNF1A,HP,ICAM1,JUN,MT1E,NR0B2,NR1H4,NR5A2,SAA1,SCARB1
HMOX1	1.018	enzyme		1.131	0.0203	H2AFX,IL10,IL1RN,TGFB1
TGFB1	1.781	growth factor		1.266	0.00154	BMF,CDKN1A,CYP7A1,DNMT3B,EDN1,EGR1,FASLG,FSTL3,FURIN,GCLC,ICAM1,ID2,IL10,PPARG,PROM1,SERPINA3,SERPINE1,SMAD4,SMAD7,SOD2,VCAM1	SKIL,TGFB1,WWTR1
LEP	7.581	growth factor		1.391	0.0243	ABCD3,BCL2A1,CCND1,CPT1A,CXCL10,CYP7A1,CYR61,DUSP6,ELOVL5,FMO5,GCLC,GPAM,HSPA5,ICAM1,IDH1,JUN,LEPR,NCF1,PCK1,PPARG,PTGS2,RAC1,SERPINE1,SLC2A2,SREBF1,TTPA,VCAM1
ATF2	1.636	transcription regulator		1.4	0.000494	ASNS,DDIT3,DUSP1,DUSP10,JUN,MAPK14
ATF4	2.824	transcription regulator		1.432	0.000494	ASNS,JUN,MCL1,PPARG,SLC38A2,SREBF1
NR0B2	-7.602	ligand-dependent nuclear receptor		1.691	0.0104	ABCA1,CPT1A,CYP7A1,EGR1,HNF1A,HNF4A,NR0B2,NR1H4,PCK1,PPARG,SCARB1,SREBF1
ursodeoxycholic acid		chemical - endogenous mammalian		1.787	0.00817	CCL20,COL4A1,CXCL10,CYP1A1,CYP7A1,ELF3,GCLC,GCLM,NFKB1,SPP1,TGFB1
EIF2AK2	1.562	kinase		1.89	0.0344	BHLHE40,KCTD13,LGALS3BP,NEDD9,NMI,SOD2,TUBA1A
HIPK2		kinase		1.89	0.134	C10orf137,CDKN1A,EGR1,EPB41,ITGA1,RAC1,ZFPM1
IL2	-7.215	cytokine		1.934	0.0999	CXCL10,CYP1A1,IFNGR1,MYC
SMAD4	1.617	transcription regulator		1.949	0.0401	CCND1,CDKN1A,FSTL3,SERPINE1,SMAD7
MBD2	1.185	transcription regulator		1.98	0.0662	CKS2,MMP9,NUPR1,RELB
CD40	12.676	transmembrane receptor	Activated	2	0.00041	ANPEP,FASLG,FOS,JUN,RELA
IRF2	-1.28	transcription regulator	Activated	2	0.0203	IL12A,IL12RB2,IL1B,IRF1
IRF1	8.003	transcription regulator	Activated	2.2	0.0401	CDKN1A,IL12A,IL12RB2,IL18BP,PTGS2
MYD88	2.539	other	Activated	2.219	0.000562	CXCL10,CYR61,FOS,IL6,JUN,MYC,SAA1,SOCS1,SOCS3
EGF		growth factor	Activated	2.222	0.00026	CCND1,CDKN1A,CFLAR,CYP1A1,DDIT3,EGR1,ETS2,FOS,HIF1A,HNF4A,ICAM1,IDH1,MYC,PPARG,SERPINE1,SPP1,VCAM1	EGF,STAT3
IL6ST	1.674	transmembrane receptor	Activated	2.236	0.00175	A2M,EGR1,HAMP,HP,JUN,MYC,SOCS3,TNFRSF1A	IL6ST,STAT3
CD44	3.477	enzyme	Activated	2.236	1	CCL4,IL1R2,SPP1,THBS2,VCAM1
ethanol		chemical - endogenous mammalian	Activated	2.271	0.00297	CCND1,CPT1A,DDIT3,DUSP1,DUSP6,EGFR,FAAH,FASLG,GADD45A,GPAM,GSR,HAMP,HIF1A,HSPA5,IL1B,IL1RN,IL6,JUN,MMP9,MYC,PTGS2,RELA,SERPINE1,SLC7A11,SOD2,SREBF1,TFPI2,TGFB1,TLR2,TLR4
IL1A	9.087	cytokine	Activated	2.378	0.000166	CSF1,CXCL2,CXCL5,CYP1A1,EPO,IL8,KITLG,MMP9,SAA1,SERPINE1,TLR2,VCAM1
TLR4	2.642	transmembrane receptor	Activated	2.417	1.13e-05	CCL4,CD163,CXCL10,CXCL2,CYR61,ICAM1,IL1B,IL6,NR1I3,TLR2,TNFAIP3,TREM1,VCAM1
MYC	15.487	transcription regulator	Activated	2.63	0.0774	CPT1A,CPT2,FOXM1,HAMP,HSP90AA1,PCK1,SLC2A2,SOX2,TAT
NFE2L2	1.115	transcription regulator	Activated	2.696	0.454	ALAS1,B4GALNT1,CCRN4L,CCT3,CCT7,CDC34,CHORDC1,DDX50,DNAJB11,DNAJC3,DYNLL1,EIF4G2,EPB41,EPHB4,ETV6,GCLC,GCLM,GSR,HAX1,HNF1A,HSP90AA1,HSP90AB1,HSP90B1,IL10,IL1RN,NR0B2,NR1I3,P2RX4,PDIA3,PDIA4,RRS1,SAA1,SLC35B1,SOCS3,SREBF1,STIP1,XBP1
TNFRSF1A	2.933	transmembrane receptor	Activated	2.789	9.34e-05	ABCC1,CCL20,ICAM1,IL1B,IL6,LBP,SAA1,SERPINE1,VCAM1
AGT		growth factor	Activated	2.887	0.0109	BACH1,CD44,DLL4,EDN1,EGFR,HGF,ICAM1,IL6,IL6ST,KITLG,PPARG,SERPINB2,SLC1A1,SOCS1,TGFB1,VEGFC
STAT3	4.569	transcription regulator	Activated	2.961	4.95e-09	A2M,CCND1,CDKN1A,EGR1,FGB,FGG,FOS,GADD45A,HAMP,HIF1A,IL6ST,IRF1,LBP,LTBR,MYC,PCK1,PDIA4,SOCS3,SREBF1,TGFB1
IFNG	3.13	cytokine	Activated	3.085	0.00153	AVPR1A,CD40,CXCL10,CXCL2,ICAM1,IL10,IL18BP,IL1A,IL1B,IL6,IRF1,STAT3,VCAM1
NR1I3	-2.297	ligand-dependent nuclear receptor	Activated	3.273	0.00911	ALAS1,CDKN1A,CYP7A1,GADD45B,HNF4A,ICAM1,IGF2R,IL1R1,INSIG1,INSIG2,MAFF,MT1E,MYC,NEDD9,PAPSS2,PCK1,SREBF1,STEAP4,SULT1E1,SULT2A1,TMPRSS2,TNFRSF1A
TNF	1.524	cytokine	Activated	3.347	1.05e-08	AVPR1A,CALR,CCL4,CCND1,CISH,CPT1A,CSF3,CXCL10,CXCL2,CYP7A1,EPO,FASLG,GCLM,HNF4A,HSP90AB1,ICAM1,IL10,IL1A,IL1B,IL6,IL8,IRF1,IRS1,LBP,MT1E,NFKB1,NFKBIA,NR0B2,NR1H4,NR3C1,NR5A2,PDIA4,PPARG,PPARGC1B,PTGS2,SAA1,Saa3,SCARB1,SERPINE1,SOCS3,SP1,SREBF1,SULT2A1,TLR2,TNFAIP3,TREM1,USP2,VCAM1	NR5A2,TNF
IL6	18.104	cytokine	Activated	4.607	2.87e-06	A2M,ABCC1,CCND1,CISH,CYP1A1,FGB,FGG,HAMP,HP,HSPA5,IL1R1,IL1RN,IL6ST,IRF1,JUN,LBP,MCL1,MT1E,MT1H,MYC,NR1H4,NR3C1,PPARG,SAA1,Saa3,SERPINA3,SGK1,SLC39A14,SOCS1,SOCS3,STAT3,THPO,TNFRSF1A	IL6,IL6ST,STAT3
IL1B	5.003	cytokine	Activated	5.994	6.04e-14	A2M,ADAMTS5,AVPR1A,CCRN4L,CD83,CISH,CSF1,CXCL10,CXCL2,CYP1A1,CYP7A1,ELF3,EPO,FGB,GADD45A,GADD45B,GRB7,HES1,HNF4A,HP,ICAM1,IL1B,IL1RN,IL8,IRF1,JUN,KLF10,LBP,MYC,NFKB1,NFKBIA,NFKBIB,NFKBIZ,NR0B2,NR1H4,NR1I3,PIM1,PTGS2,RELA,RELB,RRS1,SAA1,SAA2-SAA4,Saa3,SERPINE1,SLC20A1,SOCS1,SOCS3,TNFAIP3,TREM1,VCAM1
TCF7	-1.136	transcription regulator			0.000825	FOXA1,FOXA3,HNF4A,PPARD,PPARG,RARA,RORA,RORC
CLOCK	1.163	transcription regulator			0.000828	ANGPTL4,BHLHE40,CCNT1,CCRN4L,DDIT3,EEF2K,EGFR,F2R,FOXA3,GADD45A,GADD45B,HSF2,HSPH1,ICAM1,IL18BP,MKNK2,NFIL3,NR2C1,PA2G4,RANGAP1,RAP2B,RSL1D1,SEL1L,SLC1A2,SLC20A1,SLC30A5,SRR,TBRG4,TEF,USP2
FOXA1	-3.472	transcription regulator			0.00213	FOXA1,FOXA3,HNF4A,HNF4G,IL6,PCK1,RORA,RORC,TAT
FAS	1.79	transmembrane receptor			0.00587	CFLAR,CXCL2,MET,NFKBIA,TGFB1
WWTR1	-1.181	transcription regulator			0.0093	ID2,SERPINE1,SMAD7
TNFAIP3	13.579	enzyme			0.0093	CSF1,ICAM1,VCAM1
SKIL	1.597	transcription regulator			0.0093	CDKN1A,SERPINE1,SMAD7
ATF7	-1.257	transcription regulator			0.0093	DUSP1,DUSP10,MAPK14
TGFBR1	-1.192	kinase			0.0093	CDKN1A,SERPINE1,SMAD7
KLB	-3.464	enzyme			0.0093	CYP7A1,FOS,NR0B2
PDPK1	-1.497	kinase			0.0093	A2M,CDKN1A,SERPINE1
LIF	-1.081	cytokine			0.0093	FGB,IL6ST,LIFR
CITED2	-2.448	transcription regulator			0.0093	ANGPTL4,DUSP1,HIF1A
SMAD6	-1.72	transcription regulator			0.0093	DNMT3B,PCK1,PROM1
SOCS3	24.267	phosphatase			0.013	CCND1,CDKN1A,HAMP,SOCS3,TGFB1
NR2F2	-1.78	ligand-dependent nuclear receptor			0.013	GATA6,HNF1A,HNF4A,NR1H4,NR5A2
ATF6	1.067	transcription regulator			0.0203	CPT1A,CPT2,DDIT3,PLIN2
NFKBIA	6.346	transcription regulator			0.0203	EPO,IL6,NR1I3,TLR2
CYB5R4	1.3	enzyme			0.0313	DDIT3,HSPA5,XBP1
PRKCD	1.129	kinase			0.0313	MMP9,PTCH1,STAT3
TNFRSF1B	1.009	transmembrane receptor			0.0313	LBP,SAA1,SERPINE1
INHBA	1.556	growth factor			0.0313	CDKN1A,SMAD7,SP1
USP8	-1.069	peptidase			0.0313	EGFR,ERBB3,MET
NCOA2	1.2	transcription regulator			0.0313	CYP7A1,HNF1A,PCK1
NLRP3	5.143	other			0.0313	CCL4,IL1B,IL6
SMARCA4	1.095	transcription regulator			0.0313	ABCA1,CYP1A1,MT1E
betaine		chemical - endogenous mammalian			0.0313	DDIT3,HSPA5,SREBF1
SLC25A13	-1.534	transporter			0.0374	1100001G20Rik,ASNS,BCL6,CAMK2N2,CCND1,CPNE8,EGFR,GADD45A,GBP4,GPCPD1,LIFR,NUDT7,PFKFB3,PI4K2B,TTC39C
GPD1	-1.037	enzyme			0.0374	1100001G20Rik,ASNS,BCL6,CAMK2N2,CCND1,CPNE8,EGFR,GADD45A,GBP4,GPCPD1,LIFR,NUDT7,PFKFB3,PI4K2B,TTC39C
ONECUT1		transcription regulator			0.0377	CYP7A1,FOXA3,HNF4A,PPARD,RORA,RORC
IL1R1	5.176	transmembrane receptor			0.0396	ABCC1,IL8,LBP,SAA1
MAP2K4	1.366	kinase			0.0443	FASLG,STAT3
IL8	9.884	cytokine			0.0443	IL8,PTGS2
CTF1	-3.021	cytokine			0.0443	SOCS1,SOCS3
HAMP	5.045	other			0.0443	HAMP,SLC40A1
IL4	14.144	cytokine			0.0443	IL1RN,IRF1
mir-224		microRNA			0.0443	MMP9,PAK4
AMBP	-1.065	transporter			0.0443	CXCL2,IL1B
STAT6	-1.45	transcription regulator			0.0443	IL1RN,IRF1
IL6R	-1.191	transmembrane receptor			0.0443	HP,SAA1
GHR	-1.219	transmembrane receptor			0.0443	CISH,SOCS3
DNMT3A		enzyme			0.0443	MT1E,SOCS3
AGTR1		G-protein coupled receptor			0.0443	HGF,TGFB1
AIP	1.106	transcription regulator			0.0443	CYP1A1,CYP1B1
ABCB11	-2.299	transporter			0.0443	CYP7A1,NR0B2
TMBIM6	-1.232	other			0.0443	DDIT3,XBP1
SLCO1B3	-1.304	transporter			0.0443	SLC22A7,SLCO2B1
EHMT2	-1.84	transcription regulator			0.0443	CYP7A1,SREBF1
ZFYVE16	1.336	transporter			0.0443	CDKN1A,SERPINE1

## Sheet: All Liver 24h
Upstream Regulator	Fold Change	Molecule Type	Predicted Activation State	Activation z-score	p-value of overlap	Target molecules in dataset
HNF4A	-1.921	transcription regulator	Inhibited	-5.161	3.34e-07	ABCB11,ACAT1,ACOX2,ACSL1,ACY1,AFP,ALDH2,APOA1,APOA2,APOC3,APOM,BLVRB,CCND1,CDKN1A,CLDN1,CPT1A,CYP1A1,CYP1A2,CYP27A1,CYP2B6,CYP2E1,CYP3A4,CYP3A5,EPO,F11,F12,F7,FGB,GJB2,GPLD1,HPD,KRT8,LIPA,MBL2,MPZL2,MST1,NR1H4,NR1I2,NR1I3,OCLN,PCK1,PDK4,PEPD,PKLR,PLG,PRODH2,PROM1,PYGL,RORC,SCARB1,SCP2,SDC1,SERPINA1,SERPINA3,SLC10A1,SLC25A1,SLC25A20,SLC27A2,SPP1,SULT2A1,TAT,TDO2,TM7SF2,TMBIM6,TTR,VTN
SREBF2	-1.521	transcription regulator	Inhibited	-4.094	0.0107	ACAA2,ACSL1,CDKN1A,CYP4F2,CYP51A1,DHCR7,FADS2,FDFT1,HES6,HMGCR,HMGCS1,IDI1,LIPA,LSS,MSMO1,SQLE,THRSP,TM7SF2
ATP7B	-1.256	transporter	Inhibited	-3.742	0.0177	AMACR,CYP51A1,FDFT1,HIST1H1C,HMGCR,HMGCS1,IDI1,LPIN1,LSS,MSMO1,MT1E,MT1H,SQLE,THRSP
SREBF1	-1.231	transcription regulator	Inhibited	-3.679	4.99e-05	ACACB,ACADS,ACSL1,ACSL5,AGMAT,AK4,CAPZB,CDKN1A,CSAD,CYP4F2,CYP51A1,DHCR7,EHHADH,ETHE1,FADS1,FADS2,FDFT1,GCK,GPX3,GSR,Gstt3,HMGCR,HMGCS1,HSPA5,IDI1,LPIN1,LSS,MAT1A,MSMO1,OAT,PCK1,PCK2,PIK3R3,RPLP0,SQLE,SV2A,TF,THRSP,TM7SF2
PPARGC1A	-1.081	transcription regulator	Inhibited	-3.644	4.85e-05	ACADM,ACAT1,ALAS1,APOC2,APOC3,CDKN1A,CPT1A,CS,CYP1A1,CYP1A2,CYP2B6,CYP3A4,CYP3A5,HMGCL,LPIN1,NR1I3,PCK1,PCK2,PDK2,PDK4,SULT2A1
SCAP	-1.012	other	Inhibited	-3.462	0.00282	ACAA2,ACACB,ACSL1,ACSL5,CSAD,CYP4F2,CYP51A1,DHCR7,EHHADH,FADS2,FDFT1,Gstt3,HES6,HMGCR,IDI1,LSS,MSMO1,SQLE,TM7SF2
MED1	1.346	transcription regulator	Inhibited	-3.283	0.000507	ACAA1,ACOX1,CYP1A2,CYP2B6,CYP3A5,DIO1,EHHADH,GSTP1,HSD17B4,NR1I3,PDK4,PRLR,SCP2
CEBPA		transcription regulator	Inhibited	-2.653	0.00723	ALB,APOC3,APOC4,ASL,ASNS,ASS1,CDK4,CDKN1A,CPT1A,CYP2B6,CYP3A4,CYP3A5,EPHX1,GSTP1,HMGCR,HSD11B1,JUN,NR1H4,NR1I2,PCK1,SAA1,Saa3,VLDLR
XBP1	6.571	transcription regulator	Inhibited	-2.621	0.00955	AFP,APOA1,CYP1A2,CYP2E1,HSPA5,SERPINA1,TTR
AHR	1.034	ligand-dependent nuclear receptor	Inhibited	-2.584	0.000631	A2M,ACOX1,ADIPOR2,AKR1A1,ALB,ALDH2,CAMK2N2,CBR1,CCND1,CCNE1,CDK4,CDKN1A,CDKN2B,COL27A1,CRP,CTSD,CYP1A1,CYP1A2,CYP1B1,CYP2B6,DIO1,E2F1,ENPEP,GOT1,GSTA5,HP,HSPA5,LBP,MT1E,MT1H,NQO1,OLFML1,PCK1,PKLR,PLXNA2,SAA1,Saa3,SDC1,SERPINE1,SLC17A2,SLC1A1,SPP1,STEAP4,TXN
MLX		transcription regulator	Inhibited	-2.2	0.0267	DIO1,FGF21,PKLR,SLC2A2,THRSP
USF2	-1.125	transcription regulator	Inhibited	-2.183	0.000193	APOA2,APOA5,HAMP,IGFBP3,PKLR,SERPINE1,THRSP
PPARGC1B	-1.105	transcription regulator	Inhibited	-2.138	0.0163	ACADM,DHCR24,FDFT1,GGPS1,HMGCR,LSS,PCK1,SQLE
PPARA	-1.048	ligand-dependent nuclear receptor	Inhibited	-2.098	1.07e-29	AADAC,ABCB4,ABCD3,ACAA1,ACADL,ACADM,ACADS,ACADVL,ACAT1,Acot6,ACOX1,ACSL5,AHCY,ALDH2,ALDH3A2,ALDOB,ANGPTL4,APEX1,APOA1,APOA2,APOA5,APOC3,APOM,AQP8,AQP9,ARG1,ARHGDIA,ASL,ASNS,ASS1,C1S,C2,C6,C8A,C9,CAT,CCND1,CCNE1,CDK4,CDKN1A,CES3,CFH,CFI,CHKA,COX6B2,CPT1A,CPT1B,CPT2,CROT,CSAD,CTH,CYB5B,CYP1A1,CYP2B6,CYP2C18,CYP51A1,DECR1,DHCR7,DIO1,DYNLL1,ECI1,ECI2,EHHADH,ELOVL5,ETHE1,FABP1,FABP4,FADS1,FADS2,FDFT1,…
PPARD	1.514	ligand-dependent nuclear receptor	Inhibited	-2.051	0.000201	ACY1,ALDH2,ALDH3A2,ANGPTL3,ANGPTL4,CPT2,CSAD,FBP1,GPD2,GSTA5,IGFBP2,INHBE,MFSD2A,PCSK6,PCYOX1,PKLR,SIRT5,SORD,STBD1,TCEA3,TMEM120A,TNFRSF12A,VLDLR
H6PD	3.198	enzyme	Inhibited	-2	0.0289	DDIT3,GCK,HSPA5,TAT
MAFF	1.837	transcription regulator	Inhibited	-2	0.0665	ABCC3,GCLC,GSTP1,NQO1
FOXA3	2.079	transcription regulator		-1.982	0.0038	CYP2C18,CYP2C19,CYP3A4,CYP3A5,PCK1,TAT,TF,TTR
RARA	-1.208	ligand-dependent nuclear receptor		-1.982	0.0103	ALDH1A1,APOA1,APOC3,APOM,PCK1,SLC10A1
CYB5R4	1.55	enzyme		-1.981	0.00756	ATF6,DDIT3,HSPA5,XBP1
ATF6	1.938	transcription regulator		-1.98	0.0101	ACOX1,CPT1A,CPT2,DDIT3,PLIN2
EGR1	-1.965	transcription regulator		-1.98	0.185	HMGCR,IGF2,SQLE,TP73
MLXIPL	-1.625	transcription regulator		-1.876	0.0573	ACACB,CPT1A,DAK,KHK,PKLR,PYGL,SLC2A2
FOXA2	-1.239	transcription regulator		-1.808	0.00115	ABCB4,ALB,ALDOB,APOA1,APOM,CPT1A,EPHX1,FGB,FOXA3,HMGCS2,NR1H4,NR1I2,PCK1,PROS1,RORC,SLC10A1,TAT,TF,TTR
RXRA	-1.795	ligand-dependent nuclear receptor		-1.778	4.83e-05	ABCB11,ABCC3,ACADM,ACOX1,AHCY,ALDH1A1,ANGPTL3,APOA1,APOC3,APOM,ASNS,CCND1,CYP1A2,CYP2B6,CYP3A4,CYP3A5,EHHADH,EPO,FABP1,FOXA3,GCK,GCLC,HMGCS2,KNG1,RORC,SDC1,SLC10A1,SULT2A1
CYP19A1	6.318	enzyme		-1.551	0.0103	ACADM,ACADVL,ACOX1,PLIN2,SCARB1,SLC27A2
NR3C1	-1.297	ligand-dependent nuclear receptor		-1.524	0.000303	ABCA1,ANGPTL4,APOA2,AS3MT,CAT,COMT,CYP2C19,CYP3A4,DDX5,DUSP1,EPB41L4B,FNTA,GNMT,GSTA1,HGD,HMGCS2,IDH1,IGFALS,NR1I3,OAT,PCK1,PLIN2,RABGGTB,SDS,SERPINA1,SERPINE1,SGK1,TAT,TXN,Uox
NR1I3	-3.737	ligand-dependent nuclear receptor		-1.515	6.06e-05	ABCC3,ALAS1,ALDH1A1,APOA1,CDKN1A,CYP1A2,CYP27A1,CYP2B6,CYP2C19,CYP39A1,CYP3A4,CYP3A5,DIO1,EPHX1,GADD45B,Gsta4,GSTA5,GSTM1,GSTM4,GSTT1,IL1R1,MT1E,NEDD9,PCK1,POR,PPP6R3,PTPN11,SLCO1B3,STEAP4,SULT1E1,SULT2A1,TMPRSS2,TNFRSF1A,UGT2B17
HNF1A	-1.426	transcription regulator		-1.469	1.29e-10	AADAC,AFP,AHSG,ALB,ALDOB,AMBP,ANGPTL3,APOA2,APOC3,APOH,APOM,ASGR2,C1S,CPN1,CREBL2,CRP,CYB5B,CYP1A2,CYP2E1,ENPEP,F11,FABP1,FBP1,FMO1,GARS,GBE1,GC,GOT1,HACL1,HAL,HSD17B2,IFNAR1,ITIH4,NR1D1,NR1H4,PAH,PCK1,PKLR,PLA1A,RNASE4,SEL1L,SERPINA1,SLC10A1,SLC17A2,SLC2A2,SLC37A4,SLCO1B3,SOAT2,SRC,TARS,TM4SF4,TTR,UGT2B17,VTN
THRB	-2.224	ligand-dependent nuclear receptor		-1.464	0.00614	ABCD3,ANGPTL3,APOA1,APOA5,APOC3,APOM,DIO1,EHHADH,FABP4,GCH1,IGFBP2,LPL,MAPK3,NME1,PER1,PHYH,POR,TCEA3,THRSP
FOXO1	1.269	transcription regulator		-1.325	0.000153	A2M,ACSL5,AGXT,ALDOB,APOA5,APOC3,APOM,AQP9,ATG14,CS,ELOVL5,GCK,GPD2,GPI,HAL,HPD,HSPA5,INSR,LPL,NAMPT,PCK1,PKLR,SCARB1,SLC25A1,SQLE,TAT,TDO2
ZMPSTE24	1.664	peptidase		-1.265	0.00316	CISH,DIO1,ESRRA,FGFR4,IGFALS,IGFBP3,IGFBP5,SIRPA,SOCS1,SOCS3
ursodeoxycholic acid		chemical - endogenous mammalian		-1.233	0.0389	ABCB11,ABCC3,COL4A1,CXCL10,CYP1A1,CYP27A1,CYP3A4,E2F1,GCLC,GCLM,SLCO1B3,SPP1
ZBTB20	-1.105	other		-1.213	0.00101	ADH4,CISH,CYP1A2,CYP2B6,CYP2C18,CYP3A5,GCGR,GCK,GSTM4,IGFALS,IGFBP2,LEPR,NEDD9,PCK1,PDK4,SOCS3,UGT2B17
NR5A2	1.452	ligand-dependent nuclear receptor		-1.124	0.0041	ABCB11,ABCC3,APOA1,APOM,CRP,FGB,GADD45G,HP,JUN,MT1E,NR1H4,NR1I2,SAA1,SCARB1,TNFRSF1B
dehydroisoandrosterone		chemical - endogenous mammalian		-1.103	0.00845	CPT1A,CYP2B6,CYP3A5,HADHA,HSD11B1,POR,SHBG,SLC27A1
epinephrine		chemical - endogenous mammalian		-1.091	0.0289	CYP2B6,NR1I3,PER1,SULT2A1
LEP	11.647	growth factor		-1.049	3.67e-08	ABCB11,ABCC3,ABCD3,ACADM,ACADVL,ACOX1,ACSL5,ALDOB,APOA1,APOA2,APOH,APOM,ASL,ASS1,CCND1,CPT1A,CROT,CRP,CXCL10,CYP2C18,CYP2E1,CYP3A5,DUSP6,EHHADH,ELOVL5,EPHX2,FABP4,FADS2,FMO5,GCK,GCLC,GSTA3,HGD,HPX,HSPA5,IDH1,JUN,LEPR,LIPA,MSMO1,PCK1,PEMT,RAC1,SCP2,SERPINE1,SLC13A2,SLC27A5,SLC2A2,SOD1,SORD,TTPA
CEBPB		transcription regulator		-1.038	0.0116	ALB,ALDH1A1,APOC3,ASNS,CDC45,CPT1A,CRP,F7,HP,HSD11B1,INMT,KRT18,PCK1,PDK4,Saa3,SLC10A1
SLC13A1	-13.075	transporter		-0.962	9.55e-05	ACSL5,AKR1C3,ALDH1A1,AQP8,C6,C9,CD163,CLPX,DCLRE1A,EFTUD2,HSPA5,HSPB1,IGFBP2,INMT,KHDRBS3,KLF9,MT1E,PCK1,RPL8,SLC38A4,SLCO1B3,SPP1,SULT1E1,TFG,UPP2,XBP1,YARS
chenodeoxycholic acid		chemical - endogenous mammalian		-0.893	0.00977	ABCB11,ABCB4,APOA1,APOC2,APOM,CYP27A1,CYP3A4,CYP3A5,KNG1,PCK1,PLTP,PON1,SDC1,SLC10A1,SULT2A1
CYP1A1	-3.505	enzyme		-0.662	0.00531	ANXA4,BANF1,CCND1,CHP1,COX6B2,CTTN,CYP2B6,ECI2,ETHE1,GAMT,GSTM3,IFNLR1,IGFBP2,KIF2A,KITLG,MT1E,MT1H,NQO1,ODC1,SDC1,SDHB,SHANK2,SLC46A3,SMARCA4,TRPM8,VLDLR
SMAD4	1.094	transcription regulator		-0.441	0.0437	APOC3,CCND1,CDKN1A,MTOR,POR,SERPINE1
CYP1A2	-4.743	enzyme		-0.258	0.0025	CCND1,COX6B2,CYP2B6,ECI2,ETHE1,GSTM3,IFNLR1,IGFBP2,MT1E,MT1H,NQO1,SHANK2,SLC46A3,TRPM8,VLDLR
CYP1B1	4.714	enzyme		-0.258	0.0025	CCND1,COX6B2,CYP2B6,ECI2,ETHE1,GSTM3,IFNLR1,IGFBP2,MT1E,MT1H,NQO1,SHANK2,SLC46A3,TRPM8,VLDLR
NR1H4	2.215	ligand-dependent nuclear receptor		-0.033	0.00529	ABCB11,ABCB4,ABCC3,APOA1,APOA5,APOC2,CCNE1,CYP2B6,CYP3A4,CYP3A5,FABP1,KNG1,LCAT,NR1I2,NR1I3,PCK1,PKLR,PLTP,PON1,RARRES2,SCARB1,SDC1,SLC10A1
RELA	1.199	transcription regulator		0.17	0.00353	AFP,CRP,CXCL10,CYP2B6,CYP3A4,GSTA1,NR1I3,SHBG,SOD2
ATF2	1.33	transcription regulator		0.186	0.00344	APOC3,ASNS,DDIT3,DUSP1,DUSP10,JUN
lithocholic acid		chemical - endogenous mammalian		0.234	0.0196	ABCB11,ABCC3,APOC2,CYP3A4,SLC10A1,SULT2A1,TGFBR2
MAT1A	-2.814	enzyme		0.378	0.00955	ACADL,ALB,APOA1,GAMT,KRT18,MAT1A,SOD1
NR1I2	-2.143	ligand-dependent nuclear receptor		0.416	3.67e-10	ABCC3,ACOX1,AHCY,ALAS1,ALDH1A1,ALDH3A2,APOC2,APOC4,APOF,CDKN1A,Ces1d,CES3,CPOX,CPT1A,CTH,CYP1A1,CYP1A2,CYP2B6,CYP2C19,Cyp2c44,CYP3A4,CYP3A5,CYP4V2,ENTPD5,FMO5,GLUD1,GOT1,Gsta4,GSTA5,GSTM1,GSTM3,GSTP1,Gulo,GUSB,HMGCS1,HMGCS2,LCN2,MGST1,NR1I3,PDIA4,PIPOX,POR,SCARB1,SERPIND1,SLCO1B3,STAT3,SULT1E1,SULT2A1,TF,TGM2,Uox
EGF		growth factor		0.698	0.0133	APOA1,CCND1,CCNE1,CDKN1A,CYP1A1,CYP2B6,DDIT3,ERCC1,ETS2,Gsta4,GSTP1,IDH1,IGFALS,RRM2,SERPINE1,SPP1,TGM2
MAPK14	1.021	kinase		0.873	0.0289	CCND1,CYP51A1,EPO,HMGCR,JUN,KITLG,MMP9,PCK1,SGK1,SOX2
cholic acid		chemical - endogenous mammalian		0.889	9.17e-05	ABCA1,ABCB11,ABCB4,ABCC3,APOC2,APOM,CYP2B6,CYP3A4,CYP3A5,DHCR7,EPHX1,FABP1,FDFT1,HMGCR,LPL,NR1I2,PLTP,PON1,SLC10A1,SLCO1B3,SQLE
SCP2	-6.878	transporter		0.899	0.00344	FABP1,HMGCR,PDZK1,PDZK1IP1,SCARB1,SCP2
ACOX1	-2.665	enzyme		1.067	0.000409	ABCD3,ACAA1,ACADL,ACADM,ACADVL,ACOX1,ACSL1,CAT,CDKN1A,DDIT3,EHHADH,HSPA5,SLC27A2,Uox,XBP1
NR1H2	-1.119	ligand-dependent nuclear receptor		1.069	0.0103	ABCA1,CRP,HSD11B1,LPL,PLTP,SULT2A1
ethanol		chemical - endogenous mammalian		1.18	0.00787	ACADL,ACADM,ACOX1,ADH4,BCL2,C9,CAT,CBR1,CCND1,CPT1A,CYP2B6,CYP2E1,CYP4A22,DDIT3,DUSP1,DUSP6,EPHX1,FAAH,GCK,GSR,Gsta4,GSTA5,HAMP,HAO2,HSPA5,IL1RN,JUN,Keg1,LSS,MGST3,MMP9,NQO1,SERPINA1,SERPINE1,SOD2,SQLE,TLR2
NFE2L2	-1.264	transcription regulator		1.188	1.27e-10	ABCB11,ABCB4,ABCC3,ACSL5,AKR1A1,AKR7A2,ALAS1,ALDOA,AOX1,Arf1,B4GALNT1,BCL2,CAT,CBR1,CCT3,CCT7,CDC34,CES1,CLPTM1L,COPS5,CTSD,CYP4A22,DAD1,DHCR7,DNAJB11,DNAJC3,DYNLL1,EIF3G,EIF4G2,ENTPD5,EPHX1,ERP29,ETV6,F10,FABP1,FMO1,FTL,FXYD1,GBE1,GCLC,GCLM,GSR,GSTA1,Gsta4,GSTA5,GSTM1,GSTM4,GSTO1,GSTP1,GSTT1,HAX1,HSP90B1,IL1RN,INMT,LPL,LY6E,MGLL,MGST1,MGST3,MRPS18B,MSMO1,NQO1,NR1I3,P2RX4,PCBP1,PDIA3,PDIA4,Pfn2,P…
NR1H3	-1.566	ligand-dependent nuclear receptor		1.234	0.0486	ABCA1,ANGPTL3,APOA1,APOC3,APOM,CRP,FBP1,GCK,HSD11B1,LPL,PLTP
TNF	-1.334	cytokine		1.302	0.000292	ABCB11,ABCC3,ALB,APOC2,AVPR1A,BCL2,CALR,CAT,CCND1,CISH,CPT1A,CRP,CXCL10,CYP27A1,CYP2E1,DIO1,EPO,FADS1,GCLM,Gsta4,GSTP1,HSD17B7,IGFBP4,LBP,LCAT,MGST1,MST1,MT1E,NOTCH1,NR1H4,P4HB,PCK2,PDIA4,RGL3,SAA1,Saa3,SCARB1,SERPINE1,SHBG,SLC10A1,SLC27A5,SOCS3,SOD1,SQLE,SULT2A1,TLR2,TREM1,USP2
SOCS3	11.215	phosphatase		1.432	0.00115	BCL2,CCND1,CDKN1A,HAMP,IGFALS,OAS2,SOCS3
GCK	4.603	kinase		1.633	0.0111	ACADM,CA5A,CPT1A,CPT2,HADH,PCK1,PDK2,PKLR,SLC2A2,TAT
NR0B2	1.19	ligand-dependent nuclear receptor		1.717	0.00977	ABCA1,ABCB11,ABCB4,ACADM,ACOX1,APOA1,APOM,CPT1A,CYP51A1,GCK,LPIN1,NR1H4,PCK1,SCARB1,SLC10A1
STAT3	3.004	transcription regulator		1.726	0.00121	A2M,CCND1,CCNE1,CDKN1A,CRP,FGB,FGG,HAMP,IL6ST,LBP,LCAT,LTBR,PCK1,PDIA4,SOCS3,TNFRSF1B
MYC	1.3	transcription regulator		1.796	0.0025	AFP,ALB,CPT1A,CPT2,FOXM1,GCK,GPI,HAMP,PCK1,PKLR,SERPINA1,SLC2A2,SOX2,TAT,TF
EIF2AK2	1.072	kinase		1.89	0.164	ARG1,BHLHE40,DDX58,NEDD9,NMI,SOD2,TUBA1A
SOX2	39.063	transcription regulator	Activated	2	0.0665	ALB,SERPINA1,SOX2,TF
POU5F1	-4.111	transcription regulator	Activated	2	0.0665	ALB,SERPINA1,SOX2,TF
IL1A	-1.128	cytokine	Activated	2.068	0.015	CYP1A1,CYP1A2,CYP2E1,CYP3A4,CYP3A5,EPO,KITLG,MMP9,SAA1,SERPINE1,TLR2
PCK1	-8.205	kinase	Activated	2.236	0.0541	ACADL,ACADM,ACADVL,ACOX1,EHHADH
EHHADH	-9.467	enzyme	Activated	2.63	0.0196	ABCD3,ACAA1,ACOX1,ACSL1,MGLL,PDK4,SCP2
HSD17B4	-4.387	enzyme	Activated	2.63	0.0196	ABCD3,ACAA1,ACOX1,ACSL1,MGLL,PDK4,SCP2
IL6ST	1.843	transmembrane receptor	Activated	2.646	0.00353	A2M,ALB,HAMP,HP,HPX,JUN,SOCS3,TNFRSF1A,TNFRSF1B
IL6	1.251	cytokine	Activated	5.065	5.54e-16	A2M,ABCB11,ABCC1,ABCC3,ACOX1,AFP,ALB,APOA1,BCL2,CCND1,CCNE1,CES1,CES2,CISH,CRP,CYP1A1,CYP1A2,CYP2B6,CYP2E1,CYP3A4,CYP3A5,DIO1,F12,FGB,FGG,GSTA1,Gsta4,HAMP,HP,HSPA5,IGFBP4,IL1R1,IL1RN,IL6ST,JUN,LBP,LCAT,MCL1,MT1E,MT1H,NR1H4,PLG,SAA1,Saa3,SERPINA3,SGK1,SLC10A1,SLC39A14,SOCS1,SOCS3,STAP2,STAT3,THRSP,TNFRSF1A,TNFRSF1B
IL1B	1.149	cytokine	Activated	5.233	5.45e-05	A2M,ABCB11,ABCC3,APOC2,AVPR1A,CISH,CRP,CXCL10,CYP1A1,CYP1A2,CYP2B6,CYP2E1,CYP3A4,DIO1,EPO,FGB,GADD45B,GRB7,GSTA1,HES1,HP,IGFALS,IGFBP4,IL1RN,JUN,LBP,LCN2,NFKBIB,NR1H4,NR1I3,PIM1,RELB,RRS1,SAA1,SAA2-SAA4,Saa3,SERPINE1,SERPINF2,SLC10A1,SOCS1,SOCS3,TGM2,THRSP,TREM1
POR	-2.196	enzyme			2.51e-08	ABCC3,ACADL,ACADVL,ACSL1,ALDH1A1,AQP8,ASNS,ATF5,BDH1,C11orf54,CPT1A,CPT2,CSAD,CYB5B,CYP1A2,CYP2B6,CYP39A1,CYP51A1,DHCR24,DHCR7,ECI1,EHHADH,ELOVL5,ENTPD5,ETHE1,FADS2,FDFT1,FGF1,GADD45B,GCK,GSTA3,GSTA5,GSTM1,Gstt3,HADHB,HMGCR,HMGCS1,HSD17B11,HSDL2,IDI1,LPL,MSMO1,PRNP,RETSAT,SDS,SQLE,VNN1
RORA	1.08	ligand-dependent nuclear receptor			2.61e-08	ACACB,AKR1D1,APOC3,AQP8,ARSG,ASNS,CISH,CYP2B6,CYP2C18,CYP2E1,CYP39A1,CYP3A5,DHCR24,FDFT1,GADD45B,GSTA5,GSTM4,GSTP1,Gstt3,HMGCR,HSD17B7,KCNK5,Keg1,LCN2,MGST3,MT1E,MT1H,NAALAD2,NR1D1,NR1I3,PCK1,POR,PPP1R3C,RHBG,RORC,SELENBP1,SLC13A2,SLC1A2,SLC2A3,SLC39A5,SULT1E1,SULT2A1,VLDLR
RORC	-2.529	ligand-dependent nuclear receptor			1.16e-07	ACACB,AKR1D1,AQP8,ARSG,ASNS,CISH,CYP2B6,CYP2C18,CYP2E1,CYP39A1,CYP3A5,DHCR24,FDFT1,GADD45B,GSTA5,GSTM4,GSTP1,Gstt3,HMGCR,HSD17B7,KCNK5,Keg1,LCN2,MGST3,MT1E,MT1H,NAALAD2,NR1I3,PCK1,POR,PPP1R3C,RHBG,RORC,SELENBP1,SLC13A2,SLC1A2,SLC2A3,SLC39A5,SULT1E1,SULT2A1,VLDLR
FECH	-1.388	enzyme			0.000507	ALAS1,CCND1,COL3A1,COL4A1,CYP1A2,CYP27A1,CYP2B6,CYP2E1,CYP2J2,CYP3A5,CYP51A1,FABP1,SLC10A1
HNF1B	-1.523	transcription regulator			0.00437	ACADVL,AFP,ALB,ALDOB,AMBP,CPN1,NR1H4,RNASE4,SLC2A2,SOAT2,TM4SF4,UGT2B17
SLC25A13	-1.786	transporter			0.00467	1100001G20Rik,ASNS,BCL6,C6,C8A,C9,CAMK2N2,CCND1,CPNE8,CYP2B6,CYP39A1,CYP4A22,F11,GBP4,GPD2,GSTA5,NQO1,PI4K2B,SLC17A1,TTC39C,UGT2B17,VLDLR
GPD1	-1.167	enzyme			0.00467	1100001G20Rik,ASNS,BCL6,C6,C8A,C9,CAMK2N2,CCND1,CPNE8,CYP2B6,CYP39A1,CYP4A22,F11,GBP4,GPD2,GSTA5,NQO1,PI4K2B,SLC17A1,TTC39C,UGT2B17,VLDLR
APOA1	-2.274	transporter			0.00756	ABCA1,APOA1,LCAT,SCARB1
TFCP2	-1.072	transcription regulator			0.0257	CFH,MMP9,SPP1
GFER	1.675	enzyme			0.0257	CYP1A2,CYP3A4,NR1I3
PDPK1	-1.19	kinase			0.0257	A2M,CDKN1A,SERPINE1
SLC2A2	-1.602	transporter			0.0257	GCGR,PCK1,PKLR
TXN	3.439	enzyme			0.0257	ACADM,APOA1,CPT1B
bilirubin		chemical - endogenous mammalian			0.0257	CYP2B6,CYP3A4,GSTA1
MTOR	1.591	kinase			0.0317	ACOX1,CDKN1A,CPT2,ERCC1,FABP4,FADD,FGB,GLUD1,HADHA,HADHB,IL1R1,MADD,MTOR,NAB2,PDK2,PDK4,ST6GAL1,TNFRSF11B,TNFRSF1A,TNFSF10,TRADD
CLOCK	1.648	transcription regulator			0.04	ADPGK,AK4,ANGPTL4,BHLHE40,C1QBP,CBR1,CYP51A1,DBP,DDIT3,F7,FOXA3,GADD45B,GALNT11,GCK,HES6,HSD17B8,HSF2,IL18BP,LPIN1,MIIP,NFIL3,PA2G4,PER1,PER2,PICALM,POR,SEL1L,SLC1A2,TBRG4,TNFAIP1,TSPAN4,USP2

## Sheet: Liver 12h selected molecules
Upstream Regulator	Fold Change	Molecule Type	Predicted Activation State	Activation z-score	p-value of overlap	Target molecules in dataset	Mechanistic Network
IL1B	5.003	cytokine	Activated	5.994	6.04e-14	A2M,ADAMTS5,AVPR1A,CCRN4L,CD83,CISH,CSF1,CXCL10,CXCL2,CYP1A1,CYP7A1,ELF3,EPO,FGB,GADD45A,GADD45B,GRB7,HES1,HNF4A,HP,ICAM1,IL1B,IL1RN,IL8,IRF1,JUN,KLF10,LBP,MYC,NFKB1,NFKBIA,NFKBIB,NFKBIZ,NR0B2,NR1H4,NR1I3,PIM1,PTGS2,RELA,RELB,RRS1,SAA1,SAA2-SAA4,Saa3,SERPINE1,SLC20A1,SOCS1,SOCS3,TNFAIP3,TREM1,VCAM1
IL6	18.104	cytokine	Activated	4.607	2.87e-06	A2M,ABCC1,CCND1,CISH,CYP1A1,FGB,FGG,HAMP,HP,HSPA5,IL1R1,IL1RN,IL6ST,IRF1,JUN,LBP,MCL1,MT1E,MT1H,MYC,NR1H4,NR3C1,PPARG,SAA1,Saa3,SERPINA3,SGK1,SLC39A14,SOCS1,SOCS3,STAT3,THPO,TNFRSF1A	IL6,IL6ST,STAT3
TNF	1.524	cytokine	Activated	3.347	1.05e-08	AVPR1A,CALR,CCL4,CCND1,CISH,CPT1A,CSF3,CXCL10,CXCL2,CYP7A1,EPO,FASLG,GCLM,HNF4A,HSP90AB1,ICAM1,IL10,IL1A,IL1B,IL6,IL8,IRF1,IRS1,LBP,MT1E,NFKB1,NFKBIA,NR0B2,NR1H4,NR3C1,NR5A2,PDIA4,PPARG,PPARGC1B,PTGS2,SAA1,Saa3,SCARB1,SERPINE1,SOCS3,SP1,SREBF1,SULT2A1,TLR2,TNFAIP3,TREM1,USP2,VCAM1	NR5A2,TNF
IFNG	3.13	cytokine	Activated	3.085	0.00153	AVPR1A,CD40,CXCL10,CXCL2,ICAM1,IL10,IL18BP,IL1A,IL1B,IL6,IRF1,STAT3,VCAM1
IL1A	9.087	cytokine	Activated	2.378	0.000166	CSF1,CXCL2,CXCL5,CYP1A1,EPO,IL8,KITLG,MMP9,SAA1,SERPINE1,TLR2,VCAM1
IL2	-7.215	cytokine		1.934	0.0999	CXCL10,CYP1A1,IFNGR1,MYC
C5	1.027	cytokine		0	0.00813	CCND1,HGF,IL6,MET
IL10	5.889	cytokine		-0.728	0.0149	FASLG,ICAM1,IL1B,IL6,SOCS3,VCAM1
LIF	-1.081	cytokine			0.0093	FGB,IL6ST,LIFR
IL8	9.884	cytokine			0.0443	IL8,PTGS2
CTF1	-3.021	cytokine			0.0443	SOCS1,SOCS3
IL4	14.144	cytokine			0.0443	IL1RN,IRF1
INHBA	1.556	growth factor			0.0313	CDKN1A,SMAD7,SP1
AGT		growth factor	Activated	2.887	0.0109	BACH1,CD44,DLL4,EDN1,EGFR,HGF,ICAM1,IL6,IL6ST,KITLG,PPARG,SERPINB2,SLC1A1,SOCS1,TGFB1,VEGFC
EGF		growth factor	Activated	2.222	0.00026	CCND1,CDKN1A,CFLAR,CYP1A1,DDIT3,EGR1,ETS2,FOS,HIF1A,HNF4A,ICAM1,IDH1,MYC,PPARG,SERPINE1,SPP1,VCAM1	EGF,STAT3
LEP	7.581	growth factor		1.391	0.0243	ABCD3,BCL2A1,CCND1,CPT1A,CXCL10,CYP7A1,CYR61,DUSP6,ELOVL5,FMO5,GCLC,GPAM,HSPA5,ICAM1,IDH1,JUN,LEPR,NCF1,PCK1,PPARG,PTGS2,RAC1,SERPINE1,SLC2A2,SREBF1,TTPA,VCAM1
TGFB1	1.781	growth factor		1.266	0.00154	BMF,CDKN1A,CYP7A1,DNMT3B,EDN1,EGR1,FASLG,FSTL3,FURIN,GCLC,ICAM1,ID2,IL10,PPARG,PROM1,SERPINA3,SERPINE1,SMAD4,SMAD7,SOD2,VCAM1	SKIL,TGFB1,WWTR1
MST1	-1.033	growth factor		0	0.0203	BIRC5,CCND1,IL6,SPP1
IGF1	1.545	growth factor		-0.199	0.0218	EDN1,HGF,ICAM1,IL1B,IRS1,MCL1,TGFB1,VCAM1
NR2F2	-1.78	ligand-dependent nuclear receptor			0.013	GATA6,HNF1A,HNF4A,NR1H4,NR5A2
NR1I3	-2.297	ligand-dependent nuclear receptor	Activated	3.273	0.00911	ALAS1,CDKN1A,CYP7A1,GADD45B,HNF4A,ICAM1,IGF2R,IL1R1,INSIG1,INSIG2,MAFF,MT1E,MYC,NEDD9,PAPSS2,PCK1,SREBF1,STEAP4,SULT1E1,SULT2A1,TMPRSS2,TNFRSF1A
NR0B2	-7.602	ligand-dependent nuclear receptor		1.691	0.0104	ABCA1,CPT1A,CYP7A1,EGR1,HNF1A,HNF4A,NR0B2,NR1H4,PCK1,PPARG,SCARB1,SREBF1
NR5A2	2.98	ligand-dependent nuclear receptor		0.636	0.000388	CYP7A1,FGB,FOS,GADD45G,HNF1A,HP,ICAM1,JUN,MT1E,NR0B2,NR1H4,NR5A2,SAA1,SCARB1
RXRA	-1.664	ligand-dependent nuclear receptor		-0.293	0.00129	ASNS,CCND1,CDO1,CYP7A1,EPO,FOS,FOXA1,FOXA3,GCLC,HIF1A,HNF4A,PPARD,PPARG,RARA,RORA,RORC,SDC1,SREBF1,SULT2A1,TGFB1
NR3C1	-2.055	ligand-dependent nuclear receptor		-1.043	0.000119	ABCA1,ANGPTL4,BRD2,CHIC2,CKS1B,DDX5,DUSP1,EPB41L4B,GNMT,HERPUD1,HSP90AB1,IDH1,IL1B,IL6,MKNK2,NR0B2,NR1I3,OAT,PCK1,PLIN2,SDS,SERPINE1,SGK1,TAT,TGFB1
THRA	-1.846	ligand-dependent nuclear receptor		-1.732	0.0344	APOA5,CPT1A,CYP7A1,NME1,PPARG,SREBF1,TGFB1
AHR	1.463	ligand-dependent nuclear receptor	Inhibited	-2.295	3.19e-05	A2M,ADIPOR2,CAMK2N2,CCND1,CDK2,CDKN1A,CYP1A1,CYP1B1,DNAJB1,GOT1,HP,HSP90AA1,HSPA5,HSPH1,IL6,INSIG2,JAG1,KIT,LBP,MT1E,MT1H,NMT2,PCK1,SAA1,Saa3,SDC1,SDR9C7,SERPINE1,SHB,SLC1A1,SLC22A7,SPP1,STEAP4,TGFB1,TGFB3,TIPARP,TNFAIP8L1,VEGFC
mir-224		microRNA			0.0443	MMP9,PAK4
let-7		microRNA		0.232	0.0109	BRCA1,CDC23,CDC34,CHEK1,CKS1B,E2F5,FANCD2,GMNN,GTF2I,ID2,MCM8,MYC,NR1H4,ORC1,SMAD4,STAT3
TCF7	-1.136	transcription regulator			0.000825	FOXA1,FOXA3,HNF4A,PPARD,PPARG,RARA,RORA,RORC
CLOCK	1.163	transcription regulator			0.000828	ANGPTL4,BHLHE40,CCNT1,CCRN4L,DDIT3,EEF2K,EGFR,F2R,FOXA3,GADD45A,GADD45B,HSF2,HSPH1,ICAM1,IL18BP,MKNK2,NFIL3,NR2C1,PA2G4,RANGAP1,RAP2B,RSL1D1,SEL1L,SLC1A2,SLC20A1,SLC30A5,SRR,TBRG4,TEF,USP2
FOXA1	-3.472	transcription regulator			0.00213	FOXA1,FOXA3,HNF4A,HNF4G,IL6,PCK1,RORA,RORC,TAT
WWTR1	-1.181	transcription regulator			0.0093	ID2,SERPINE1,SMAD7
SKIL	1.597	transcription regulator			0.0093	CDKN1A,SERPINE1,SMAD7
ATF7	-1.257	transcription regulator			0.0093	DUSP1,DUSP10,MAPK14
CITED2	-2.448	transcription regulator			0.0093	ANGPTL4,DUSP1,HIF1A
SMAD6	-1.72	transcription regulator			0.0093	DNMT3B,PCK1,PROM1
ATF6	1.067	transcription regulator			0.0203	CPT1A,CPT2,DDIT3,PLIN2
NFKBIA	6.346	transcription regulator			0.0203	EPO,IL6,NR1I3,TLR2
NCOA2	1.2	transcription regulator			0.0313	CYP7A1,HNF1A,PCK1
SMARCA4	1.095	transcription regulator			0.0313	ABCA1,CYP1A1,MT1E
ONECUT1		transcription regulator			0.0377	CYP7A1,FOXA3,HNF4A,PPARD,RORA,RORC
STAT6	-1.45	transcription regulator			0.0443	IL1RN,IRF1
AIP	1.106	transcription regulator			0.0443	CYP1A1,CYP1B1
EHMT2	-1.84	transcription regulator			0.0443	CYP7A1,SREBF1
STAT3	4.569	transcription regulator	Activated	2.961	4.95e-09	A2M,CCND1,CDKN1A,EGR1,FGB,FGG,FOS,GADD45A,HAMP,HIF1A,IL6ST,IRF1,LBP,LTBR,MYC,PCK1,PDIA4,SOCS3,SREBF1,TGFB1
NFE2L2	1.115	transcription regulator	Activated	2.696	0.454	ALAS1,B4GALNT1,CCRN4L,CCT3,CCT7,CDC34,CHORDC1,DDX50,DNAJB11,DNAJC3,DYNLL1,EIF4G2,EPB41,EPHB4,ETV6,GCLC,GCLM,GSR,HAX1,HNF1A,HSP90AA1,HSP90AB1,HSP90B1,IL10,IL1RN,NR0B2,NR1I3,P2RX4,PDIA3,PDIA4,RRS1,SAA1,SLC35B1,SOCS3,SREBF1,STIP1,XBP1
MYC	15.487	transcription regulator	Activated	2.63	0.0774	CPT1A,CPT2,FOXM1,HAMP,HSP90AA1,PCK1,SLC2A2,SOX2,TAT
IRF1	8.003	transcription regulator	Activated	2.2	0.0401	CDKN1A,IL12A,IL12RB2,IL18BP,PTGS2
IRF2	-1.28	transcription regulator	Activated	2	0.0203	IL12A,IL12RB2,IL1B,IRF1
MBD2	1.185	transcription regulator		1.98	0.0662	CKS2,MMP9,NUPR1,RELB
SMAD4	1.617	transcription regulator		1.949	0.0401	CCND1,CDKN1A,FSTL3,SERPINE1,SMAD7
ATF4	2.824	transcription regulator		1.432	0.000494	ASNS,JUN,MCL1,PPARG,SLC38A2,SREBF1
ATF2	1.636	transcription regulator		1.4	0.000494	ASNS,DDIT3,DUSP1,DUSP10,JUN,MAPK14
CEBPA		transcription regulator		0.319	0.00828	ASNS,CDKN1A,CPT1A,CSF3R,GATA6,HNF1A,ICAM1,JUN,MYC,NR1H4,NR5A2,PCK1,PPARG,PTGS2,RBL1,SAA1,Saa3,SREBF1	CEBPA,HNF4A
RELA	1.971	transcription regulator		0.132	0.0377	BIRC5,CXCL10,HNF4A,NR1I3,SMAD7,SOD2
FOXA2	-1.361	transcription regulator		-0.896	0.0061	CPT1A,FGB,FOXA1,FOXA3,HNF1A,HNF4A,IL6,NR1H4,NR5A2,PCK1,RARA,RORA,RORC,TAT	FOXA1,FOXA2
FOXO1	1.592	transcription regulator		-1.063	0.0388	A2M,APOA5,ATG14,CYP7A1,ELOVL5,GPAM,HSPA5,IRS1,LPIN2,PCK1,PPARGC1B,SCARB1,SLC25A1,SREBF1,TAT,TRIB3
TRIM24	1.386	transcription regulator		-1.571	0.00563	CMPK2,CXCL10,GBP4,IFIH1,IRF1,LGALS3BP,NMI,PLEC,SOCS1,TAP1,TLR2
PPARGC1A	1.496	transcription regulator	Inhibited	-2.208	0.0124	ALAS1,CDKN1A,CPT1A,CYP1A1,CYP7A1,IDH3A,IL10,NR1I3,PCK1,PDK2,SREBF1,SULT2A1,TRIB3
HNF4A	-3.511	transcription regulator	Inhibited	-2.549	0.00639	ACOX2,CCND1,CDK2,CDKN1A,CLDN1,CPT1A,CRAT,CYP1A1,CYP7A1,DSC2,EGR1,EPO,FGB,FOXA1,GATA6,HNF1A,HNF4A,MPZL2,MYC,NPC1L1,NR0B2,NR1H4,NR1I3,NR5A2,OCLN,PCK1,PPARD,PPARG,PROM1,RARA,RHPN2,RORA,RORC,SCARB1,SDC1,SERPINA3,SLC25A1,SPP1,SULT2A1,TAT	CEBPA,HNF4A
FAS	1.79	transmembrane receptor			0.00587	CFLAR,CXCL2,MET,NFKBIA,TGFB1
TNFRSF1B	1.009	transmembrane receptor			0.0313	LBP,SAA1,SERPINE1
IL1R1	5.176	transmembrane receptor			0.0396	ABCC1,IL8,LBP,SAA1
IL6R	-1.191	transmembrane receptor			0.0443	HP,SAA1
GHR	-1.219	transmembrane receptor			0.0443	CISH,SOCS3
TNFRSF1A	2.933	transmembrane receptor	Activated	2.789	9.34e-05	ABCC1,CCL20,ICAM1,IL1B,IL6,LBP,SAA1,SERPINE1,VCAM1
TLR4	2.642	transmembrane receptor	Activated	2.417	1.13e-05	CCL4,CD163,CXCL10,CXCL2,CYR61,ICAM1,IL1B,IL6,NR1I3,TLR2,TNFAIP3,TREM1,VCAM1
IL6ST	1.674	transmembrane receptor	Activated	2.236	0.00175	A2M,EGR1,HAMP,HP,JUN,MYC,SOCS3,TNFRSF1A	IL6ST,STAT3
CD40	12.676	transmembrane receptor	Activated	2	0.00041	ANPEP,FASLG,FOS,JUN,RELA
SLC25A13	-1.534	transporter			0.0374	1100001G20Rik,ASNS,BCL6,CAMK2N2,CCND1,CPNE8,EGFR,GADD45A,GBP4,GPCPD1,LIFR,NUDT7,PFKFB3,PI4K2B,TTC39C
AMBP	-1.065	transporter			0.0443	CXCL2,IL1B
ABCB11	-2.299	transporter			0.0443	CYP7A1,NR0B2
SLCO1B3	-1.304	transporter			0.0443	SLC22A7,SLCO2B1
ZFYVE16	1.336	transporter			0.0443	CDKN1A,SERPINE1
SLC13A1	-1.78	transporter		-0.728	0.0151	AKR1C3,ANKS4B,CD163,CLPX,EDEM1,GPAM,HSPA5,HSPA8,HSPB1,INSIG1,MT1E,PCK1,SPP1,SULT1E1,TFG,XBP1,YARS
ATP7B	-1.173	transporter	Inhibited	-2	1	CKS1B,CYP7A1,MT1E,MT1H
APOE	-1.037	transporter	Inhibited	-2.598	0.00563	ABCA1,CD68,CSF1,CYP7A1,ICAM1,IL6,PPARD,PPARG,SCARB1,TGFB1,VCAM1
ABCB4	-1.502	transporter	Inhibited	-2.978	0.0138	CCL20,COL4A1,CXCL10,ELF3,NFKB1,NR5A2,SERPINE1,SPP1,TGFB1

## Sheet: Liver 12h only predicted
Upstream Regulator	Fold Change	Molecule Type	Predicted Activation State	Activation z-score	p-value of overlap	Number of target	Target molecules in dataset	Mechanistic Network
ABCB4	-1.502	transporter	Inhibited	-2.978	0.0138	9	CCL20,COL4A1,CXCL10,ELF3,NFKB1,NR5A2,SERPINE1,SPP1,TGFB1
APOE	-1.037	transporter	Inhibited	-2.598	0.00563	11	ABCA1,CD68,CSF1,CYP7A1,ICAM1,IL6,PPARD,PPARG,SCARB1,TGFB1,VCAM1
HNF4A	-3.511	transcription regulator	Inhibited	-2.549	0.00639	40	ACOX2,CCND1,CDK2,CDKN1A,CLDN1,CPT1A,CRAT,CYP1A1,CYP7A1,DSC2,EGR1,EPO,FGB,FOXA1,GATA6,HNF1A,HNF4A,MPZL2,MYC,NPC1L1,NR0B2,NR1H4,NR1I3,NR5A2,OCLN,PCK1,PPARD,PPARG,PROM1,RARA,RHPN2,RORA,RORC,SCARB1,SDC1,SERPINA3,SLC25A1,SPP1,SULT2A1,TAT	CEBPA,HNF4A
AHR	1.463	ligand-dependent nuclear receptor	Inhibited	-2.295	3.19e-05	38	A2M,ADIPOR2,CAMK2N2,CCND1,CDK2,CDKN1A,CYP1A1,CYP1B1,DNAJB1,GOT1,HP,HSP90AA1,HSPA5,HSPH1,IL6,INSIG2,JAG1,KIT,LBP,MT1E,MT1H,NMT2,PCK1,SAA1,Saa3,SDC1,SDR9C7,SERPINE1,SHB,SLC1A1,SLC22A7,SPP1,STEAP4,TGFB1,TGFB3,TIPARP,TNFAIP8L1,VEGFC
PPARGC1A	1.496	transcription regulator	Inhibited	-2.208	0.0124	13	ALAS1,CDKN1A,CPT1A,CYP1A1,CYP7A1,IDH3A,IL10,NR1I3,PCK1,PDK2,SREBF1,SULT2A1,TRIB3
ATP7B	-1.173	transporter	Inhibited	-2	1	4	CKS1B,CYP7A1,MT1E,MT1H
IRF2	-1.28	transcription regulator	Activated	2	0.0203	4	IL12A,IL12RB2,IL1B,IRF1
CD40	12.676	transmembrane receptor	Activated	2	0.00041	5	ANPEP,FASLG,FOS,JUN,RELA
IRF1	8.003	transcription regulator	Activated	2.2	0.0401	5	CDKN1A,IL12A,IL12RB2,IL18BP,PTGS2
EGF		growth factor	Activated	2.222	0.00026	17	CCND1,CDKN1A,CFLAR,CYP1A1,DDIT3,EGR1,ETS2,FOS,HIF1A,HNF4A,ICAM1,IDH1,MYC,PPARG,SERPINE1,SPP1,VCAM1	EGF,STAT3
IL6ST	1.674	transmembrane receptor	Activated	2.236	0.00175	8	A2M,EGR1,HAMP,HP,JUN,MYC,SOCS3,TNFRSF1A	IL6ST,STAT3
IL1A	9.087	cytokine	Activated	2.378	0.000166	12	CSF1,CXCL2,CXCL5,CYP1A1,EPO,IL8,KITLG,MMP9,SAA1,SERPINE1,TLR2,VCAM1
TLR4	2.642	transmembrane receptor	Activated	2.417	1.13e-05	13	CCL4,CD163,CXCL10,CXCL2,CYR61,ICAM1,IL1B,IL6,NR1I3,TLR2,TNFAIP3,TREM1,VCAM1
MYC	15.487	transcription regulator	Activated	2.63	0.0774	9	CPT1A,CPT2,FOXM1,HAMP,HSP90AA1,PCK1,SLC2A2,SOX2,TAT
NFE2L2	1.115	transcription regulator	Activated	2.696	0.454	37	ALAS1,B4GALNT1,CCRN4L,CCT3,CCT7,CDC34,CHORDC1,DDX50,DNAJB11,DNAJC3,DYNLL1,EIF4G2,EPB41,EPHB4,ETV6,GCLC,GCLM,GSR,HAX1,HNF1A,HSP90AA1,HSP90AB1,HSP90B1,IL10,IL1RN,NR0B2,NR1I3,P2RX4,PDIA3,PDIA4,RRS1,SAA1,SLC35B1,SOCS3,SREBF1,STIP1,XBP1
TNFRSF1A	2.933	transmembrane receptor	Activated	2.789	9.34e-05	9	ABCC1,CCL20,ICAM1,IL1B,IL6,LBP,SAA1,SERPINE1,VCAM1
AGT		growth factor	Activated	2.887	0.0109	16	BACH1,CD44,DLL4,EDN1,EGFR,HGF,ICAM1,IL6,IL6ST,KITLG,PPARG,SERPINB2,SLC1A1,SOCS1,TGFB1,VEGFC
STAT3	4.569	transcription regulator	Activated	2.961	4.95e-09	20	A2M,CCND1,CDKN1A,EGR1,FGB,FGG,FOS,GADD45A,HAMP,HIF1A,IL6ST,IRF1,LBP,LTBR,MYC,PCK1,PDIA4,SOCS3,SREBF1,TGFB1
IFNG	3.13	cytokine	Activated	3.085	0.00153	13	AVPR1A,CD40,CXCL10,CXCL2,ICAM1,IL10,IL18BP,IL1A,IL1B,IL6,IRF1,STAT3,VCAM1
NR1I3	-2.297	ligand-dependent nuclear receptor	Activated	3.273	0.00911	22	ALAS1,CDKN1A,CYP7A1,GADD45B,HNF4A,ICAM1,IGF2R,IL1R1,INSIG1,INSIG2,MAFF,MT1E,MYC,NEDD9,PAPSS2,PCK1,SREBF1,STEAP4,SULT1E1,SULT2A1,TMPRSS2,TNFRSF1A
TNF	1.524	cytokine	Activated	3.347	1.05e-08	48	AVPR1A,CALR,CCL4,CCND1,CISH,CPT1A,CSF3,CXCL10,CXCL2,CYP7A1,EPO,FASLG,GCLM,HNF4A,HSP90AB1,ICAM1,IL10,IL1A,IL1B,IL6,IL8,IRF1,IRS1,LBP,MT1E,NFKB1,NFKBIA,NR0B2,NR1H4,NR3C1,NR5A2,PDIA4,PPARG,PPARGC1B,PTGS2,SAA1,Saa3,SCARB1,SERPINE1,SOCS3,SP1,SREBF1,SULT2A1,TLR2,TNFAIP3,TREM1,USP2,VCAM1	NR5A2,TNF
IL6	18.104	cytokine	Activated	4.607	2.87e-06	33	A2M,ABCC1,CCND1,CISH,CYP1A1,FGB,FGG,HAMP,HP,HSPA5,IL1R1,IL1RN,IL6ST,IRF1,JUN,LBP,MCL1,MT1E,MT1H,MYC,NR1H4,NR3C1,PPARG,SAA1,Saa3,SERPINA3,SGK1,SLC39A14,SOCS1,SOCS3,STAT3,THPO,TNFRSF1A	IL6,IL6ST,STAT3
IL1B	5.003	cytokine	Activated	5.994	6.04e-14	51	A2M,ADAMTS5,AVPR1A,CCRN4L,CD83,CISH,CSF1,CXCL10,CXCL2,CYP1A1,CYP7A1,ELF3,EPO,FGB,GADD45A,GADD45B,GRB7,HES1,HNF4A,HP,ICAM1,IL1B,IL1RN,IL8,IRF1,JUN,KLF10,LBP,MYC,NFKB1,NFKBIA,NFKBIB,NFKBIZ,NR0B2,NR1H4,NR1I3,PIM1,PTGS2,RELA,RELB,RRS1,SAA1,SAA2-SAA4,Saa3,SERPINE1,SLC20A1,SOCS1,SOCS3,TNFAIP3,TREM1,VCAM1

## Sheet: Liver 24h selected molecules
Upstream Regulator	Fold Change	Molecule Type	Predicted Activation State	Activation z-score	p-value of overlap	Target molecules in dataset
IL1B	1.149	cytokine	Activated	5.233	5.45e-05	A2M,ABCB11,ABCC3,APOC2,AVPR1A,CISH,CRP,CXCL10,CYP1A1,CYP1A2,CYP2B6,CYP2E1,CYP3A4,DIO1,EPO,FGB,GADD45B,GRB7,GSTA1,HES1,HP,IGFALS,IGFBP4,IL1RN,JUN,LBP,LCN2,NFKBIB,NR1H4,NR1I3,PIM1,RELB,RRS1,SAA1,SAA2-SAA4,Saa3,SERPINE1,SERPINF2,SLC10A1,SOCS1,SOCS3,TGM2,THRSP,TREM1
IL6	1.251	cytokine	Activated	5.065	5.54e-16	A2M,ABCB11,ABCC1,ABCC3,ACOX1,AFP,ALB,APOA1,BCL2,CCND1,CCNE1,CES1,CES2,CISH,CRP,CYP1A1,CYP1A2,CYP2B6,CYP2E1,CYP3A4,CYP3A5,DIO1,F12,FGB,FGG,GSTA1,Gsta4,HAMP,HP,HSPA5,IGFBP4,IL1R1,IL1RN,IL6ST,JUN,LBP,LCAT,MCL1,MT1E,MT1H,NR1H4,PLG,SAA1,Saa3,SERPINA3,SGK1,SLC10A1,SLC39A14,SOCS1,SOCS3,STAP2,STAT3,THRSP,TNFRSF1A,TNFRSF1B
IL1A	-1.128	cytokine	Activated	2.068	0.015	CYP1A1,CYP1A2,CYP2E1,CYP3A4,CYP3A5,EPO,KITLG,MMP9,SAA1,SERPINE1,TLR2
TNF	-1.334	cytokine		1.302	0.000292	ABCB11,ABCC3,ALB,APOC2,AVPR1A,BCL2,CALR,CAT,CCND1,CISH,CPT1A,CRP,CXCL10,CYP27A1,CYP2E1,DIO1,EPO,FADS1,GCLM,Gsta4,GSTP1,HSD17B7,IGFBP4,LBP,LCAT,MGST1,MST1,MT1E,NOTCH1,NR1H4,P4HB,PCK2,PDIA4,RGL3,SAA1,Saa3,SCARB1,SERPINE1,SHBG,SLC10A1,SLC27A5,SOCS3,SOD1,SQLE,SULT2A1,TLR2,TREM1,USP2
EGF		growth factor		0.698	0.0133	APOA1,CCND1,CCNE1,CDKN1A,CYP1A1,CYP2B6,DDIT3,ERCC1,ETS2,Gsta4,GSTP1,IDH1,IGFALS,RRM2,SERPINE1,SPP1,TGM2
LEP	11.647	growth factor		-1.049	3.67e-08	ABCB11,ABCC3,ABCD3,ACADM,ACADVL,ACOX1,ACSL5,ALDOB,APOA1,APOA2,APOH,APOM,ASL,ASS1,CCND1,CPT1A,CROT,CRP,CXCL10,CYP2C18,CYP2E1,CYP3A5,DUSP6,EHHADH,ELOVL5,EPHX2,FABP4,FADS2,FMO5,GCK,GCLC,GSTA3,HGD,HPX,HSPA5,IDH1,JUN,LEPR,LIPA,MSMO1,PCK1,PEMT,RAC1,SCP2,SERPINE1,SLC13A2,SLC27A5,SLC2A2,SOD1,SORD,TTPA
RORA	1.08	ligand-dependent nuclear receptor			2.61e-08	ACACB,AKR1D1,APOC3,AQP8,ARSG,ASNS,CISH,CYP2B6,CYP2C18,CYP2E1,CYP39A1,CYP3A5,DHCR24,FDFT1,GADD45B,GSTA5,GSTM4,GSTP1,Gstt3,HMGCR,HSD17B7,KCNK5,Keg1,LCN2,MGST3,MT1E,MT1H,NAALAD2,NR1D1,NR1I3,PCK1,POR,PPP1R3C,RHBG,RORC,SELENBP1,SLC13A2,SLC1A2,SLC2A3,SLC39A5,SULT1E1,SULT2A1,VLDLR
RORC	-2.529	ligand-dependent nuclear receptor			1.16e-07	ACACB,AKR1D1,AQP8,ARSG,ASNS,CISH,CYP2B6,CYP2C18,CYP2E1,CYP39A1,CYP3A5,DHCR24,FDFT1,GADD45B,GSTA5,GSTM4,GSTP1,Gstt3,HMGCR,HSD17B7,KCNK5,Keg1,LCN2,MGST3,MT1E,MT1H,NAALAD2,NR1I3,PCK1,POR,PPP1R3C,RHBG,RORC,SELENBP1,SLC13A2,SLC1A2,SLC2A3,SLC39A5,SULT1E1,SULT2A1,VLDLR
NR0B2	1.19	ligand-dependent nuclear receptor		1.717	0.00977	ABCA1,ABCB11,ABCB4,ACADM,ACOX1,APOA1,APOM,CPT1A,CYP51A1,GCK,LPIN1,NR1H4,PCK1,SCARB1,SLC10A1
NR1H3	-1.566	ligand-dependent nuclear receptor		1.234	0.0486	ABCA1,ANGPTL3,APOA1,APOC3,APOM,CRP,FBP1,GCK,HSD11B1,LPL,PLTP
NR1H2	-1.119	ligand-dependent nuclear receptor		1.069	0.0103	ABCA1,CRP,HSD11B1,LPL,PLTP,SULT2A1
NR1I2	-2.143	ligand-dependent nuclear receptor		0.416	3.67e-10	ABCC3,ACOX1,AHCY,ALAS1,ALDH1A1,ALDH3A2,APOC2,APOC4,APOF,CDKN1A,Ces1d,CES3,CPOX,CPT1A,CTH,CYP1A1,CYP1A2,CYP2B6,CYP2C19,Cyp2c44,CYP3A4,CYP3A5,CYP4V2,ENTPD5,FMO5,GLUD1,GOT1,Gsta4,GSTA5,GSTM1,GSTM3,GSTP1,Gulo,GUSB,HMGCS1,HMGCS2,LCN2,MGST1,NR1I3,PDIA4,PIPOX,POR,SCARB1,SERPIND1,SLCO1B3,STAT3,SULT1E1,SULT2A1,TF,TGM2,Uox
NR1H4	2.215	ligand-dependent nuclear receptor		-0.033	0.00529	ABCB11,ABCB4,ABCC3,APOA1,APOA5,APOC2,CCNE1,CYP2B6,CYP3A4,CYP3A5,FABP1,KNG1,LCAT,NR1I2,NR1I3,PCK1,PKLR,PLTP,PON1,RARRES2,SCARB1,SDC1,SLC10A1
NR5A2	1.452	ligand-dependent nuclear receptor		-1.124	0.0041	ABCB11,ABCC3,APOA1,APOM,CRP,FGB,GADD45G,HP,JUN,MT1E,NR1H4,NR1I2,SAA1,SCARB1,TNFRSF1B
THRB	-2.224	ligand-dependent nuclear receptor		-1.464	0.00614	ABCD3,ANGPTL3,APOA1,APOA5,APOC3,APOM,DIO1,EHHADH,FABP4,GCH1,IGFBP2,LPL,MAPK3,NME1,PER1,PHYH,POR,TCEA3,THRSP
NR1I3	-3.737	ligand-dependent nuclear receptor		-1.515	6.06e-05	ABCC3,ALAS1,ALDH1A1,APOA1,CDKN1A,CYP1A2,CYP27A1,CYP2B6,CYP2C19,CYP39A1,CYP3A4,CYP3A5,DIO1,EPHX1,GADD45B,Gsta4,GSTA5,GSTM1,GSTM4,GSTT1,IL1R1,MT1E,NEDD9,PCK1,POR,PPP6R3,PTPN11,SLCO1B3,STEAP4,SULT1E1,SULT2A1,TMPRSS2,TNFRSF1A,UGT2B17
NR3C1	-1.297	ligand-dependent nuclear receptor		-1.524	0.000303	ABCA1,ANGPTL4,APOA2,AS3MT,CAT,COMT,CYP2C19,CYP3A4,DDX5,DUSP1,EPB41L4B,FNTA,GNMT,GSTA1,HGD,HMGCS2,IDH1,IGFALS,NR1I3,OAT,PCK1,PLIN2,RABGGTB,SDS,SERPINA1,SERPINE1,SGK1,TAT,TXN,Uox
RXRA	-1.795	ligand-dependent nuclear receptor		-1.778	4.83e-05	ABCB11,ABCC3,ACADM,ACOX1,AHCY,ALDH1A1,ANGPTL3,APOA1,APOC3,APOM,ASNS,CCND1,CYP1A2,CYP2B6,CYP3A4,CYP3A5,EHHADH,EPO,FABP1,FOXA3,GCK,GCLC,HMGCS2,KNG1,RORC,SDC1,SLC10A1,SULT2A1
RARA	-1.208	ligand-dependent nuclear receptor		-1.982	0.0103	ALDH1A1,APOA1,APOC3,APOM,PCK1,SLC10A1
PPARD	1.514	ligand-dependent nuclear receptor	Inhibited	-2.051	0.000201	ACY1,ALDH2,ALDH3A2,ANGPTL3,ANGPTL4,CPT2,CSAD,FBP1,GPD2,GSTA5,IGFBP2,INHBE,MFSD2A,PCSK6,PCYOX1,PKLR,SIRT5,SORD,STBD1,TCEA3,TMEM120A,TNFRSF12A,VLDLR
PPARA	-1.048	ligand-dependent nuclear receptor	Inhibited	-2.098	1.07e-29	AADAC,ABCB4,ABCD3,ACAA1,ACADL,ACADM,ACADS,ACADVL,ACAT1,Acot6,ACOX1,ACSL5,AHCY,ALDH2,ALDH3A2,ALDOB,ANGPTL4,APEX1,APOA1,APOA2,APOA5,APOC3,APOM,AQP8,AQP9,ARG1,ARHGDIA,ASL,ASNS,ASS1,C1S,C2,C6,C8A,C9,CAT,CCND1,CCNE1,CDK4,CDKN1A,CES3,CFH,CFI,CHKA,COX6B2,CPT1A,CPT1B,CPT2,CROT,CSAD,CTH,CYB5B,CYP1A1,CYP2B6,CYP2C18,CYP51A1,DECR1,DHCR7,DIO1,DYNLL1,ECI1,ECI2,EHHADH,ELOVL5,ETHE1,FABP1,FABP4,FADS1,FADS2,FDFT1,…
AHR	1.034	ligand-dependent nuclear receptor	Inhibited	-2.584	0.000631	A2M,ACOX1,ADIPOR2,AKR1A1,ALB,ALDH2,CAMK2N2,CBR1,CCND1,CCNE1,CDK4,CDKN1A,CDKN2B,COL27A1,CRP,CTSD,CYP1A1,CYP1A2,CYP1B1,CYP2B6,DIO1,E2F1,ENPEP,GOT1,GSTA5,HP,HSPA5,LBP,MT1E,MT1H,NQO1,OLFML1,PCK1,PKLR,PLXNA2,SAA1,Saa3,SDC1,SERPINE1,SLC17A2,SLC1A1,SPP1,STEAP4,TXN
HNF1B	-1.523	transcription regulator			0.00437	ACADVL,AFP,ALB,ALDOB,AMBP,CPN1,NR1H4,RNASE4,SLC2A2,SOAT2,TM4SF4,UGT2B17
TFCP2	-1.072	transcription regulator			0.0257	CFH,MMP9,SPP1
CLOCK	1.648	transcription regulator			0.04	ADPGK,AK4,ANGPTL4,BHLHE40,C1QBP,CBR1,CYP51A1,DBP,DDIT3,F7,FOXA3,GADD45B,GALNT11,GCK,HES6,HSD17B8,HSF2,IL18BP,LPIN1,MIIP,NFIL3,PA2G4,PER1,PER2,PICALM,POR,SEL1L,SLC1A2,TBRG4,TNFAIP1,TSPAN4,USP2
SOX2	39.063	transcription regulator	Activated	2	0.0665	ALB,SERPINA1,SOX2,TF
POU5F1	-4.111	transcription regulator	Activated	2	0.0665	ALB,SERPINA1,SOX2,TF
MYC	1.3	transcription regulator		1.796	0.0025	AFP,ALB,CPT1A,CPT2,FOXM1,GCK,GPI,HAMP,PCK1,PKLR,SERPINA1,SLC2A2,SOX2,TAT,TF
STAT3	3.004	transcription regulator		1.726	0.00121	A2M,CCND1,CCNE1,CDKN1A,CRP,FGB,FGG,HAMP,IL6ST,LBP,LCAT,LTBR,PCK1,PDIA4,SOCS3,TNFRSF1B
NFE2L2	-1.264	transcription regulator		1.188	1.27e-10	ABCB11,ABCB4,ABCC3,ACSL5,AKR1A1,AKR7A2,ALAS1,ALDOA,AOX1,Arf1,B4GALNT1,BCL2,CAT,CBR1,CCT3,CCT7,CDC34,CES1,CLPTM1L,COPS5,CTSD,CYP4A22,DAD1,DHCR7,DNAJB11,DNAJC3,DYNLL1,EIF3G,EIF4G2,ENTPD5,EPHX1,ERP29,ETV6,F10,FABP1,FMO1,FTL,FXYD1,GBE1,GCLC,GCLM,GSR,GSTA1,Gsta4,GSTA5,GSTM1,GSTM4,GSTO1,GSTP1,GSTT1,HAX1,HSP90B1,IL1RN,INMT,LPL,LY6E,MGLL,MGST1,MGST3,MRPS18B,MSMO1,NQO1,NR1I3,P2RX4,PCBP1,PDIA3,PDIA4,Pfn2,P…
ATF2	1.33	transcription regulator		0.186	0.00344	APOC3,ASNS,DDIT3,DUSP1,DUSP10,JUN
RELA	1.199	transcription regulator		0.17	0.00353	AFP,CRP,CXCL10,CYP2B6,CYP3A4,GSTA1,NR1I3,SHBG,SOD2
SMAD4	1.094	transcription regulator		-0.441	0.0437	APOC3,CCND1,CDKN1A,MTOR,POR,SERPINE1
CEBPB		transcription regulator		-1.038	0.0116	ALB,ALDH1A1,APOC3,ASNS,CDC45,CPT1A,CRP,F7,HP,HSD11B1,INMT,KRT18,PCK1,PDK4,Saa3,SLC10A1
FOXO1	1.269	transcription regulator		-1.325	0.000153	A2M,ACSL5,AGXT,ALDOB,APOA5,APOC3,APOM,AQP9,ATG14,CS,ELOVL5,GCK,GPD2,GPI,HAL,HPD,HSPA5,INSR,LPL,NAMPT,PCK1,PKLR,SCARB1,SLC25A1,SQLE,TAT,TDO2
HNF1A	-1.426	transcription regulator		-1.469	1.29e-10	AADAC,AFP,AHSG,ALB,ALDOB,AMBP,ANGPTL3,APOA2,APOC3,APOH,APOM,ASGR2,C1S,CPN1,CREBL2,CRP,CYB5B,CYP1A2,CYP2E1,ENPEP,F11,FABP1,FBP1,FMO1,GARS,GBE1,GC,GOT1,HACL1,HAL,HSD17B2,IFNAR1,ITIH4,NR1D1,NR1H4,PAH,PCK1,PKLR,PLA1A,RNASE4,SEL1L,SERPINA1,SLC10A1,SLC17A2,SLC2A2,SLC37A4,SLCO1B3,SOAT2,SRC,TARS,TM4SF4,TTR,UGT2B17,VTN
FOXA2	-1.239	transcription regulator		-1.808	0.00115	ABCB4,ALB,ALDOB,APOA1,APOM,CPT1A,EPHX1,FGB,FOXA3,HMGCS2,NR1H4,NR1I2,PCK1,PROS1,RORC,SLC10A1,TAT,TF,TTR
MLXIPL	-1.625	transcription regulator		-1.876	0.0573	ACACB,CPT1A,DAK,KHK,PKLR,PYGL,SLC2A2
ATF6	1.938	transcription regulator		-1.98	0.0101	ACOX1,CPT1A,CPT2,DDIT3,PLIN2
EGR1	-1.965	transcription regulator		-1.98	0.185	HMGCR,IGF2,SQLE,TP73
FOXA3	2.079	transcription regulator		-1.982	0.0038	CYP2C18,CYP2C19,CYP3A4,CYP3A5,PCK1,TAT,TF,TTR
MAFF	1.837	transcription regulator	Inhibited	-2	0.0665	ABCC3,GCLC,GSTP1,NQO1
PPARGC1B	-1.105	transcription regulator	Inhibited	-2.138	0.0163	ACADM,DHCR24,FDFT1,GGPS1,HMGCR,LSS,PCK1,SQLE
USF2	-1.125	transcription regulator	Inhibited	-2.183	0.000193	APOA2,APOA5,HAMP,IGFBP3,PKLR,SERPINE1,THRSP
MLX		transcription regulator	Inhibited	-2.2	0.0267	DIO1,FGF21,PKLR,SLC2A2,THRSP
XBP1	6.571	transcription regulator	Inhibited	-2.621	0.00955	AFP,APOA1,CYP1A2,CYP2E1,HSPA5,SERPINA1,TTR
CEBPA		transcription regulator	Inhibited	-2.653	0.00723	ALB,APOC3,APOC4,ASL,ASNS,ASS1,CDK4,CDKN1A,CPT1A,CYP2B6,CYP3A4,CYP3A5,EPHX1,GSTP1,HMGCR,HSD11B1,JUN,NR1H4,NR1I2,PCK1,SAA1,Saa3,VLDLR
MED1	1.346	transcription regulator	Inhibited	-3.283	0.000507	ACAA1,ACOX1,CYP1A2,CYP2B6,CYP3A5,DIO1,EHHADH,GSTP1,HSD17B4,NR1I3,PDK4,PRLR,SCP2
PPARGC1A	-1.081	transcription regulator	Inhibited	-3.644	4.85e-05	ACADM,ACAT1,ALAS1,APOC2,APOC3,CDKN1A,CPT1A,CS,CYP1A1,CYP1A2,CYP2B6,CYP3A4,CYP3A5,HMGCL,LPIN1,NR1I3,PCK1,PCK2,PDK2,PDK4,SULT2A1
SREBF1	-1.231	transcription regulator	Inhibited	-3.679	4.99e-05	ACACB,ACADS,ACSL1,ACSL5,AGMAT,AK4,CAPZB,CDKN1A,CSAD,CYP4F2,CYP51A1,DHCR7,EHHADH,ETHE1,FADS1,FADS2,FDFT1,GCK,GPX3,GSR,Gstt3,HMGCR,HMGCS1,HSPA5,IDI1,LPIN1,LSS,MAT1A,MSMO1,OAT,PCK1,PCK2,PIK3R3,RPLP0,SQLE,SV2A,TF,THRSP,TM7SF2
SREBF2	-1.521	transcription regulator	Inhibited	-4.094	0.0107	ACAA2,ACSL1,CDKN1A,CYP4F2,CYP51A1,DHCR7,FADS2,FDFT1,HES6,HMGCR,HMGCS1,IDI1,LIPA,LSS,MSMO1,SQLE,THRSP,TM7SF2
HNF4A	-1.921	transcription regulator	Inhibited	-5.161	3.34e-07	ABCB11,ACAT1,ACOX2,ACSL1,ACY1,AFP,ALDH2,APOA1,APOA2,APOC3,APOM,BLVRB,CCND1,CDKN1A,CLDN1,CPT1A,CYP1A1,CYP1A2,CYP27A1,CYP2B6,CYP2E1,CYP3A4,CYP3A5,EPO,F11,F12,F7,FGB,GJB2,GPLD1,HPD,KRT8,LIPA,MBL2,MPZL2,MST1,NR1H4,NR1I2,NR1I3,OCLN,PCK1,PDK4,PEPD,PKLR,PLG,PRODH2,PROM1,PYGL,RORC,SCARB1,SCP2,SDC1,SERPINA1,SERPINA3,SLC10A1,SLC25A1,SLC25A20,SLC27A2,SPP1,SULT2A1,TAT,TDO2,TM7SF2,TMBIM6,TTR,VTN
IL6ST	1.843	transmembrane receptor	Activated	2.646	0.00353	A2M,ALB,HAMP,HP,HPX,JUN,SOCS3,TNFRSF1A,TNFRSF1B

## Sheet: Liver 24h only predicted
Upstream Regulator	Fold Change	Molecule Type	Predicted Activation State	Activation z-score	p-value of overlap	Target molecules in dataset
HNF4A	-1.921	transcription regulator	Inhibited	-5.161	3.34e-07	ABCB11,ACAT1,ACOX2,ACSL1,ACY1,AFP,ALDH2,APOA1,APOA2,APOC3,APOM,BLVRB,CCND1,CDKN1A,CLDN1,CPT1A,CYP1A1,CYP1A2,CYP27A1,CYP2B6,CYP2E1,CYP3A4,CYP3A5,EPO,F11,F12,F7,FGB,GJB2,GPLD1,HPD,KRT8,LIPA,MBL2,MPZL2,MST1,NR1H4,NR1I2,NR1I3,OCLN,PCK1,PDK4,PEPD,PKLR,PLG,PRODH2,PROM1,PYGL,RORC,SCARB1,SCP2,SDC1,SERPINA1,SERPINA3,SLC10A1,SLC25A1,SLC25A20,SLC27A2,SPP1,SULT2A1,TAT,TDO2,TM7SF2,TMBIM6,TTR,VTN
SREBF2	-1.521	transcription regulator	Inhibited	-4.094	0.0107	ACAA2,ACSL1,CDKN1A,CYP4F2,CYP51A1,DHCR7,FADS2,FDFT1,HES6,HMGCR,HMGCS1,IDI1,LIPA,LSS,MSMO1,SQLE,THRSP,TM7SF2
ATP7B	-1.256	transporter	Inhibited	-3.742	0.0177	AMACR,CYP51A1,FDFT1,HIST1H1C,HMGCR,HMGCS1,IDI1,LPIN1,LSS,MSMO1,MT1E,MT1H,SQLE,THRSP
SREBF1	-1.231	transcription regulator	Inhibited	-3.679	4.99e-05	ACACB,ACADS,ACSL1,ACSL5,AGMAT,AK4,CAPZB,CDKN1A,CSAD,CYP4F2,CYP51A1,DHCR7,EHHADH,ETHE1,FADS1,FADS2,FDFT1,GCK,GPX3,GSR,Gstt3,HMGCR,HMGCS1,HSPA5,IDI1,LPIN1,LSS,MAT1A,MSMO1,OAT,PCK1,PCK2,PIK3R3,RPLP0,SQLE,SV2A,TF,THRSP,TM7SF2
PPARGC1A	-1.081	transcription regulator	Inhibited	-3.644	4.85e-05	ACADM,ACAT1,ALAS1,APOC2,APOC3,CDKN1A,CPT1A,CS,CYP1A1,CYP1A2,CYP2B6,CYP3A4,CYP3A5,HMGCL,LPIN1,NR1I3,PCK1,PCK2,PDK2,PDK4,SULT2A1
SCAP	-1.012	other	Inhibited	-3.462	0.00282	ACAA2,ACACB,ACSL1,ACSL5,CSAD,CYP4F2,CYP51A1,DHCR7,EHHADH,FADS2,FDFT1,Gstt3,HES6,HMGCR,IDI1,LSS,MSMO1,SQLE,TM7SF2
MED1	1.346	transcription regulator	Inhibited	-3.283	0.000507	ACAA1,ACOX1,CYP1A2,CYP2B6,CYP3A5,DIO1,EHHADH,GSTP1,HSD17B4,NR1I3,PDK4,PRLR,SCP2
CEBPA		transcription regulator	Inhibited	-2.653	0.00723	ALB,APOC3,APOC4,ASL,ASNS,ASS1,CDK4,CDKN1A,CPT1A,CYP2B6,CYP3A4,CYP3A5,EPHX1,GSTP1,HMGCR,HSD11B1,JUN,NR1H4,NR1I2,PCK1,SAA1,Saa3,VLDLR
XBP1	6.571	transcription regulator	Inhibited	-2.621	0.00955	AFP,APOA1,CYP1A2,CYP2E1,HSPA5,SERPINA1,TTR
AHR	1.034	ligand-dependent nuclear receptor	Inhibited	-2.584	0.000631	A2M,ACOX1,ADIPOR2,AKR1A1,ALB,ALDH2,CAMK2N2,CBR1,CCND1,CCNE1,CDK4,CDKN1A,CDKN2B,COL27A1,CRP,CTSD,CYP1A1,CYP1A2,CYP1B1,CYP2B6,DIO1,E2F1,ENPEP,GOT1,GSTA5,HP,HSPA5,LBP,MT1E,MT1H,NQO1,OLFML1,PCK1,PKLR,PLXNA2,SAA1,Saa3,SDC1,SERPINE1,SLC17A2,SLC1A1,SPP1,STEAP4,TXN
MLX		transcription regulator	Inhibited	-2.2	0.0267	DIO1,FGF21,PKLR,SLC2A2,THRSP
USF2	-1.125	transcription regulator	Inhibited	-2.183	0.000193	APOA2,APOA5,HAMP,IGFBP3,PKLR,SERPINE1,THRSP
PPARGC1B	-1.105	transcription regulator	Inhibited	-2.138	0.0163	ACADM,DHCR24,FDFT1,GGPS1,HMGCR,LSS,PCK1,SQLE
PPARA	-1.048	ligand-dependent nuclear receptor	Inhibited	-2.098	1.07e-29	AADAC,ABCB4,ABCD3,ACAA1,ACADL,ACADM,ACADS,ACADVL,ACAT1,Acot6,ACOX1,ACSL5,AHCY,ALDH2,ALDH3A2,ALDOB,ANGPTL4,APEX1,APOA1,APOA2,APOA5,APOC3,APOM,AQP8,AQP9,ARG1,ARHGDIA,ASL,ASNS,ASS1,C1S,C2,C6,C8A,C9,CAT,CCND1,CCNE1,CDK4,CDKN1A,CES3,CFH,CFI,CHKA,COX6B2,CPT1A,CPT1B,CPT2,CROT,CSAD,CTH,CYB5B,CYP1A1,CYP2B6,CYP2C18,CYP51A1,DECR1,DHCR7,DIO1,DYNLL1,ECI1,ECI2,EHHADH,ELOVL5,ETHE1,FABP1,FABP4,FADS1,FADS2,FDFT1,…
PPARD	1.514	ligand-dependent nuclear receptor	Inhibited	-2.051	0.000201	ACY1,ALDH2,ALDH3A2,ANGPTL3,ANGPTL4,CPT2,CSAD,FBP1,GPD2,GSTA5,IGFBP2,INHBE,MFSD2A,PCSK6,PCYOX1,PKLR,SIRT5,SORD,STBD1,TCEA3,TMEM120A,TNFRSF12A,VLDLR
H6PD	3.198	enzyme	Inhibited	-2	0.0289	DDIT3,GCK,HSPA5,TAT
MAFF	1.837	transcription regulator	Inhibited	-2	0.0665	ABCC3,GCLC,GSTP1,NQO1
SOX2	39.063	transcription regulator	Activated	2	0.0665	ALB,SERPINA1,SOX2,TF
POU5F1	-4.111	transcription regulator	Activated	2	0.0665	ALB,SERPINA1,SOX2,TF
IL1A	-1.128	cytokine	Activated	2.068	0.015	CYP1A1,CYP1A2,CYP2E1,CYP3A4,CYP3A5,EPO,KITLG,MMP9,SAA1,SERPINE1,TLR2
PCK1	-8.205	kinase	Activated	2.236	0.0541	ACADL,ACADM,ACADVL,ACOX1,EHHADH
EHHADH	-9.467	enzyme	Activated	2.63	0.0196	ABCD3,ACAA1,ACOX1,ACSL1,MGLL,PDK4,SCP2
HSD17B4	-4.387	enzyme	Activated	2.63	0.0196	ABCD3,ACAA1,ACOX1,ACSL1,MGLL,PDK4,SCP2
IL6ST	1.843	transmembrane receptor	Activated	2.646	0.00353	A2M,ALB,HAMP,HP,HPX,JUN,SOCS3,TNFRSF1A,TNFRSF1B
IL6	1.251	cytokine	Activated	5.065	5.54e-16	A2M,ABCB11,ABCC1,ABCC3,ACOX1,AFP,ALB,APOA1,BCL2,CCND1,CCNE1,CES1,CES2,CISH,CRP,CYP1A1,CYP1A2,CYP2B6,CYP2E1,CYP3A4,CYP3A5,DIO1,F12,FGB,FGG,GSTA1,Gsta4,HAMP,HP,HSPA5,IGFBP4,IL1R1,IL1RN,IL6ST,JUN,LBP,LCAT,MCL1,MT1E,MT1H,NR1H4,PLG,SAA1,Saa3,SERPINA3,SGK1,SLC10A1,SLC39A14,SOCS1,SOCS3,STAP2,STAT3,THRSP,TNFRSF1A,TNFRSF1B
IL1B	1.149	cytokine	Activated	5.233	5.45e-05	A2M,ABCB11,ABCC3,APOC2,AVPR1A,CISH,CRP,CXCL10,CYP1A1,CYP1A2,CYP2B6,CYP2E1,CYP3A4,DIO1,EPO,FGB,GADD45B,GRB7,GSTA1,HES1,HP,IGFALS,IGFBP4,IL1RN,JUN,LBP,LCN2,NFKBIB,NR1H4,NR1I3,PIM1,RELB,RRS1,SAA1,SAA2-SAA4,Saa3,SERPINE1,SERPINF2,SLC10A1,SOCS1,SOCS3,TGM2,THRSP,TREM1

## Sheet: All Mammary 24h
Upstream Regulator	Fold Change	Molecule Type	Predicted Activation State	Activation z-score	p-value of overlap	Target molecules in dataset	Mechanistic Network
TNF	2.212	cytokine	Activated	8.141	5.55e-37	ABCA1,ABCG2,ACSL1,ACTB,ADAM17,ADAMTS5,ADIPOQ,ADM,ADORA2A,ADRB2,ALCAM,BAX,BCKDHA,BCL2A1,BCL3,BIRC3,CCL11,CCL19,CCL2,CCL20,CCL4,CCL5,CCND2,CCR3,CD274,CD40,CD44,CD69,CD80,CDK5R1,CDKN1A,CDKN2C,CFLAR,CFTR,COTL1,CREM,CRY1,CSF1,CSF2RB,CSF3,CSN2,CTSS,CX3CR1,CXCL11,CXCL13,CXCL16,CXCL2,CXCR2,CXCR4,CYBA,CYP11A1,CYP17A1,CYP27B1,DUSP2,EGR1,EREG,FOSB,FOSL1,FTH1,FUT4,GBP1,GCH1,GFPT2,GNAI2,GPD1,HERC5,HES1,HIF1A,…	Ap1,IFNG,IL1B,IL4,IRF1,NFKB1,NFKBIA,NFkB (complex),NR3C1,REL,RELA,STAT1,STAT3,STAT6,TNF
lipopolysaccharide		chemical drug	Activated	8.117	3.82e-33	ABCA1,ACSL1,ADIPOQ,ADM,ADORA2A,AHR,ARG2,BAG3,BAX,BCL2A1,BCL3,BIRC3,C5AR1,CASP4,CCL11,CCL2,CCL20,CCL4,CCL5,CCND2,CCR3,CD14,CD163,CD274,CD36,CD40,CD44,CD55,CD69,CD80,CFLAR,CFTR,CREM,CSF1,CSF3,CTSC,CTSK,CXCL2,CXCL5,CXCR2,CXCR4,CYBA,EGR1,EHHADH,EREG,ETS2,FFAR2,GCH1,GPD1,GZMA,GZMB,HERC5,HES1,HIF1A,HMOX1,HPGD,ICAM1,IDO1,IFI6,IGF1,IKBKE,IL10,IL12B,IL18,IL18RAP,IL19,IL1A,IL1B,IL1RN,IL2RA,IL6,IL6R,IL8,IRF…	IFNG,IL1B,IRF1,JUN,NFKB1,NFKBIA,NFkB (complex),NR3C1,REL,RELA,STAT1,STAT3,TNF,lipopolysaccharide
IFNG	-1.796	cytokine	Activated	6.285	1.36e-32	ADIPOQ,ADM,ADORA2A,AHCY,AHR,ARG2,BAX,BCL2A1,C5AR1,CASP4,CCL11,CCL19,CCL2,CCL20,CCL4,CCL5,CCR3,CD14,CD163,CD274,CD276,CD36,CD40,CD44,CD80,CDK5R1,CDKN1A,CERS6,CFLAR,CFTR,CHAC1,CSF1,CSF3,CSK,CTSH,CTSS,CXCL11,CXCL16,CXCL2,CXCR4,CYP24A1,DUOXA2,E2F2,EGR1,EIF2AK2,FASN,FCER1G,FGL2,GBP1,GCH1,HMOX1,ICAM1,IDO1,IFI16,IFI6,IFIT1,IFIT3,IFITM3,IFNGR1,IL10,IL12B,IL18,IL18BP,IL18R1,IL1B,IL1RL1,IL1RN,IL4R,IL6,IL6R…	Ap1,IFNG,IL1B,IL1RN,IL4,IRF9,JUN,NFKB1,NFKBIA,NFkB (complex),NR3C1,RELA,STAT,STAT1,STAT2,STAT3,STAT6,TNF
IL1B	24.424	cytokine	Activated	5.984	2.78e-23	ABCG2,ADAMTS5,ADM,ALPL,BAX,BCL2A1,BIRC3,CCL11,CCL2,CCL20,CCL4,CCL5,CD44,CDKN1A,CFLAR,CFTR,CSF1,CSF3,CTSS,CXCL11,CXCL2,CXCL5,CYP11A1,CYP2B6,E2F2,EGR1,FOSB,GCH1,HAS2,HERC5,HIF1A,HMOX1,ICAM1,IFNGR1,IGF1,IGFBP3,IL18,IL1A,IL1B,IL1R2,IL1RAP,IL1RL1,IL1RN,IL6,IL6R,IL8,IRF1,ISG15,ITGB3,LEP,MAP3K8,MMP1,MMP13,MMP9,MT1E,MT1H,NFIL3,NFKBIA,NOS1,NOS2,NQO1,NR1H3,NR4A1,OSM,PDE4B,PDGFRA,PIGR,PLB1,PTGS2,PTHLH,PTX3,…	CEBPB,ESR1,IL1A,IL1B,IL6,JUN,NFKB1,NFKBIA,NFkB (complex),NR3C1,REL,RELA,STAT1,STAT3,TNF
glucocorticoid		chemical drug		-0.241	2.43e-20	ADRB2,AHR,BAX,CCL2,CCL5,CD163,CDKN1A,CHGA,CSF1,CSF3,CSN2,CXCL2,CXCR4,CYP11A1,CYP24A1,CYP27B1,CYP2B6,FASN,GCH1,GZMB,HAS2,HMOX1,ICAM1,IGFBP3,IL10,IL12B,IL18,IL1A,IL1B,IL1R2,IL1RN,IL2RA,IL6,IL6R,IL8,JAK3,KCNJ11,LEP,LPIN1,LPL,MMP13,MT1E,NFKBIA,NOS1,NOS2,NR4A2,PIGR,PTGS2,PTHLH,SCNN1A,SERPINE1,SGK1,SLPI,SOCS3,STC1,TACR1,TLR2,TNFRSF18,TNFRSF1A,VCAM1,VIPR1	Ap1,FOS,IL1A,IL4,JUN,NFKB1,NFKBIA,NFkB (complex),NR3C1,RELA,STAT1,STAT3,STAT6,TNF,glucocorticoid
IL4	22.194	cytokine		-0.071	6.03e-20	ACSL1,ALOX15,BAX,BCL3,C5AR1,CCL11,CCL2,CCL20,CCL4,CCL5,CD14,CD40,CD44,CD80,CDK1,CDKN1A,CSF1,CSF3,CSN2,CTSK,CXCL16,FCER1G,GATA3,HPGD,ICAM1,IDO1,IGF1,IL10,IL12B,IL18,IL18R1,IL18RAP,IL19,IL1B,IL1R2,IL1RL1,IL1RN,IL2RA,IL4R,IL6,IL7R,IL8,IRF1,ITGAL,JAK3,MMP9,NOS2,PIGR,PIM1,PRDM1,PTGS2,PTHLH,SELL,SERPINB4,SOCS1,SOCS3,TLR2,TRAF3,VCAM1,VIPR1	CD40,IFNG,IL4,IRF1,JUN,NFKB1,NFKBIA,NFkB (complex),RELA,STAT1,STAT3,STAT6,TNF
NFkB (complex)		complex	Activated	5.533	1.12e-19	BATF,BAX,BCL2A1,BCL3,BIRC3,CASP4,CCL2,CCL20,CCL4,CCL5,CD274,CD36,CD40,CD80,CDKN1A,CFLAR,CFTR,CSF1,CSF3,CSN2,CXCL2,DUSP2,FTH1,GCH1,GFPT2,HAS2,HERC5,HIF1A,HMOX1,ICAM1,IER3,IKBKE,IL10,IL12B,IL18,IL1B,IL2RA,IL6,IL7R,IL8,IRF1,ISG15,JUNB,MAP3K8,MMP1,MMP9,NFKB2,NFKBIA,NFKBIE,NOS1,NOS2,PLAU,PTGS2,RELB,RGS16,Saa3,SDC4,SERPINB2,SLPI,SOCS1,SOCS3,SOD2,SOX5,TGM2,TLR2,TNFAIP3,TNFRSF1A,TNIP1,TRIB3,VCAM1,VEGFC	Ap1,CEBPB,EP300,IL1B,JUN,NFKB1,NFKBIA,NFkB (complex),NR3C1,REL,RELA,STAT3,TNF,TP53
RELA	-1.093	transcription regulator	Activated	6.063	3.19e-19	ABCG2,ADAMTS5,BCL2A1,BCL3,BIRC3,CBS,CCL11,CCL19,CCL2,CCL20,CCL5,CD40,CDKN1A,CFTR,CSN2,CXCL11,CXCL2,CXCL5,CXCR4,EGR1,GCH1,HAS2,HES1,HIF1A,ICAM1,IER3,IGF1,IKBKE,IL12B,IL1A,IL1B,IL1RN,IL6,IL7R,IL8,IRF1,JUNB,KRT15,LYN,MAT2A,MMP9,MST1R,NFKB2,NFKBIA,NFKBIE,NOS2,ORAI1,PLAU,PTGS2,PTX3,RELB,SAA1,SDC4,SNAI1,SOD2,SREBF1,TACR1,TGM2,TLR2,TNFAIP3,TNIP1,UBE2H,VASP,VCAM1	Ap1,CEBPB,ESR1,IL6,JUN,NFKB1,NFKBIA,NFkB (complex),NR3C1,REL,RELA,STAT1,STAT3,TNF,TP53
PD98059		chemical - kinase inhibitor	Inhibited	-4.926	4.88e-19	ABCA1,ACAT2,ACOT7,ACTR3,ADIPOQ,ATP6V1B1,BAX,BCL6,BDH1,CCL11,CCL2,CCL4,CCL5,CD14,CD36,CD44,CDC25C,CDH3,CDK5R1,CDKN1A,CTSH,CXCL2,CXCL5,CXCR4,CYP17A1,CYP24A1,DHRS3,DUSP6,E2F2,E2F3,EGR1,EMP1,ENO1,FAH,FOSL1,FTH1,HIF1A,HMOX1,ICAM1,IER3,IGF1,IGF2BP2,IGFBP3,IL10,IL1B,IL6,IL8,ITGA2,ITGB3,JUNB,LDHA,LEP,LPL,MITF,MMP1,MMP13,MMP9,MXD1,MYH4,NINJ1,NOS2,NQO1,NR4A1,PER1,PLAU,PLAUR,PTAFR,PTGS2,PTHLH,RAB20,REN,RETN…	Ap1,CEBPB,EGF,ELK1,ERK1/2,FOS,JUN,MYC,NFKB1,NFkB (complex),NR3C1,P38 MAPK,PD98059,RAF1,RELA,SMAD3,STAT3,TP53,prostaglandin E2
Interferon alpha		group	Activated	3.627	9.9e-18	BCL2A1,CCL2,CCND2,CCR3,CD40,CD69,CD80,CDKN1A,CDKN2D,CXCL11,CXCL5,EIF2AK2,FASN,GBP1,ICAM1,IFI6,IFIT1,IFIT3,IFITM1,IFITM3,IFNAR1,IL10,IL12B,IL1B,IL1RN,IL21R,IL4R,IL6,IL6R,IL8,IRF1,IRF9,ISG15,ISG20,MX1,MX2,NFKBIA,NOS2,OAS1,PIM1,PTGS2,RNASEL,SOCS1,SOCS3,ZBP1	IFNG,IL1RN,IRF1,IRF8,IRF9,Interferon alpha,JUN,NFKB1,NFkB (complex),RELA,STAT,STAT1,STAT2,STAT3
IL1		group	Activated	5.186	2.58e-17	ABCG2,ACACA,ADAMTS5,ADRB2,C2,CCL2,CCL4,CCL5,CD40,CDKN1A,CSF1,CSF2RB,CSF3,CTSC,CXCL5,CYP17A1,CYP2B6,F2RL3,FTH1,HIF1A,HMOX1,ICAM1,IDO1,IGF1,IL10,IL1B,IL1R2,IL1RN,IL2RA,IL6,IL8,IRF1,LEP,LRAT,MMP1,MMP13,MMP9,NOS2,NRP2,PDGFRA,PIGR,PTGS2,RBP4,SAA1,Saa3,SDC4,SERPINB2,SERPINE1,SLC2A3,SOCS3,SOD2,TGM2,TLR2,TNFAIP3,TNFAIP6,TNFRSF1B,VCAM1,VCAN,XDH	Ap1,CEBPB,ESR1,FOS,HMGB1,IL1,IL6,JUN,NFKB1,NFKBIA,NFkB (complex),NR3C1,P38 MAPK,PI3K (complex),RELA,SMAD3,STAT1,STAT3,TNF
poly rI:rC-RNA		chemical reagent	Activated	5.807	3.74e-17	ABCA1,ATF4,BIRC3,C2,CCL11,CCL2,CCL20,CCL5,CD14,CD36,CD80,CSF3,CXCL11,CXCL2,EGR1,EIF2AK2,ICAM1,IDO1,IFIT1,IFIT3,IL10,IL12B,IL1A,IL1B,IL4R,IL6,IL8,IRF1,IRF9,ISG15,JUNB,LYN,NFIL3,NR4A1,NR4A2,NR4A3,PIM1,PPP1R15A,PTPN2,SOCS1,ST8SIA4,SYK,TIAM2,TLR2,TLR5,TNFAIP3,VASP,VCAM1	CpG ODN 2006,HMGB1,IFNG,IRF1,IRF3,IRF5,Interferon alpha,NFKB1,NFKBIA,NFkB (complex),NR3C1,REL,RELA,STAT1,STAT2,STAT3,TBK1,poly rI:rC-RNA
phorbol myristate acetate		chemical drug	Activated	6.266	8.18e-17	ABCA1,ABCA7,ACTB,ADORA2A,B3GNT5,BAX,BCL2A1,C5AR1,CBS,CCL2,CCL20,CD14,CD36,CD44,CD55,CD68,CD69,CDK1,CDKN1A,CDKN2D,CFTR,CTSD,CXCL13,CXCR2,CYBA,CYP11A1,CYP17A1,CYP24A1,DBP,DUSP2,EGR1,EIF4A1,FOSB,FOSL1,GATA3,H1FX,HIF1A,HOXA9,HRH1,ICAM1,IGFBP3,IL10,IL18,IL1A,IL1B,IL2RA,IL6,IL8,ITGA2,JAK3,JUNB,KRT27,MMP1,MMP13,MMP19,MMP9,MST1R,NFKBIA,NFKBIE,NOS2,NR4A1,P2RY2,PER1,PER2,PKM,PLAU,PLAUR,PTGS2,PTPN6,PTPRE,PT…	Ap1,Creb,ELK1,FOS,FOSL1,JUN,JUND,NFKB1,NFKBIA,NFkB (complex),PRKCD,Pkc(s),RELA,STAT1,STAT3,TNF,TP53,phorbol myristate acetate
cycloheximide		chemical reagent		-1.133	2.24e-16	ADCYAP1,AHR,APBB1IP,BAX,BIRC3,CALR,CCL11,CCL2,CCL4,CD55,CDC25C,CDKN1A,CDKN2D,CFLAR,CSF1,CXCL2,CXCR4,EGR1,FOSB,GBP1,HMOX1,ICAM1,IFIT1,IGF1,IL1A,IL1B,IL4R,IL6,IL8,ITGB3,JUNB,LDHA,LEP,LPL,MMP1,MMP13,NFE2L2,NFKBIA,NFKBIE,NOS2,NR1H3,PIGR,PLAU,PLAUR,PTGS2,PTHLH,PXN,RELB,S100A8,SERPINB2,SERPINE1,SLC5A5,SOCS3,SST,THBD,TNFAIP3,TNFAIP6,TNIP1,TRAF3IP2,VCAM1,XDH	Ap1,CEBPB,ERK1/2,FOS,JUN,NFKB1,NFKBIA,NFkB (complex),NR3C1,P38 MAPK,RELA,STAT1,STAT3,TNF,TP53,cycloheximide,prostaglandin E2
tretinoin		chemical - endogenous mammalian	Activated	2.234	1.13e-15	ABCA1,ACACA,ACSL1,ACSS2,AHR,ALPL,AMICA1,APBB1IP,ASNS,BCL2A1,BCL6,BIRC3,CALB1,CALR,CAMKK2,CBS,CCL19,CCL2,CCND2,CD101,CD14,CD36,CDK5R1,CDK6,CDKN1A,CDKN2B,CREM,CSF3,CSF3R,CTSK,CX3CR1,CYP2R1,DHRS3,DSC1,EGR1,EHD1,EIF2AK2,EPHX1,FCER1G,FERMT1,FFAR2,FFAR3,FOSL1,FUT4,GDF15,GZMA,GZMB,HAS2,HES1,HMOX1,HOXA9,HS3ST1,ICAM1,ICAM3,IFI6,IFIT1,IFIT3,IGFBP3,IL1A,IL1B,IL6,IL6R,IL8,IRF1,IRF9,ISG15,IVD,JAK2,KRT15,LEPR,…	ATF2,Ap1,CEBPB,Creb,ERK,FOS,FOSL1,HMGB1,IFNG,IRF1,JUN,NFkB (complex),PI3K (complex),RARA,RARB,RELA,RXRA,SMAD3,STAT1,STAT3,TP53,tretinoin
IL1A	18.482	cytokine	Activated	5.618	1.7e-15	ADAMTS5,ADORA2A,ASIC3,BCL3,CCL2,CCL20,CCL5,CD44,CSF1,CXCL2,CXCL5,CYP2B6,FTH1,HMOX1,ICAM1,IL10,IL1A,IL1B,IL1R2,IL1RN,IL6,IL8,ITGB3,LDHA,LEP,MMP1,MMP13,MMP9,NFKBIA,NOS2,PTGS2,S100A7,S100A8,SERPINA1,SERPINE1,SOD2,TLR2,TNFAIP3,VCAM1,VEGFC	Ap1,CEBPB,EP300,ESR1,FOS,IL1A,IL6,JUN,NFKB1,NFKBIA,NFkB (complex),NR3C1,P38 MAPK,RELA,SMAD3,STAT1,STAT3,TNF,hyaluronic acid
dexamethasone		chemical drug		-0.618	2.41e-15	ACACA,ACSL1,ACSS2,ACTR3,ADAM17,ADIPOQ,ADM,ADRB2,ALCAM,ALDH6A1,ARG2,ARHGEF2,ARRB2,ASNS,ATF4,BAX,BCAT2,BCKDHA,BCL6,BDKRB2,BIRC3,CCL2,CCL20,CCL5,CD40,CD44,CD80,CDKN1A,CDKN2B,CHGA,CSF1,CSN2,CTSK,CXCL2,CYP11A1,CYP24A1,CYP27B1,CYP2J2,DUSP16,EGR1,EREG,FASN,FMNL1,FOSB,FOSL1,FSTL3,FTH1,GAPDH,GBP1,GCAT,GDF15,GNAI2,GPR65,GZMB,HAPLN1,ICAM1,ICAM3,IDE,IER3,IFIT3,IGF1,IGFBP3,IL10,IL12B,IL1A,IL1B,IL1RN,IL2RA,IL4…	Ap1,CEBPA,Creb,ESR1,FOS,IGF1,JUN,JUND,LEP,NFKB1,NFKBIA,NFkB (complex),NR3C1,RELA,STAT6,TNF,TP53,dexamethasone
IL10	36.524	cytokine		0.098	2.71e-15	BAX,CCL19,CCL2,CCL5,CD14,CD163,CD274,CD55,CD80,CDKN2D,CFLAR,CXCL2,GZMA,GZMB,HMOX1,HTATIP2,IL10,IL12B,IL18,IL1A,IL1B,IL1RN,IL6,IL6ST,IL8,IRF1,MMP1,MMP9,NOS2,OSM,PTGS2,S100A8,SOCS1,SOCS3,TFRC,TLR2,TNFRSF1A,TNFRSF1B,TREM1,VCAN	Ap1,FOS,IFNG,IL10,IL1B,IL4,IRF1,JUN,NFKB1,NFKBIA,NFkB (complex),NR3C1,P38 MAPK,RELA,STAT1,STAT3,STAT6
IL6	10.071	cytokine	Activated	4.702	5.65e-15	ABCA1,ABCG2,ADAMTS5,BAX,CCL11,CCL2,CCL20,CCL4,CD163,CD44,CD80,CDKN1A,CFLAR,CTSC,CXCL2,CYP2B6,EGR1,FGF23,HIF1A,HMOX1,HPGD,ICAM1,IFI16,IFITM3,IGF1,IGFBP3,IL10,IL1RN,IL6,IL6R,IL6ST,IL8,IRF1,IRF9,JAK2,JUNB,LEP,LPL,MMP1,MMP13,MMP9,MT1E,MT1H,NOS2,PENK,PIM1,PLAU,PROM1,PTGS2,S100A7,SAA1,Saa3,SCNN1A,SERPINA1,SERPINE1,SGK1,SLC2A4,SLC39A14,SNAI1,SOCS1,SOCS2,SOCS3,SOD2,SRSF5,SST,TGM2,TNFRSF1A,TRAF3,TYK2,VASP…	Ap1,FOS,IL1A,IL1B,IL6,JUN,NFKB1,NFKBIA,NFkB (complex),NR3C1,P38 MAPK,RELA,STAT1,STAT3,TNF,TP53
Ifn		group	Activated	4.192	2.44e-14	APOBEC3A,BCL2A1,BCL6,CD40,CD44,CD80,CXCL11,EIF2AK2,HIF1A,ICAM1,IDO1,IFI16,IFIT1,IFITM1,IFITM3,IL12B,IL8,IRF1,ISG15,ISG20,LGALS9,MMP9,MX1,NOS2,PTAFR,RNASEL,S100A8,SECTM1,SERPINE1,SOCS1,TLR2,TLR5,XDH,ZBP1	Ap1,FOS,IRF1,IRF9,Ifn,JUN,JUND,Jnk,NFKB1,NFKBIA,NFkB (complex),RELA,STAT,STAT1,STAT2,STAT3,TP53
CD40	6.264	transmembrane receptor	Activated	3.496	2.62e-14	A4GALT,BCL2A1,BIRC3,CCL2,CCL4,CCL5,CD40,CD80,CFLAR,CSF1,CSF3,DUSP6,ICAM1,IL10,IL12B,IL1B,IL2RA,IL6,IL8,IRF1,ITGAL,NEFH,NFKBIA,NOS2,PIM1,PTGER2,PTGS2,SERPINE1,THBD,TNFAIP3,VCAM1	Ap1,CD40,CD40LG,EGR1,IL1B,JUN,NFKB1,NFKBIA,NFkB (complex),NR3C1,REL,RELA,STAT1,STAT3,STAT6,TNF
U0126		chemical - kinase inhibitor	Inhibited	-3.572	4.85e-14	ABCG2,ADIPOQ,APOBEC3A,AQP3,ARHGEF2,ASGR2,BAX,BIRC3,CCL11,CCL2,CCND2,CD36,CDK5R1,CDKN1A,CSF3,CXCL2,CXCL5,CYP24A1,DBP,DUSP6,DUSP7,EGR1,ELL,EMP1,EREG,ETV1,FOLR1,FOSL1,GAMT,GDF15,GFPT2,HIF1A,HMOX1,ICAM1,IER3,IL10,IL12B,IL1B,IL1R2,IL1RAP,IL6,IL8,MMP1,MMP13,MMP9,NAV3,NOS2,NR3C2,PER1,PER2,PHC2,PLAU,PLAUR,PRSS22,PTGS2,RAC2,REN,RPS6KA1,SERPINB2,SERPINE1,SLC2A3,SLC5A5,SOCS1,SOCS3,STC1,TESK2,TGM2,TMEM158,UM…	Ap1,CEBPB,EGF,ERK,FOS,FOSL1,IKBKB,JUN,NFKB1,NFKBIA,NFkB (complex),NR3C1,P38 MAPK,RELA,SMAD3,STAT3,Sb202190,TP53,U0126
TLR4	1.474	transmembrane receptor	Activated	4.86	6.72e-14	ADM,CCL2,CCL4,CCL5,CD40,CD80,CDK6,CXCL2,CXCR2,CYP27B1,DUSP2,EREG,ICAM1,IL10,IL12B,IL18,IL1A,IL1B,IL2RA,IL6,IL8,IRF1,MMP1,MMP9,MX1,NFKBIA,NOS2,PRDM1,PTGS2,SOCS1,SOCS3,TLR2,TREM1,VCAM1	Ap1,IL10,JUN,NFKB1,NFKBIA,NFkB (complex),REL,RELA,STAT1,STAT3,STAT5a/b,TLR4,TNF,lipopolysaccharide
NFKB1	1.796	transcription regulator	Activated	4.268	1.4e-13	BCL2A1,CCL11,CCL19,CCL2,CCL4,CCL5,CDKN1A,CFTR,CSN2,CXCL2,GATA3,HAS2,ICAM1,IER3,IGFBP3,IKBKE,IL10,IL12B,IL1B,IL2RA,IL6,IL8,IRF1,MMP9,NFKB2,NFKBIA,NOS2,ORAI1,PLAU,PTAFR,PTGS2,PTX3,RELB,Saa3,SOD2,TLR2,TNFAIP3,UBE2H,VCAM1	Ap1,CEBPB,JUN,NFKB1,NFKBIA,NFkB (complex),NR3C1,REL,RELA,STAT1,STAT3,TNF,TP53
STAT1		transcription regulator	Activated	3.728	1.4e-13	ALOX15,BAX,CASP4,CCL2,CCL4,CCND2,CD274,CD40,CDKN1A,CSF3R,CSN2,CXCL11,EIF2AK2,FCER1G,FGL2,GBP1,HIF1A,ICAM1,IFI6,IFIT1,IFITM1,IL10,IL12B,IL1B,IL6,IL8,IRF1,IRF9,ISG15,JAK2,KCTD12,NFE2,NOS2,PF4,SAMHD1,SOAT1,SOCS1,SOCS3,UBD	CD40,IRF1,IRF9,Ifn,JUN,NFKB1,NFKBIA,NFkB (complex),RELA,SMARCA4,STAT,STAT1,STAT2,STAT3,STAT5a/b,TP53
IL2	4.303	cytokine	Activated	4.003	1.41e-13	AHR,AMICA1,BAX,BCL6,CCL2,CCL4,CCL5,CD44,CDK6,CDKN1A,CLSPN,CSF3,CSN2,CXCR4,CYTH4,DUSP2,DUSP6,FCER1G,GAPDH,GZMB,HEMGN,ICAM1,IL10,IL18,IL18R1,IL18RAP,IL1B,IL1R2,IL2RA,IL4R,IL6,IL7R,IRF1,JAK3,LAPTM5,MMP9,NOS2,OSM,PDIA3,PIM1,PTGS2,PTPN6,SOCS1,SOCS2,SOCS3,TNFRSF1A	Ap1,IFNG,IL10,IL2,IL4,IRF1,NFKB1,NFKBIA,NFkB (complex),RELA,STAT1,STAT3,STAT5a/b,STAT6,TP53
ERK1/2		group	Activated	2.739	1.93e-13	ABCA1,ADIPOQ,BAX,BCL2A1,BIRC3,CALR,CCL11,CCL2,CCL4,CCL5,CCND2,CD44,CDC25C,CDKN1A,CFLAR,CXCR4,EGR1,ENO1,HAS2,HIF1A,ICAM1,IFIT1,IGF1,IGFBP3,IL10,IL1A,IL1B,IL2RA,IL6,IL8,ITGA2,ITGB3,LEPR,MKNK1,MMP1,MMP13,MMP9,NR4A3,PDGFRA,PLAU,PLAUR,PTGER2,PTGER4,PTGS2,PTPRE,SGK1,SNAI1,TACR1,VCAN	Akt,Ap1,ERK1/2,ESR1,FOXO1,FOXO3,HIF1A,IL1B,JUN,MYC,NFKB1,NFKBIA,NFkB (complex),NR3C1,RELA,SMAD3,SMAD4,STAT3,TGFB1,TP53
TNFRSF1A	1.704	transmembrane receptor	Activated	3.617	3.58e-13	BIRC3,CCL19,CCL2,CCL5,CD68,CDKN1A,CSN2,CXCL13,CXCL2,ICAM1,IGF1,IL1A,IL1B,IL6,IL8,MMP9,NFE2L2,NOS2,NQO1,SERPINE1,SOCS3,SOD2,TNFRSF1A,VCAM1	Ap1,HMGB1,JUN,NFKB1,NFKBIA,NFkB (complex),NR3C1,PRKCD,REL,RELA,STAT3,TNF,TNFRSF1A,TP53,Tnf (family)
Tnf (family)		group	Activated	3.539	4.55e-13	ADAMTS5,ADIPOQ,BIRC3,CCL11,CCL2,CCL4,CCL5,CD163,CD40,CFLAR,CSF1,CYP2B6,EIF2AK2,ICAM1,IGF1,IL10,IL12B,IL1A,IL1B,IL6,IL8,LGALS9,MMP1,MMP13,MMP9,MSTN,NFKBIA,NOS2,NT5E,PTGS2,SELL,SERPINE1,SLC11A1,SOCS3,TACR1,TLR2,TNFAIP3,TNFRSF1B,VCAM1	Ap1,CEBPB,FOS,HMGB1,IL1,JUN,NFKB1,NFKBIA,NFkB (complex),NR3C1,P38 MAPK,REL,RELA,STAT1,STAT3,Tnf (family),prostaglandin E2
CEBPB		transcription regulator	Activated	3.898	1.21e-12	ADIPOQ,ASNS,BCL2A1,CCL4,CCND2,CD14,CDKN1A,CDKN2B,CFTR,CSF3,CSF3R,CSN2,CYP11A1,CYP17A1,CYP24A1,CYP27B1,DGAT2,HAS2,IER3,IGF1,IGFBP3,IKBKE,IL10,IL12B,IL18BP,IL1B,IL1RN,IL6,IL8,IRF9,ITGAL,KRT15,LEP,LEPR,MMP1,MMP13,NOS2,NR1H3,OXTR,PDGFRA,PTGER4,PTGS2,SERPINA1,SERPINB2,SGK1,SOCS3,SREBF1,SST,TNFAIP6,TNFRSF1A,VCAN,XDH	Ap1,CEBPA,CEBPB,CREBBP,EP300,ESR1,FOS,HDAC1,HMGB1,IL6,JUN,JUNB,JUND,NFKB1,NFKBIA,NFkB (complex),NR3C1,PI3K (complex),PPARG,RELA,SMAD3,STAT1,STAT3,TP53
FAS	1.717	transmembrane receptor		-1.278	2.93e-12	AIM1,ANXA2,ARL4A,ARRB2,BAX,BIRC3,CCL2,CCL20,CCL5,CD200,CD44,CD48,CDC42EP2,CSF1,CXCL2,CXCR2,DNAH17,FGL2,FOSB,GBP1,GLIPR1,GNAI2,ICAM1,IER3,IFIT1,IL10,IL18R1,IL1A,IL1B,IL1RAP,IL6,IL8,IRF1,NFKBIA,NFKBIE,NR4A1,NR4A2,OSM,P2RY2,PIK3CD,PLAU,PPP1R15A,PTGER2,PTGER4,PTPN1,PTX3,SERPINB2,SLPI,SOD2,SORL1,SYK,TAGLN2,TBC1D1,TFRC,THBD,TLR2,TNFAIP3,TNFAIP6,TNFRSF1B,TRAF3,TRIB1,TYK2,VCAM1	Ap1,FAS,IL1B,NFKB1,NFKBIA,NFkB (complex),NR3C1,REL,RELA,STAT1,STAT3,TP53
paclitaxel		chemical drug		1.673	4.49e-12	ABCG2,APOBEC3A,ARHGEF2,BAX,BIRC3,CCL2,CD274,CD44,CDA,CDKN1A,CXCL2,DUSP6,DUSP7,ELL,EMP1,EREG,ETV1,FOLR1,FOSL1,GAMT,GDF15,GFPT2,HIF1A,ICAM1,IER3,IGFBP3,IL1B,IL1RAP,IL6,IL8,MMP9,NAV3,NCS1,NFKBIA,PHC2,PLAU,PLAUR,PNKD,PRSS22,PTGS2,RAC2,REN,RPS6KA1,SERPINB2,SLC2A3,SOD2,STC1,TESK2,THBD,TMEM158,UMOD,WNT3	Ap1,CEBPB,ERK1/2,IKBKB,JUN,NFKB1,NFKBIA,NFkB (complex),NR3C1,PRKCD,REL,RELA,STAT1,STAT3,TP53,paclitaxel
IRF1	2.016	transcription regulator	Activated	4.006	6.37e-12	BAX,CCL19,CCL2,CCL5,CD40,CDKN1A,CFTR,CTSS,EIF2AK2,HRASLS,IFIT1,IFIT3,IFITM1,IFITM3,IL10,IL12B,IL18,IL18BP,IL1B,IL6,IRF1,IRF9,ISG15,JAK2,MMP9,MX1,NFE2,NOS2,OAS1,PF4,SLPI,SOCS1,VCAM1	Ap1,HMGB1,IFN Beta,IFNG,IRF1,IRF9,NFKB1,NFKBIA,NFkB (complex),REL,RELA,STAT,STAT1,STAT2,STAT3
D-glucose		chemical - endogenous mammalian	Activated	2.495	7.31e-12	ABCA1,ACACA,ACTB,ADIPOQ,ASNS,ATF4,BAX,CALB1,CCL2,CCND2,CFLAR,CXCR4,CYBA,DBI,EGR1,FASN,GAPDH,GDF15,GPD1,HIF1A,HMOX1,ICAM1,IGF1,IL1B,IL6,IL8,JUNB,LEP,LPL,MLXIPL,MMP1,MMP13,MMP9,MT1E,NFE2L2,NQO1,NR4A1,NR4A2,NR4A3,NTS,PDGFRA,PLAUR,PRKAA2,PTGS2,REN,RETN,Saa3,SERPINE1,SGK1,SREBF1,SST,TACSTD2,THRSP,TLR2,TUBB3,UCP2,VCAM1	Ap1,CEBPA,CEBPB,Creb,D-glucose,ERK1/2,ESR1,HIF1A,HMGB1,IGF1,Insulin,JUN,NFKB1,NFKBIA,NFkB (complex),PI3K (complex),PPARA,PPARG,RELA,SMAD3,SP1,SREBF1,TNF,TP53
STAT3	1.793	transcription regulator	Activated	3.667	7.8e-12	ADIPOQ,AHR,ALOX15,ARG2,BCL3,BCL6,CCL11,CCL4,CCL5,CCND2,CDK1,CDKN1A,CDKN2D,CDON,CXCL13,CXCL2,EGR1,EIF2AK2,HAS2,HIF1A,HMOX1,ICAM1,IFI16,IKBKE,IL10,IL18R1,IL1B,IL2RA,IL4R,IL6,IL6ST,IL8,IRF1,JUNB,MMP13,MMP9,MT1E,NOS2,PIM1,POU2F1,PRDM1,PTPN6,REN,S100A7,SAA1,SNAI1,SOCS1,SOCS3,SOD2,TNFRSF1B	Ap1,CEBPB,ERK1/2,ESR1,HMGB1,IFNG,IL6,IRF1,JUN,JUNB,NFKB1,NFKBIA,NFkB (complex),NR3C1,REL,RELA,STAT1,STAT3,TP53
SPP1	-1.704	cytokine	Activated	2.231	9.75e-12	ABCG2,ADIPOQ,CCL2,CCL20,CCL4,CCL5,CSN2,CXCL2,CXCL5,HAS2,HMOX1,ICAM1,IL10,IL1A,IL1B,IL6,IL8,INSIG1,MMP1,MMP13,MMP9,PLAU	Ap1,CEBPB,ERK1/2,ESR1,FOS,JUN,NFKB1,NFKBIA,NFkB (complex),NR3C1,P38 MAPK,RELA,SPP1,STAT1,STAT3,TNF,TP53
CpG oligonucleotide		chemical drug	Activated	3.472	1.06e-11	ABCA1,AHR,BAX,C2,CCL4,CCL5,CD14,CD36,CD40,CD80,CLEC4D,EGR1,IDO1,IL12B,IL18,IL1B,IL2RA,IL6,LYN,MMP13,NOTCH2,PTGS2,SYK,VASP	Ap1,CEBPB,CpG oligonucleotide,ERK1/2,ESR1,FOS,IFNG,IRF1,IRF5,JUN,JUND,Jnk,MYD88,NFKB1,NFKBIA,NFkB (complex),RELA,STAT1,STAT3,TP53
TGFB1	1.268	growth factor	Activated	2.302	1.28e-11	ABCA1,ABCG2,ADAM17,ADAM19,ADIPOQ,ADM,ARID5B,ARL4A,ASGR2,ATF4,ATXN1,BCL3,BCL6,BDH1,CALCB,CCL11,CCL2,CCL5,CCR3,CD36,CD40,CD44,CD55,CD80,CDC25C,CDK1,CDK5R1,CDKN1A,CDKN2B,CDKN2C,COTL1,CSF1,CTSC,CXCR2,CXCR4,CYBA,ECM1,EGLN1,EGR1,EREG,FERMT1,FOSB,FSTL3,FTH1,GALM,GBP1,GDPD5,GFPT2,GSE1,H1FX,HAS2,HES1,HIF1A,HMOX1,HPGD,HSD17B3,HSPB2,ICAM1,IER3,IFIT3,IGF1,IGFBP3,IL1B,IL1RL1,IL1RN,IL2RA,IL6,IL8,IRF1,ITGA2,ITG…	Ap1,CEBPB,EP300,ERK1/2,FOS,JUN,JUND,Jnk,NFKB1,NFKBIA,NFkB (complex),NR3C1,P38 MAPK,RELA,SMAD3,SMAD4,SMAD7,TGFB1,TNF,TP53
APOE	-1.143	transporter		-0.944	1.4e-11	ABCA1,ACTB,ADAMTS5,C5AR1,C5AR2,CALR,CCL4,CCL5,CCND2,CD36,CD40,CD44,CD68,CTSD,CTSK,CTSS,ECM1,EGR1,GPX3,ICAM1,IL10,IL12B,IL1B,IL1RN,IL6,LEP,LPL,MMP9,NOS2,PLAU,PTGS2,PTX3,SDC4,SERPINE1,SMAD1,SOCS3,SOD1,SOD2,TNFRSF1A,VCAM1,VCP	APOE,Ap1,CEBPB,ESR1,FOS,IL6,JUN,LDLR,NFKB1,NFKBIA,NFkB (complex),NR3C1,P38 MAPK,RELA,SP1,STAT3,TNF,TNFRSF1A
F2	1.129	peptidase	Activated	5.343	2.04e-11	BAX,CALR,CCL2,CCND2,CD44,CD55,CDKN1A,CKAP4,CLIC1,COTL1,CXCR4,CYP2B6,EIF4A1,EREG,F2RL3,FOSB,FOSL1,HIF1A,HMOX1,ICAM1,IER3,IL10,IL1B,IL6,IL8,MMP9,NFKBIA,NOS2,PDGFRA,PDIA4,PLAUR,PTGS2,RAC2,SDC4,SERPINE1,SLC2A3,SRGN,TAGLN2,THBD,TNFAIP3,VASP,VCAM1	Akt,Ap1,F2,FOS,FOXO1,FOXO3,HMGB1,JUN,NFKB1,NFKBIA,NFkB (complex),NR3C1,P38 MAPK,PI3K (complex),PRKCD,RELA,SMAD3,TNF,TP53
LY294002		chemical - kinase inhibitor	Inhibited	-4.193	2.27e-11	ABCA1,ACSS2,AQP3,ATF4,BAX,BIRC3,CCL2,CCL5,CCND2,CDK6,CDKN1A,CDKN2B,CDKN2D,CFLAR,CSN2,CXCL16,CXCL2,CXCL5,FASN,FOSL1,HIF1A,HMGB2,HMOX1,ICAM1,IER3,IL10,IL19,IL6,IL8,MITF,MMP13,NFE2L2,NOS2,NQO1,PIM1,PLAU,PTGS2,REN,SERPINE1,SLC2A4,SLC38A3,SLC5A5,SNAI1,SOCS3,SREBF1,VCAM1,VCAN,VEGFC	AKT1,Akt,Ap1,CEBPA,Creb,ESR1,FOS,FOXO1,FOXO3,HMGB1,IGF1,JUN,LY294002,NFkB (complex),NR3C1,P38 MAPK,PI3K (complex),RELA,SMAD3,SP1,TP53
IL17RA	-1.39	transmembrane receptor		1.632	3.74e-11	CCL20,CSF3,CSF3R,CXCL2,CXCR2,IL1A,IL1B,IL6,IL8,MMP13,S100A8	Ap1,CCL2,CEBPB,ESR1,IL17RA,IL6,NFkB (complex),NR3C1,SMAD3,STAT3
SB203580		chemical - kinase inhibitor	Inhibited	-4.519	3.89e-11	ADAMTS9,ADIPOQ,BAX,CCL11,CCL2,CD40,CD80,CDK5R1,CDKN1A,CX3CR1,EGR1,FOSB,GZMB,HIF1A,HMOX1,ICAM1,IL10,IL12B,IL18,IL1A,IL1B,IL1RN,IL2RA,IL6,IL8,MITF,MMP1,MMP13,MMP9,MSTN,NOS2,PLAU,PLAUR,PTGS2,PTHLH,RETN,SERPINE1,SGK1,SLC5A5,SNAI1,TLR2,VCAM1,VEGFC,XDH	Ap1,CEBPB,ERK1/2,ETS1,FOS,JUN,JUND,Jnk,MAPK1,NFKB1,NFKBIA,NFkB (complex),NR3C1,P38 MAPK,RELA,SB203580,TNF,TP53
TLR5	-5.621	transmembrane receptor	Activated	3.395	3.97e-11	CCL11,CCL4,CCL5,CD80,CSF3,CXCL2,ICAM1,IL12B,IL1A,IL1B,IL6,IL8,MMP1	Ap1,CEBPB,ESR1,FOS,IL6,IRF5,JUN,MYD88,NFKB1,NFKBIA,NFkB (complex),NR3C1,P38 MAPK,RELA,STAT1,STAT3,TLR5,TRAF6
hemozoin		chemical - endogenous non-mammalian	Activated	3.388	3.97e-11	CCL2,CCL4,CD80,CXCR2,CXCR4,HMOX1,ICAM1,IL10,IL1B,IL6,MMP9,NOS2,S100A8	Ap1,CEBPB,ERK1/2,ESR1,IL10,IL6,JUN,NFKB1,NFKBIA,NFkB (complex),NR3C1,RELA,STAT1,STAT3,STAT5a/b,TNF,TP53,hemozoin
pyrrolidine dithiocarbamate		chemical reagent	Inhibited	-3.203	4.94e-11	BCL2A1,CCL2,CFTR,CXCL2,CXCR4,HIF1A,HMOX1,ICAM1,IGF1,IL10,IL6,IL8,MAFG,MMP13,MMP9,MST1R,NOS2,NR4A1,PTGS2,SOD2,VCAM1	Ap1,FOS,JUN,JUND,Jnk,NFKB1,NFKBIA,NFkB (complex),NR3C1,P38 MAPK,REL,RELA,STAT1,STAT3,pyrrolidine dithiocarbamate
SP1	1.291	transcription regulator	Activated	2.6	4.95e-11	ABCA1,ABHD2,ACSL1,ASNS,BACE2,BAX,CBS,CCL2,CD40,CDC25C,CDK1,CDK6,CDKN1A,CDKN2B,CDKN2C,CDKN2D,CHGA,CIRBP,CTSD,CXCL5,CYP11A1,CYP17A1,EGR1,EIF2AK2,EREG,GDF15,GSS,HAS2,HMOX1,IFITM3,IGF1,IGFBP3,IL10,IL1A,IL1B,IL8,IRF1,ITGA2,KRT19,LPL,MARCKS,MAT2A,MMP9,MT1E,NOS1,PADI4,PDGFRA,PKM,PLAU,PREX1,PROM1,PTGS2,PTPN1,SERPINE1,SGK1,SLC19A1,SLC25A4,SLC2A3,SOCS1,SOD2,SRC,SREBF1,THBD,THRB,TLR2,TNFAIP3,TRIB1,TSPO,UGDH	AHR,AR,ATF2,Ap1,CEBPA,CEBPB,EGR1,ESR1,FOXO3,HDAC3,JUN,MYC,NFkB (complex),RELA,SP1,STAT3,TP53,estrogen receptor
palmitic acid		chemical - endogenous mammalian		1.122	8.7e-11	ACSL1,ADCYAP1R1,ADIPOQ,ATF4,BAX,CCL2,CD36,DGAT2,ICAM1,IDE,IL6,IL6R,IL8,MLXIPL,NFE2L2,NFKBIA,NOS2,NR4A1,NR4A2,NR4A3,PTGS2,PTPN1,Saa3,SERPINE1,SLC25A4,SOCS3,SREBF1,THBD,TRIB3,UCP2,VCAM1	Ap1,Creb,EGR1,FOS,HIF1A,HMGB1,Insulin,JUN,LDL,NFkB (complex),NR3C1,P38 MAPK,PI3K (complex),PPARA,PPARG,RELA,SMAD3,SP1,SREBF1,fatty acid,palmitic acid
Creb		group	Activated	2.102	1.14e-10	ADCYAP1,ADIPOQ,ADM,CDKN1A,CFLAR,CHGA,CREM,EGR1,FCER1G,FOSL1,HAS2,HES1,IER3,IL10,IL1B,IL6,JUNB,LEP,MITF,MMP1,NR4A1,NR4A3,PENK,PER1,PER2,PRKAA2,PTGS2,PTHLH,SESN3,SOD1,SST,SYT9,VAMP1,ZBP1	CEBPB,CREB1,CREBBP,Creb,EP300,ESR1,FOXO1,FOXO3,HIF1A,JUN,MYC,NFkB (complex),STAT3,TP53
SP600125		chemical - kinase inhibitor	Inhibited	-3.328	1.18e-10	ABCA1,ADAMTS9,BAX,CCL2,CD44,CDK5R1,CDKN1A,CXCL16,CXCL2,HMOX1,HSPB2,ICAM1,IL10,IL8,LEP,MMP1,MMP13,MMP9,NOS2,NR3C2,NR4A1,PER1,PTGS2,SERPINE1,SOCS3,SOD2,VCAM1	Ap1,CEBPB,ESR1,FOS,HMGB1,IL6,JUN,JUND,Jnk,MAPK8,NFKB1,NFKBIA,NFkB (complex),NR3C1,P38 MAPK,RELA,SP600125,STAT3,TNF
OSM	41.903	cytokine	Activated	4.009	1.45e-10	ADAMTS5,CCL11,CCL2,CCND2,CDKN1A,CSF3,CXCL2,CXCL5,HIF1A,ICAM1,IFNGR1,IL1B,IL1R2,IL6,IL6R,IL6ST,IL8,IRF1,JUNB,MMP1,MMP13,MMP9,NOS2,PLAU,S100A7,S100A8,SERPINA1,SOCS1,SOCS3,VCAM1	Ap1,CEBPB,ESR1,FOS,HMGB1,IL6,JUN,NFKB1,NFKBIA,NFkB (complex),NR3C1,OSM,P38 MAPK,RELA,STAT1,STAT3,TP53,Tnf (family)
EGF		growth factor	Activated	2.984	1.57e-10	ABCG2,ADAM17,ALOX15,AQP3,ARHGEF2,B4GALT1,CCL20,CCND2,CD44,CDC25C,CDKN1A,CSN2,CTSD,CXCL13,CXCR4,CYP11A1,DUSP6,E2F3,EGR1,FASN,FOSB,HAS2,HES1,HIF1A,HMOX1,HPGD,IER3,IGF1,IGFBP3,IL10,IL1B,IL1R2,IL6,IL8,ITGB3,JUNB,LDHA,MMP1,MMP13,MMP9,NOS2,NR4A1,NR4A2,NR4A3,PER1,PLAU,PLAUR,PTGS2,PTHLH,REN,S100A7,SERPINA1,SERPINE1,SLC2A4,SLC37A1,SLC9A2,SOCS3,SPI1,SREBF1,VASP,VCAM1,VCAN,VEGFC	Akt,Ap1,CEBPB,EGF,ERK1/2,ESR1,FOS,FOXO1,FOXO3,HMGB1,IL6,JUN,JUND,MAPK8,NFKB1,NFkB (complex),NR3C1,P38 MAPK,RELA,STAT3,TP53
FOSL1	3.956	transcription regulator		0.103	1.59e-10	ADM,CCL2,CCL4,CYP2J2,EGR1,FOSB,IL10,IL1B,IL6,IL8,JUNB,MMP1,MMP13,MMP9,PLAU,PLAUR,SERPINE1,SNAI1,THBD	Ap1,ESR1,FOSL1,JUN,JUNB,JUND,NFkB (complex)
NR3C1	-1.351	ligand-dependent nuclear receptor		-1.336	1.6e-10	AMY2A,BAX,BCKDHA,BIRC3,CCL2,CCL5,CDKN1A,CSN2,CXCL2,DGAT2,EGR1,FCER1G,ICAM1,IL12B,IL6,IL7R,IL8,KRT15,LEP,MMP1,MMP13,MT1E,NFKBIA,NOS2,PIGR,PTGS2,SCNN1A,SERPINE1,SGK1,SLC2A5,TCF19,TLR2,VCAM1,VIPR1	Ap1,CEBPB,FOS,JUN,NFKB1,NFKBIA,NFkB (complex),NR3C1,REL,RELA,STAT1,STAT3,TNF,dexamethasone,glucocorticoid
Ap1		complex	Activated	4.298	3.26e-10	BCL2A1,CCL2,CCL4,CCL5,CD40,CD44,FOSL1,GSS,GZMB,HSP90B1,IGF1,IGFBP3,IL12B,IL1A,IL1B,IL2RA,IL6,IL8,ITGA2,MMP1,MMP13,MMP9,NOG,NQO1,PADI4,PLAU,PPP1R15A,PRDM1,PTGS2,SERPINE1,TNFRSF8,VCAM1	AHR,ATF2,Ap1,CCL2,CTNNB1,ESR1,FOS,HDAC3,JUN,JUND,NFKB1,NFKBIA,NFkB (complex),PLAU,RELA,SMAD3,SP1,STAT1,STAT3,TP53,estrogen receptor
MAP3K7	-1.02	kinase	Activated	3.641	4.99e-10	CCL5,CXCL2,HMOX1,IL19,IL1B,IL6,IL8,IRF1,MMP1,MMP13,MMP9,PTGS2,Saa3,SERPINE1,SLPI,VCAM1	Ap1,ESR1,FOS,IKBKB,JUN,JUND,Jnk,MAP3K7,NFKB1,NFKBIA,NFkB (complex),NR3C1,P38 MAPK,RELA,STAT1,STAT3
prostaglandin E2		chemical - endogenous mammalian	Activated	2.589	5.09e-10	ANXA2,CCL2,CCL4,CCL5,CD14,CD55,CHGA,CXCR4,EGR1,FOSL1,GZMB,HIF1A,HMOX1,ICAM1,IGF1,IL10,IL12B,IL1B,IL6,IL8,MMP1,MMP13,MMP9,NOS2,NR4A2,NT5E,PENK,PLAU,PTGER2,PTGS2,S100A8,SOCS2,SOCS3,THBD,THRSP,UCP2	Ap1,CEBPB,ERK1/2,ESR1,HMGB1,IL10,JUN,NFKB1,NFkB (complex),PI3K (complex),RELA,SMAD3,SP1,STAT1,STAT3,STAT5a/b,TP53,Tgf beta,prostaglandin E2
AGT		growth factor	Activated	2.075	6.09e-10	ADAMTS5,ADIPOQ,BAX,CALR,CCL2,CCND2,CDKN1A,CREM,CYBA,CYP17A1,CYP2J2,EGR1,EREG,ETV1,FASN,GSS,HES1,HIF1A,HMGB2,HMOX1,HOXA9,ICAM1,IGF1,IL18,IL18R1,IL6,IL8,LEP,LIMD2,LPP,MGST1,MMP9,NCALD,NCF2,NOS1,NOS2,NR4A1,NR4A2,PFN1,PLAU,PNKD,PTGS2,PTHLH,REN,SCNN1A,SELL,SEMA6A,SERPINE1,SGK1,SOD2,SPTSSA,SSH2,THBD,TUBB3,VCAM1	AGT,Ap1,CEBPB,EP300,ESR1,FOS,FOXO1,HIF1A,IL1B,IL6,JUN,NFKB1,NFKBIA,NFkB (complex),NR3C1,P38 MAPK,RELA,STAT3,TNF
JUN	1.48	transcription regulator	Activated	3.79	6.23e-10	ACAT2,ANXA2,ASNS,BAX,BCL2A1,CCL2,CCND2,CD14,CD274,CD44,CD68,CDKN1A,CFLAR,CHGA,CSF1,CXCL16,CYP11A1,CYP2J2,EIF4A1,EREG,FOSL1,HES1,HMOX1,ICAM1,IL10,IL12B,IL1RL1,IL2RA,IL6,IL8,JUNB,KRT15,MAT2A,MMP1,MMP13,MMP9,NEFH,NFKBIA,NQO1,OXTR,PADI4,PENK,PGLYRP2,PLAU,PLAUR,PTGS2,PTHLH,PTPN6,RELB,SERPINB2,SERPINE1,SGK1,SLC19A1,SST,SULF2,SYK,TXN,VCAM1	Ap1,CREBBP,ESR1,ETS1,FOS,FOXO3,JUN,JUND,MYC,NFKB1,NFKBIA,NFkB (complex),NR3C1,RELA,SMAD3,STAT1,STAT3,TNF,TP53
epigallocatechin-gallate		chemical drug		-1.13	7.32e-10	BAX,CCL2,CDKN1A,CSF3,EGR1,FOSB,FOSL1,HIF1A,HMOX1,HSPB2,ICAM1,IL10,IL18,IL6,IL6ST,IL8,JUNB,LEP,MAP3K5,MMP1,MMP9,NFE2L2,NFKBIA,NOS2,PTGS2,RBP4,SERPINE1,SLC16A1,SNAI1,SOCS1,TACSTD2,VCAM1,VEGFC	Ap1,CEBPB,Creb,ELK1,ESR1,FOS,FOSL1,HMGB1,IL6,JUN,Mapk,NFKB1,NFKBIA,NFkB (complex),NR3C1,P38 MAPK,PI3K (complex),RELA,SMAD3,STAT1,STAT3,TP53,epigallocatechin-gallate
H89		chemical - kinase inhibitor	Inhibited	-2.211	7.53e-10	ABCA1,ADIPOQ,ADORA2A,CD55,CDKN1A,CREM,CYP17A1,CYP27B1,EGR1,HMOX1,IL6,IL8,MITF,MMP1,NR4A1,PLAU,PTGS2,REN,S100A8,SERPINE1,SOD2,TNFAIP6,TXN,UCP2,VCAM1	AMPK,ATF2,Ap1,EGR1,EP300,FOS,FOXO1,H89,JUN,NFKB1,NFKBIA,NFkB (complex),NR3C1,P38 MAPK,PPARA,PPARG,PPARGC1A,RELA,RXRA,SIRT1,SREBF1,TNF,TP53,arachidonic acid,fatty acid
Insulin		group		0.223	8.37e-10	ACSL1,ADIPOQ,ARG2,CCL2,CCL4,CDKN1A,CFLAR,CYP11A1,CYP17A1,DBI,EGR1,FASN,FOSB,HIF1A,HMOX1,HSD17B3,ICAM1,IDE,IGF1,IGFBP3,IL6,LEP,LEPR,LGALS3BP,LPIN1,LPL,MLXIPL,MMP9,NFIL3,NOS2,NR1H3,NR4A1,NR4A2,NR4A3,PER2,PKM,PLB1,RBP4,RETN,SERPINE1,SLC2A3,SLC2A4,SLC2A5,SLC2A8,SLC38A3,SLC5A5,SRD5A1,SREBF1,TLR2,UCP2	D-glucose,EP300,ESR1,HMGB1,IL1B,Insulin,JUN,NFKB1,NFKBIA,NFkB (complex),NR3C1,PPARA,PPARG,PPARGC1A,RELA,RXRA,SP1,SREBF1,TP53,fatty acid
NFKBIA	4.002	transcription regulator		0.596	8.97e-10	ADAMTS5,ATP6V1B1,BAX,BCL2A1,BCL3,BIRC3,CCL11,CCL20,CCL5,CCND2,CCR3,CD80,CD97,CDH3,CDKN2D,CFLAR,CITED4,CSF1,CSK,CXCL11,CXCL2,FZD7,GPX3,HES1,ICAM1,IER3,IL1B,IL2RA,IL6,IL7R,IL8,IRF1,ITGA2,JDP2,MFGE8,MMP1,MMP13,MMP15,MMP9,NFKBIA,NINJ1,NOS2,PLAU,PTGS2,SERPINB2,SOD1,SOD2,SORL1,SYCP2,TFRC,TLR2,TNFAIP8,UBE2H,VCAM1,VEGFC	Ap1,CEBPB,IKBKB,JUN,NFKB1,NFKBIA,NFkB (complex),NR3C1,REL,RELA,STAT1,STAT3,TNF
lipoteichoic acid		chemical - endogenous non-mammalian	Activated	2.776	1.01e-09	CCL2,CD14,CSF3,HMOX1,ICAM1,IL10,IL12B,IL1B,IL6,MMP9,NOS2,NR4A1,NR4A2,NR4A3,PTAFR,PTGS2,TLR2	Ap1,FOS,IL10,IRF1,JUN,NFKB1,NFKBIA,NFkB (complex),NR3C1,P38 MAPK,REL,RELA,STAT1,STAT3,STAT5a/b,TLR2,lipoteichoic acid
hyaluronic acid		chemical - endogenous mammalian		1.445	1.03e-09	CD44,CTSK,ICAM1,IL10,IL1B,IL6,MMP1,MMP13,MMP9,NFKBIA,NOG,NOS2,NR4A1,NR4A2,PLAU,PTGS2,PTHLH,SERPINE1,TLR2,TNFAIP3,VCAM1	Ap1,ESR1,FOS,HMGB1,IL1B,IRF1,JUN,NFKB1,NFKBIA,NFkB (complex),NR3C1,P38 MAPK,PI3K (complex),RELA,SMAD3,TLR4,hyaluronic acid
TRADD	1.086	other	Activated	3.742	1.06e-09	BCL2A1,CCL2,CXCL11,CXCL2,ICAM1,IL18R1,IL6,IL8,IRF1,MMP9,NFKBIA,TNFAIP3,UBD,VCAM1	Ap1,IKBKB,MAP3K7,NFKB1,NFKBIA,NFkB (complex),NFkB (family),NR3C1,RELA,STAT1,STAT3,TNFRSF1A,TRADD,TRAF2
P38 MAPK		group	Activated	4.675	1.06e-09	ADIPOQ,BAX,CCL11,CCL2,CCL5,CD40,CD55,CD69,CDKN1A,CFLAR,EGR1,HIF1A,HMOX1,ICAM1,IL10,IL12B,IL1B,IL1RL1,IL1RN,IL2RA,IL6,IL8,ITGB3,LEP,MITF,MMP1,MMP13,MMP9,NOS2,NR4A1,NR4A3,PLAU,PLAUR,PTGS2,RBP1,RYR1,SDC2,SERPINB2,SERPINE1,SLC5A5,SNAI1,TNFRSF1A,VCAM1,VEGFC	Ap1,CEBPB,ERK1/2,FOS,HIF1A,JUN,JUND,Jnk,NFKB1,NFKBIA,NFkB (complex),P38 MAPK,RELA,SMAD3,SMAD4,STAT1,STAT3,TGFB1,TNF,TP53
IL1RN	48.041	cytokine	Inhibited	-3.979	1.09e-09	CCL2,CHAC1,CTSS,CXCL11,GBP1,ICAM1,IFI6,IFIT3,IL10,IL18BP,IL1B,IL6,IL8,IRF1,IRF9,ISG20,LGALS9,MMP1,MX1,MX2,NOS2,OAS1,PTGS2,SAMD9,UBD,VEGFC	CEBPB,HMGB1,IFNG,IL1,IL1B,IL1RN,IRF1,JUN,NFKB1,NFKBIA,NFkB (complex),NR3C1,RELA,STAT1,STAT3,TNF
TRAF6	-1.12	enzyme	Activated	3.677	1.2e-09	BIRC3,CCL2,CSF3,CXCL2,CXCL5,HIF1A,IL10,IL12B,IL19,IL1B,IL6,IL8,MMP13,NOS2,TNFAIP3	Ap1,CD40,IL1A,JUN,NFKB1,NFKBIA,NFkB (complex),NR3C1,REL,RELA,STAT1,STAT3,TRAF6
PI3K (complex)		complex	Activated	3.708	1.6e-09	ABCA1,CCL2,CD274,CDKN1A,CDKN2B,CHGA,CTSD,CXCR4,FOSL1,GATA3,HIF1A,HMOX1,ICAM1,IFIT1,IGF1,IL10,IL1B,IL1RN,IL6,IL8,LEP,MAP3K5,MMP1,MMP13,MMP9,NFE2L2,NFKBIA,NOS2,NQO1,PLB1,PTGS2,SERPINE1,SLC5A5,SNAI1,SOCS3,SPI1,SREBF1,TGM2,TUBB3,VCAM1	Akt,Ap1,FOS,FOXO1,FOXO3,HMGB1,JUN,JUND,Jnk,LY294002,NFkB (complex),NR3C1,P38 MAPK,PI3K (complex),RELA,STAT3,TP53,prostaglandin E2
JAK2	2.553	kinase	Activated	3.17	1.76e-09	BAX,CCL2,CCL5,CD36,CDKN1A,EGR1,ICAM1,IL19,IL1B,IL6,IL8,IRF1,JAK2,LYN,NOS2,OSM,PFN1,PTGS2,RBP1,Saa3,SOCS3	Ap1,FOS,IRF9,JAK2,JUN,NFKB1,NFKBIA,NFkB (complex),NR3C1,P38 MAPK,PRKCD,REL,RELA,STAT,STAT1,STAT2,STAT3,TP53
nicotine		chemical drug		-0.141	1.86e-09	CCL2,CD40,CD44,CD80,CDKN1A,CHGA,CTSK,CYP2B6,DBI,EGR1,GATA3,HIF1A,HMOX1,ICAM1,IGF1,IL10,IL1A,IL1B,IL6,IL8,JUNB,KCNJ11,LEP,MMP9,NOS2,PENK,PLAUR,PTGER2,PTGS2,PTHLH	Ap1,CEBPB,D-glucose,ERK,ERK1/2,ESR1,FOS,FOSL1,HMGB1,IL6,JUN,NFKB1,NFkB (complex),NR3C1,P38 MAPK,RELA,SP1,SREBF1,STAT3,TP53,nicotine
PPARG	-1.022	ligand-dependent nuclear receptor		-0.623	1.9e-09	ABCA1,ABCG2,ACACA,ACSL1,ADIPOQ,ADRB2,AQP3,ARL4D,ATP4A,CALR,CCL2,CD36,CD40,CDKN1A,CDKN2C,CSN2,CYBA,EHHADH,EPHX1,FASN,FOSL1,GDF15,GPAM,GPD1,HMOX1,IL8,INSIG1,LEP,LPL,LY6D,MKNK2,NOS2,NR1H3,NR4A1,PC,PPIC,PTGS2,RARRES2,RBP4,REN,RETN,SERPINA1,SERPINE1,SLC2A4,SREBF1,TRIB3,TUBB,UCP2	CREBBP,EGR1,ESR1,NCOA1,NFkB (complex),Nr1h,PPARA,PPARG,PPARGC1A,RARA,RELA,RXRA,Rxr,SP1,SREBF1,STAT3,THRB,rosiglitazone,troglitazone
ADIPOQ	3.809	other		1.02	1.9e-09	ADIPOQ,CCL11,CCL20,CMKLR1,CSF3,CXCL2,FASN,HMOX1,ICAM1,IL10,IL4R,IL6,IL8,LEP,MMP1,NFKBIA,NOS2,PTGS2,SLC2A4,SOAT1,SOD2,SREBF1,VCAM1,VEGFC	ADIPOQ,Ap1,FOS,IFNG,IL1A,IL1B,IRF1,JUN,NFKB1,NFKBIA,NFkB (complex),NR3C1,P38 MAPK,RELA,STAT1,STAT3,TNF
SAA		group	Activated	2.882	2.35e-09	CCL2,CSF1,ICAM1,IL12B,IL6,IL8,MMP13,NOS2,PTGS2,TLR2,VCAM1	Ap1,CEBPB,ERK,ESR1,FOS,FOSL1,IL6,JUN,JUND,Jnk,NFKB1,NFKBIA,NFkB (complex),NR3C1,RELA,SAA,STAT1,STAT3,TP53
forskolin		chemical toxicant		1.816	2.45e-09	AANAT,ABCA1,ADCYAP1,ADIPOQ,ADORA2A,ADORA3,CCL11,CDKN1A,CFTR,CITED4,CNP,CREM,CXCL13,CXCR4,CYP11A1,CYP17A1,CYP27B1,EGR1,HAS2,HIF1A,HMOX1,ICAM1,IGF1,IGFBP3,IL10,IL1B,IL2RA,IL6,JAK3,JUNB,MAP3K5,MAT2A,MITF,MT1E,NOS2,NR4A1,NR4A2,NR4A3,NT5E,PDE4B,PER1,PLAU,PTGS2,PTHLH,REN,S100A8,SERPINB2,SERPINE1,SLC2A4,SLC5A5,SST,USH2A,VNN2	ATF1,Ap1,CREB1,CREBBP,Creb,EP300,FOS,JUN,NFKB1,NFKBIA,NFkB (complex),NR3C1,P38 MAPK,RELA,TNF,TP53,forskolin,norepinephrine
IRF6	1.392	transcription regulator	Activated	3.375	2.55e-09	ADAMTS5,CCL2,CD14,IL10,IL12B,IL18,IL1B,IL6,IL8,NLRP3,NOS2,NR4A2,PLAU,PTGS2,SOCS1,SOD2	Ap1,CEBPB,ESR1,FOS,HMGB1,IL6,IRF1,IRF6,JUN,NFKB1,NFKBIA,NFkB (complex),NR3C1,P38 MAPK,REL,RELA,STAT3,TLR2,TLR4
PDGF BB		complex	Activated	4.482	2.85e-09	ADM,ARG2,BDKRB2,CASP4,CCL20,CDKN1A,CSF1,CXCL2,EGR1,ETS2,FOSL1,FXYD5,GFPT2,GSS,HES1,HMOX1,IER3,IL1RL1,IL6,JUNB,MAT2A,MGST1,MMP1,MMP9,MT1E,MT1H,NFIL3,NOS2,NR4A2,PLCG2,PRRX2,PTGS2,RBP1,RYR3,SERPINE1,SLC29A1,SLC7A7,SNAI1,SOCS3,SOD2,SPI1,SREBF1,TEAD4,TGM2,THBD,TRIB3,UGDH,VCAM1,VCAN,XDH	Akt,CEBPB,ESR1,FOS,FOXO1,FOXO3,HMGB1,IL6,JUN,JUND,MAPK8,NFKB1,NFKBIA,NFkB (complex),NR3C1,PDGF BB,PI3K (complex),RELA,SMAD3,STAT1,STAT3,TP53
CSF2	2.459	cytokine	Activated	2.792	3.17e-09	ALOX5AP,BAX,CCL2,CD14,CD40,CD80,CSF1,CSF3,EGR1,FOSL1,HAS2,IDO1,IL10,IL19,IL1B,IL1RN,IL2RA,JAK2,LEP,MMP1,NFKB2,PIM1,PTGS2,PTK2B,SGK1,SOCS3,SPI1,TLR2,TREM1	Ap1,CSF2,IFNG,IL10,IL4,IRF1,JUN,NFKB1,NFKBIA,NFkB (complex),RELA,STAT1,STAT3,STAT5a/b,STAT6,TNF
sirolimus		chemical drug	Inhibited	-2.006	3.69e-09	ATF4,BAX,CDKN1A,CFLAR,CSF3,CSN2,CXCR4,CYCS,EIF2AK2,GATA3,HIF1A,HMOX1,HSP90B1,IL10,IL12B,IL2RA,IL6,IRF9,LEP,LEPR,LPIN1,NOS2,NTS,PDGFRA,PKM,PLAUR,PROM1,PSMD11,SELL,SERPINE1,SLC38A3,SOCS3,SRC,SREBF1,THBD,VMP1	AKT1,Akt,EP300,ESR1,FOXO1,FOXO3,HIF1A,HMGB1,Insulin,JUN,MYC,NFkB (complex),NR3C1,PI3K (complex),PPARA,PPARG,RELA,SMAD3,SP1,SREBF1,TP53,sirolimus
eicosapentenoic acid		chemical drug		-1.383	4.14e-09	CCL2,CD44,HMOX1,IGF1,IL1B,IL1R2,IL2RA,KCNJ11,LEP,MMP1,MMP13,MMP9,NFE2L2,PTGS2,SERPINE1,SPI1,THRSP	Ap1,ETS1,FOS,HMGB1,JUN,JUND,Jnk,MAPK1,NFkB (complex),NR3C1,P38 MAPK,PI3K (complex),RELA,SMAD3,STAT3,TP53,eicosapentenoic acid,prostaglandin E2
wortmannin		chemical - kinase inhibitor	Inhibited	-3.048	4.5e-09	BAX,CDC25C,CDKN1A,CDKN2B,CDKN2D,CXCL16,CYP17A1,E2F2,E2F3,EGR1,HIF1A,HMOX1,ICAM1,IGF1,IL6,IRF1,LEP,MMP9,NOS2,NR4A1,PLAU,PTGER4,PTGS2,SERPINE1,SOCS2,SOCS3,TFRC	AGT,Akt,Ap1,CEBPB,EGFR,EGR1,EP300,ESR1,FOS,FOXO1,FOXO3,IL6,JUN,NFkB (complex),NR3C1,P38 MAPK,RELA,SMAD3,STAT3,TP53,wortmannin
resiquimod		chemical drug			4.77e-09	CCL11,CCL2,CCL20,CCL4,CCL5,CD40,CD44,CXCL2,GDF15,ICAM1,IER3,IL10,IL12B,IL18,IL19,IL1A,IL1B,IL6,KCNMA1,NFKBIA,NOS2,PLAU,PTX3	IL1B,IRF1,IRF3,IRF5,JUN,NFKB1,NFKBIA,NFkB (complex),NR3C1,RELA,STAT1,STAT3,TLR7,TLR9,TNF,resiquimod
CEBPA		transcription regulator		1.667	4.82e-09	ADIPOQ,CCND2,CD14,CDKN1A,CSF1,CSF3,CSF3R,CSN2,CYP2B6,DGAT2,EPHX1,HAS2,HPGD,IER3,IGF1,IGFBP3,IL10,IL1RN,IL6,IL6R,IL8,ITGAL,JUNB,LEP,LEPR,LPL,MMP13,OXTR,PTGS2,RETN,SLC2A4,SOCS3,SOD1,SPI1,TNFRSF1A,VCAN	ADIPOQ,Ap1,CEBPA,CREB1,CREBBP,EP300,FOS,HDAC1,HDAC2,JUN,JUND,LEP,NFKB1,NFkB (complex),PPARA,RELA,SP1,STAT3,STAT6,TP53
Tlr		group	Activated	2.641	4.94e-09	C5AR2,CXCR2,Gpr33,IL10,IL12B,IL1B,IL6,NOS2,PTGS2,SOCS1,SOCS3,TNFAIP3	Ap1,EP300,IL10,IRF5,MYD88,NFKB1,NFKBIA,NFkB (complex),RELA,SMAD3,STAT1,STAT3,STAT5a/b,TRAF6,Tlr,hyaluronic acid
thapsigargin		chemical toxicant		0.334	5e-09	ADIPOQ,ATF4,BCL6,BIRC3,CALR,CD80,CREB3L1,CREM,CSK,EGR1,HIF1A,HMOX1,HSP90B1,ICAM1,IGF1,IL6,IL8,LPIN1,MMP9,NFE2L2,NFIL3,NFKBIA,NR4A1,PAX8,PPP1R15A,SLC5A5,SNAI1,THRSP,TLR2,VCAM1	Ap1,CEBPB,Creb,ELK1,ERK1/2,FOS,FOSL1,HIF1A,Insulin,JUN,Mapk,NFKB1,NFKBIA,NFkB (complex),NR3C1,P38 MAPK,PPARA,PPARG,REL,RELA,SP1,SREBF1,TP53,thapsigargin
CHUK	-1.098	kinase	Activated	2.953	7.59e-09	CASP4,CCL19,CCL5,CDKN1A,CSF1,CXCL13,CXCL2,HES6,HMOX1,IL6,IL8,ISG15,JUNB,MMP13,NFKB2,NFKBIA,PTGS2,PTX3,RELB,Saa3,SGK1,SNX10,TMEM176B,TNFAIP3,TNIP1,VCAM1	Ap1,CHUK,CREBBP,IRF3,IRF7,JUN,NFKB1,NFKBIA,NFkB (complex),NR3C1,REL,RELA,STAT1,STAT3,TNF
IFNA2		cytokine	Activated	3.401	1.01e-08	CCL2,CDKN1A,EIF2AK2,HIF1A,IFI6,IFIT1,IFITM1,IFNAR1,IFNAR2,IRF1,IRF9,ISG15,MX1,NT5E,OAS1,SOCS3,TYK2,ZBP1	BAK1,IFNA2,IRF1,IRF3,IRF9,JAK1,NFkB (complex),STAT,STAT1,STAT2,STAT3,STAT5B
IFN Beta		group	Activated	2.226	1.01e-08	CDKN1A,CXCL11,EIF2AK2,IDO1,IFI6,IFIT1,IFNAR2,IL10,IL1B,IL1RN,IL8,IRF1,ISG15,MMP9,MT1H,MX1,OAS1,ZBP1	CREBBP,IFN Beta,IFNG,IL12 (complex),IRF1,IRF8,IRF9,NFKB1,NFkB (complex),RELA,STAT,STAT1,STAT2,STAT3,STAT4
N-acetyl-L-cysteine		chemical drug	Inhibited	-3.291	1.04e-08	ATF4,BAX,BCL2A1,CASP4,CCL2,CCL20,CDKN1A,CFTR,CXCR4,CYBA,FASN,GZMB,HIF1A,HMOX1,ICAM1,IL10,IL1A,IL6,IL8,LEP,MMP9,NCF2,NFE2L2,NOS2,NQO1,PLAU,PLAUR,PTGS2,SERPINE1,SLC2A4,TNFRSF8,XAF1	Akt,Ap1,CAT,FOS,FOXO1,FOXO3,HMGB1,JUN,N-acetyl-L-cysteine,NFKB1,NFKBIA,NFkB (complex),NR3C1,P38 MAPK,PI3K (complex),RELA,SMAD3,STAT1,STAT3,TNF,TP53
PRKCD	1.529	kinase	Activated	2.996	1.16e-08	BIRC3,CCL2,CCL5,CD68,CDKN1A,FOSL1,HRH1,ICAM1,IL10,IL1B,IL6,IL8,JUNB,MMP9,NFKB2,NFKBIA,NOS2,PTGS2,RELB	Ap1,FOS,IKBKB,JUN,JUND,NFKB1,NFKBIA,NFkB (complex),NR3C1,PRKCD,REL,RELA,STAT1,STAT3,TP53
CSF1	2.297	cytokine	Activated	4.5	1.2e-08	CCL2,CCL5,CCND2,CD163,CD68,CDKN1A,CPM,CSF1,CTSK,CXCL2,IFNGR1,IGF1,IKBKE,IL10,IL18,IL18BP,IL1A,IL6,IL6ST,NFKB2,PLAU,SPI1	Ap1,CEBPB,CSF1,ERK1/2,IFNG,IL10,IRF1,IgG,JUN,NFKB1,NFKBIA,NFkB (complex),RELA,STAT1,STAT3,STAT5a/b,TNF,TP53
fatty acid		chemical - endogenous mammalian	Activated	3.065	1.25e-08	ACACA,CD36,FASN,HMOX1,IL1B,IL6,IL8,LEPR,NOS2,NR1H3,NR4A1,NR4A2,NR4A3,PTGS2,RBP4,S100A8,SERPINE1,SREBF1,THRSP,UCP2,VCAM1	ADIPOQ,Ap1,D-glucose,EP300,FOS,HIF1A,HMGB1,Insulin,JUN,NFKB1,NFkB (complex),NR3C1,P38 MAPK,PPARA,PPARG,PPARGC1A,RELA,RXRA,SP1,SREBF1,STAT3,TP53,fatty acid
rosiglitazone		chemical drug	Inhibited	-2.409	1.27e-08	ACSL1,ACSS2,ADIPOQ,BAX,CCL2,CD36,CDKN1A,CYP24A1,FASN,FOSL1,GAPDH,GPD1,HAS2,HMOX1,HPGD,ICAM1,IL1B,IL6,INSIG1,IRF1,LEP,LPL,MAT2A,MMP9,NOS2,NR1H3,PC,PDGFRA,PENK,PTGS2,RARRES2,REN,RETN,SLC2A4,SNAI1,SOCS1,SOCS3,SOD1,SOD2,SREBF1,UCP2	EP300,HIF1A,Insulin,JUN,NFKB1,NFKBIA,NFkB (complex),PPARA,PPARG,PPARGC1A,RARA,RELA,RXRA,SP1,SREBF1,THRB,TNF,rosiglitazone
15-deoxy-delta-12,14 -PGJ 2		chemical - endogenous non-mammalian	Inhibited	-2.054	1.28e-08	BIRC3,CCL2,CCL5,CD36,CDKN1A,CFLAR,CTSD,HMOX1,ICAM1,IL10,IL1B,IL6,IL8,IRF1,MMP1,MMP13,MMP9,NFE2L2,NOS2,PDGFRA,PTGS2,SOCS1,SOCS3,TXNRD1,VCAM1	15-deoxy-delta-12,14 -PGJ 2,Ap1,CEBPB,ESR1,FOS,HMGB1,IL1,IL10,IL6,JUN,NFKB1,NFKBIA,NFkB (complex),NR3C1,RELA,STAT1,STAT3,STAT5a/b,prostaglandin E2
TP53	1.171	transcription regulator	Activated	2.641	1.36e-08	ACTB,ALOX15,ANXA2,ASNS,ATF4,ATXN1,BAX,BCL2A1,BDKRB2,CCL2,CCND2,CD44,CD97,CDC25C,CDH3,CDK1,CDKN1A,CDKN2D,CFLAR,COL9A1,CSF1,CTSD,CTSH,CTSK,DBP,DRAM1,DUSP2,EGR1,EPHX1,FASN,FOSL1,FSTL3,GAPDH,GDF15,GLIPR1,GLS2,GPX3,HAS2,HERC5,HIF1A,HMOX1,HRASLS,ICAM1,IER3,IER5,IFI16,IGF1,IGFBP3,IL10,IL1B,IL6,IL8,IRF9,ISG15,JUNB,KCNMA1,KRT15,LDHA,LPIN1,LPP,ME2,MMP1,MMP13,MMP9,MX1,MYO6,NFE2,NFKB2,NINJ1,NOS2,OTX1,PANK1,P…	ATF2,Ap1,CEBPB,ERK,ERK1/2,FGF2,FOS,FOSL1,JUN,JUNB,JUND,MAPK14,NFKB1,NFkB (complex),NR3C1,RELA,STAT3,TP53
NfkB-RelA		complex	Activated	3.429	1.51e-08	CCL11,CCL2,CCL5,ICAM1,IL10,IL1B,IL6,IL8,NFKBIA,NOS2,PTGS2,VCAM1
STAT2	1.487	transcription regulator	Activated	2.945	1.6e-08	GBP1,IFI6,IFIT1,IFIT3,IFITM1,IL10,IL6,IL8,IRF1,IRF9,ISG15,MX1,OAS1,SOCS1	Ap1,ESR1,Histone h3,IFN type 1,IRF1,IRF8,IRF9,NFKB1,NFkB (complex),RELA,STAT,STAT1,STAT2,STAT3,STAT5a/b
hydrogen peroxide		chemical - endogenous mammalian	Activated	3.91	1.61e-08	ADAM17,ADIPOQ,ANXA2,BAX,BCL2A1,BIRC3,CCL2,CCL4,CD55,CD68,CDC25C,CDKN1A,CSF1,CTSD,CTSS,CXCR4,DUSP16,DUSP2,EGR1,FASN,FTH1,GDF15,GZMB,HIF1A,HMOX1,HSPB2,ICAM1,IDE,IFI6,IL6,IL8,ITGA2,ITGB3,MITF,MMP1,MMP13,NOS1,NOS2,NR4A1,PDGFRA,PDIA3,PDIA4,PIM1,PLAUR,PTGER4,PTGS2,SERPINE1,SGK1,SOD1,SOD2,SRGN,TFRC,TGM2,TXN,UCP2,XAF1	Ap1,CEBPB,D-glucose,ERK1/2,FOS,HMGB1,JUN,NFKB1,NFkB (complex),NR3C1,P38 MAPK,RELA,SP1,SREBF1,STAT3,TP53,hydrogen peroxide,prostaglandin E2,reactive oxygen species
Bay 11-7082		chemical - kinase inhibitor	Inhibited	-3.537	1.69e-08	BCL2A1,CCL2,CCL4,CXCL2,HMOX1,ICAM1,IL10,IL6,IL8,MMP9,NOS2,PTGS2,SOD2	Bay 11-7082,CEBPB,ESR1,HMGB1,IFNG,IL1B,IL6,IRF1,NFKB1,NFKBIA,NFkB (complex),NR3C1,RELA,STAT1,STAT3,Tnf (family)
resveratrol		chemical drug		-1.54	1.71e-08	ADIPOQ,BAX,CCL2,CCND2,CD36,CD69,CDK6,CDKN1A,CYP11A1,EGLN1,EGR1,FOSL1,GDF15,HMOX1,ICAM1,IGFBP3,IL12B,IL18,IL1B,IL2RA,IL6,IL7R,IL8,LEP,MMP1,MMP13,MMP9,NFKBIA,NOS2,NQO1,PLAU,PPP1R15A,PTGS2,SIRT3,SLC5A5,SOD1,SOD2,TFRC,VASP,VCAM1	Ap1,FOS,HMGB1,JUN,JUND,Jnk,MAPK8,NFKB1,NFKBIA,NFkB (complex),NR3C1,P38 MAPK,PI3K (complex),RELA,SMAD3,TNF,resveratrol
CASP1		peptidase		0.97	1.77e-08	CCL11,CSF3,CXCL2,IL18,IL1A,IL1B,IL6,LEP,PTGS2,RETN	Ap1,CASP1,IL18,IL1A,IL1B,JUN,LEP,NFKB1,NFKBIA,NFkB (complex),NR3C1,RELA,STAT3,STAT6,TNF
IL17F	19.197	cytokine	Activated	2.389	1.77e-08	CCL2,CCL20,CXCL2,CXCL5,IGF1,IL6,IL8,MMP1,MMP13,PTGS2	Ap1,CEBPB,ERK1/2,ESR1,IL17F,IL1B,IL6,LIF,NFKB1,NFKBIA,NFkB (complex),NR3C1,RELA,STAT,STAT1,STAT3,STAT5A,TP53
pioglitazone		chemical drug		0.047	1.79e-08	ABCA1,ADIPOQ,CD36,CMKLR1,CYP17A1,FOSL1,HAS2,HPGD,ICAM1,IL1RN,IL6,KRT19,LEP,LPL,MMP9,NCF2,NR4A1,NR4A3,PTGS2,RBP4,SERPINE1,SLC2A4,SOD2,SREBF1,TNFRSF1A,TNFRSF1B,UCP2	ADIPOQ,Ap1,EP300,FOS,HIF1A,Insulin,JUN,NFKB1,NFKBIA,NFkB (complex),NR3C1,P38 MAPK,PPARA,PPARG,PPARGC1A,RELA,RXRA,SP1,SREBF1,STAT3,TNF,pioglitazone
isotretinoin		chemical drug		-0.078	3e-08	ADIPOQ,CDKN1A,FASN,GATA3,HPGD,IFIT3,IGFBP3,IL6,IL8,IRF1,MMP1,MMP13,NFKB2,OAS1,PTGS2,TFRC,TLR2,VCAM1	ADIPOQ,ATF2,Akt,CEBPB,Creb,EGF,FOS,FOXO1,FOXO3,HIF1A,NFKB1,NFkB (complex),PPARA,RARA,RELA,RXRA,SMAD3,SMAD4,STAT3,TGFB1,TP53,isotretinoin
SOCS1	2.367	other	Inhibited	-2.754	3e-08	CCL2,CD40,CSN2,FCER1G,ICAM1,IFIT3,IFNAR1,IL1B,IL4R,IL8,IRF1,ISG15,JAK2,MX1,NOS2,NOXA1,OAS1,SOCS3	HMGB1,IFNG,IRF1,IRF8,IRF9,JAK2,NFKB1,NFkB (complex),RELA,SOCS1,STAT,STAT1,STAT2,STAT3
dextran sulfate		chemical drug		1.157	4.05e-08	AHR,CCL11,CCL5,CSF3,CXCL2,IL18,IL37,IL6,IL8,ISG15,NOS2,PTGS2	Ap1,CASP1,IL10,IL1B,JUN,NFKB1,NFKBIA,NFkB (complex),NR3C1,RELA,STAT1,STAT3,STAT5a/b,TNF,TP53,dextran sulfate
EZH2	1.415	transcription regulator		0.563	4.17e-08	ALOX5AP,ALPL,BIRC3,C15orf48,CA6,CCND2,CDK6,CDKN1A,CSF3,CSF3R,CXCL11,CXCL2,DENND2A,FUCA1,GATA3,GDF15,HOXA9,ICAM1,IGFBP3,IL6,IL8,KIAA1199,MAL2,MMP9,MYH4,NFKBIA,OXTR,PCDH20,PER1,PER2,PTGS2,SAA1,SERPINA1,SFRP5,SH3BP4,UBD,WTAP	Ap1,EP300,ESR1,EZH2,HDAC1,HDAC2,Histone h3,NFKB1,NFkB (complex),RELA,SP1,STAT1,STAT3,TP53
TLR3	-1.157	transmembrane receptor	Activated	3.893	4.55e-08	CCL2,CCL20,CCL4,CCL5,CD80,IFIT1,IL10,IL12B,IL1B,IL6,IL8,ISG15,MMP1,PTGS2,PTX3,SLPI,TREM1	Ap1,CpG ODN 2006,IL10,IRF1,IRF3,IRF5,MYD88,NFKB1,NFKBIA,NFkB (complex),RELA,STAT1,STAT3,STAT5a/b,TLR3,poly rI:rC-RNA
LEP	3.509	growth factor	Activated	2.531	4.82e-08	ACACA,ADIPOQ,AQP3,CCL2,CCL5,CD14,CD36,CD40,CSF3,CSN2,CYP11A1,FASN,FGF23,GPAM,ICAM1,IGF1,IL10,IL12B,IL1B,IL6,LEP,LEPR,LPL,MMP1,MMP13,NOS1,NOS2,PTGS2,RETN,SERPINE1,SLC16A1,SOCS3,SOD2,SPI1,SREBF1,SST,UCP2,VCAM1	ADIPOQ,Ap1,FOS,HMGB1,JUN,LEP,NFKB1,NFkB (complex),NR3C1,P38 MAPK,PI3K (complex),PPARA,RELA,SMAD3,STAT3,glucocorticoid,prostaglandin E2
bisindolylmaleimide I		chemical - kinase inhibitor	Inhibited	-2.832	4.92e-08	AQP3,BCL2A1,CD55,CDC25C,CDKN1A,E2F2,E2F3,EGR1,HMOX1,ICAM1,IL6,IL8,KCNJ11,MMP1,MMP13,MMP9,MT1E,OXTR,PTGS2,SOD2	Akt,Ap1,ETS1,FOS,FOXO1,FOXO3,HMGB1,IKBKB,JUN,JUND,MAPK1,MAPK8,NFKB1,NFKBIA,NFkB (complex),NR3C1,P38 MAPK,RELA,TP53,bisindolylmaleimide I
staurosporine		chemical - kinase inhibitor		0.785	5.08e-08	CDKN1A,CFTR,CSF3R,CYP11A1,FOSL1,HMOX1,ICAM1,IGF1,IL6,IL8,ISG15,ITGB3,MMP1,MMP13,MMP9,NOS2,PLAU,PRDM1,PTGS2	Ap1,ERK,FOS,FOSL1,HMGB1,IKBKB,JUN,JUND,MAPK8,NFKB1,NFKBIA,NFkB (complex),NR3C1,P38 MAPK,RELA,TNF,TP53,staurosporine
REL	-1.116	transcription regulator	Activated	2.846	5.08e-08	AHR,BCL2A1,BCL3,CCL2,CDKN1A,E2F3,ICAM1,IER3,IL12B,IL2RA,IL6,IL8,MAP3K8,NFE2,NFKB2,NFKBIA,RELB,SOD2,TNFAIP3	ATF2,Ap1,CEBPA,CEBPB,ERK,ESR1,FOS,FOSL1,IL2,IRF1,JUN,NFKB1,NFKBIA,NFkB (complex),REL,RELA,STAT1,STAT3,TP53
CSF3	5.298	cytokine		0.433	5.24e-08	BIRC3,CCND2,CD44,CDK6,CSF3R,CXCL5,CXCR4,HMOX1,ICAM1,IL12B,IL1RN,IL6,JAK3,PIM1,PROK2,SELL,SOCS1,SOCS3,SPI1,TFRC,TNFRSF1A,TNFRSF1B,VCAM1	Ap1,CEBPA,CEBPB,CREBBP,CSF3,EP300,ESR1,HDAC1,IFNG,IL6,IRF1,JUN,NFKB1,NFkB (complex),NR3C1,PPARG,RELA,STAT1,STAT3,TNFRSF1A,TP53
ethanol		chemical - endogenous mammalian		-0.452	6.8e-08	ACACA,ADAM17,ADM,BAX,CCL2,CDKN1A,CXCR4,CYP2B6,EGR1,FASN,FOSB,HMOX1,HSP90B1,ICAM1,IL1B,IL6,IL8,LPIN1,MAT2A,MLXIPL,MMP9,NCF2,NOS2,PTGS2,RARRES2,RBP1,SGK1,SNAI1,SOD2,SREBF1,TLR2,VCAM1	AMPK,AR,Akt,Ap1,EGR1,EP300,FOS,FOXO1,FOXO3,HMGB1,JUN,NFKB1,NFkB (complex),NR3C1,P38 MAPK,PPARGC1A,RELA,SIRT1,SP1,TP53,ethanol,reactive oxygen species
E. coli lipopolysaccharide		chemical - endogenous non-mammalian	Activated	3.104	6.89e-08	CCL2,IL10,IL12B,IL1B,IL6,IL8,MMP9,MX1,NOS2,S100A8	Ap1,CD14,CREB1,E. coli lipopolysaccharide,FOS,HMGB1,IL10,IL1RN,IRF1,JUN,NFKB1,NFKBIA,NFkB (complex),RELA,STAT1,STAT3,STAT5a/b,TLR4,prostaglandin E2
SU6656		chemical toxicant	Inhibited	-2.704	7.01e-08	ADM,CSF1,EGR1,ETS2,GFPT2,IER3,IL1RL1,JUNB,MT1E,MT1H,NFIL3,NR4A2,PTGS2,SOCS3	AREG/AREGB,Akt,Ap1,CTNNB1,Creb,EGFR,EGR1,ELK1,ESR1,FOS,FOSL1,FOXO1,FOXO3,Mapk,NFKB1,NFkB (complex),NR3C1,RELA,SMAD3,STAT1,STAT3,SU6656,TP53
Akt		group	Activated	2.171	7.02e-08	ADM,AQP3,BAX,BCL2A1,CCL2,CCND2,CD36,CDKN1A,CFLAR,CTSD,CXCR4,E2F2,HIF1A,HMOX1,HPGD,IER3,IGF1,IL10,IL6,IL8,KCNA5,LPL,MMP9,NFE2L2,NOS2,NRP2,PTGER2,PTGER4,PTGS2,PTX3,SERPINE1,SNAI1,SOCS3,SOD2,VCAM1,VCAN	Akt,Ap1,CEBPB,EGFR,EGR1,ERK1/2,ESR1,FOS,FOXO3,JUN,JUND,Jnk,MYC,NFKB1,NFKBIA,NFkB (complex),RELA,SMAD3,STAT3,TNF,TP53
cholesterol		chemical - endogenous mammalian		1.817	7.52e-08	ABCA1,ABCA7,CD68,FASN,HSP90B1,ICAM1,IL10,IL1A,IL1B,IL1RN,IL6,IL8,KCNA5,LEPR,MMP1,NR4A1,NR4A2,NR4A3,PTGIR,SLC2A4,SOCS3,SREBF1,VCAM1	Ap1,CEBPB,Creb,EGR1,EP300,ERK1/2,FOS,HMGB1,JUN,LDL,NFKB1,NFkB (complex),NR3C1,P38 MAPK,PI3K (complex),RELA,SMAD3,TP53,cholesterol,hyaluronic acid
SPI1	9.27	transcription regulator	Activated	2.282	7.54e-08	ACTB,BAX,CD68,CSF1,CSF3R,CTSS,FCER1G,HES1,IL12B,IL18,IL1B,IL1R2,IL7R,ISG15,MMP1,NCF4,NOS2,OSCAR,PTGS2,SPI1	Ap1,FOS,FOXO3,IL1B,IRF1,IRF8,JUN,JUND,MYC,NFKB1,NFKBIA,NFkB (complex),NR3C1,RELA,SPI1,STAT1,STAT3,TNF,TP53
quercetin		chemical drug		-1.441	7.97e-08	ARRDC4,BAX,CCL2,EGLN1,EGR1,FASN,HIF1A,HMOX1,HSPB2,ICAM1,IL6,IL8,ITGAL,LEP,MMP1,MMP13,MMP9,NFE2L2,NOS2,PLAU,PLAUR,PRDX5,PTGS2,SLC5A5,SOD1,VCAM1	Ap1,FOS,HMGB1,IKBKB,JUN,JUND,Jnk,MAPK8,NFKB1,NFKBIA,NFkB (complex),NR3C1,P38 MAPK,PI3K (complex),RELA,SMAD3,quercetin
troglitazone		chemical drug		-1.99	8.1e-08	ACSL1,ADIPOQ,ANXA2,BAX,BCKDHA,BIRC3,CCL2,CD36,CDKN1A,CDKN2C,CFLAR,EGR1,FOSL1,GDF15,GPAM,GPD1,HMOX1,ICAM1,IL6,LEP,LPL,MLXIPL,MMP9,NOS2,NR1H3,NR4A1,NR4A3,PDGFRA,PEMT,PTGS2,RETN,SERPINE1,SLC2A4,THRSP,TRIB3,UCP2,VCAM1	Ap1,EP300,FOS,HIF1A,Insulin,JUN,NFKB1,NFKBIA,NFkB (complex),NR3C1,P38 MAPK,PPARA,PPARG,PPARGC1A,RELA,RXRA,SP1,SREBF1,TNF,fatty acid,troglitazone
thioctic acid		chemical drug		0.093	9.77e-08	BAX,CCL2,HMOX1,ICAM1,IL10,IL6,IL8,LEP,LPL,NOS2,SLC5A5,SOD1,SOD2,UCP2,VCAM1	Akt,Ap1,FOS,FOXO1,FOXO3,JUN,NFKB1,NFKBIA,NFkB (complex),NR3C1,P38 MAPK,RELA,STAT1,STAT3,TNF,TP53,prostaglandin E2,thioctic acid
zymosan		chemical - endogenous non-mammalian	Activated	2.93	9.86e-08	CCL4,CSF3,CXCL2,IKBKE,IL10,IL12B,IL1B,IL6,IL8,PTGS2,SOCS1,SOCS3	Ap1,IL10,IRF1,NFKB1,NFKBIA,NFkB (complex),RELA,STAT1,STAT3,STAT5a/b,TLR2,TP53,Tlr,zymosan
ADM	2.874	other	Inhibited	-2.158	9.86e-08	ADM,BAX,CALCB,HIF1A,ICAM1,IL1B,IL6,NOS1,NOS2,PTGS2,REN,VCAM1	ADM,Ap1,CEBPB,CREBBP,ERK1/2,ESR1,IL6,JUN,NCOA1,NFKB1,NFKBIA,NFkB (complex),NR3C1,RELA,SIRT1,STAT1,STAT3,TNF,TP53,Vegf,aldosterone
SMARCA4	1.38	transcription regulator	Activated	3.266	1.07e-07	ABCA1,ABHD2,ADIPOQ,AGR2,AIM1,ANKRD32,ASNS,ATP6V1B1,BCL2A1,CCL2,CD44,CDKN1A,CDKN2B,CDKN2D,COTL1,CSF1,CTSH,CTSS,FFAR2,FMO2,HPGD,IFI16,IFIT1,IFITM1,IFITM3,IL6,IRF1,KRT15,MC5R,MFGE8,MMP1,MT1E,MT1H,MXD1,NFKB2,NRP2,PLAUR,RETN,S100A2,SKAP2,SLC11A1,SLC2A4,TACSTD2,TNFSF13,UBE2H	Ap1,CEBPB,EGR1,ESR1,FOXO3,Histone h3,IRF1,IRF8,IRF9,JUN,MYC,NFKB1,NFkB (complex),RELA,SMARCA4,SP1,STAT1,STAT2,STAT3,TP53
IGF1	5.955	growth factor		1.176	1.19e-07	ACSS2,ADIPOQ,ASGR2,BAX,BIRC3,CCND2,CDKN1A,CFLAR,CHGA,CSF1,CTSD,CYP17A1,EGR1,FASN,FOSB,GAPDH,HIF1A,HMOX1,HSD17B3,ICAM1,IER3,IGF1,IGFBP3,IL1B,IL4R,IL6,IL8,JUNB,LEP,LEPR,LPL,MAFG,MMP1,MMP13,MPZ,NFE2,NOG,PLAU,PPP1R1B,PTGS2,PTPRC,SERPINE1,SLC23A2,SLC2A4,SLC5A5,SREBF1,SST,VEGFC	Ap1,CEBPB,ERK1/2,FOS,FOXO3,HIF1A,HMGB1,IGF1,Insulin,JUN,MYC,NFKB1,NFkB (complex),NR3C1,P38 MAPK,PI3K (complex),PPARA,PPARG,RELA,SMAD3,SP1,SREBF1,STAT3,TP53
Pkc(s)		group		1.277	1.19e-07	ABCA1,AHR,AQP3,ARG2,CCL2,CD36,CD55,CDKN1A,DBP,EGR1,FOSL1,HIF1A,IL10,IL8,JUNB,MAP3K5,MMP1,MMP13,NOS1,NOS2,NR4A1,NR4A2,NR4A3,PER1,PER2,PTGS2,PTPRE,STC1,VCAM1	Ap1,CREB1,CREBBP,Ca2+,Creb,ELK1,FOS,FOSL1,HMGB1,JUN,JUND,MAPK8,Mapk,NFkB (complex),NR3C1,P38 MAPK,PI3K (complex),Pkc(s),RELA,SMAD3,TP53
TLR7	1	transmembrane receptor	Activated	2.533	1.28e-07	CCL2,CCL20,CD44,CD80,CDKN1A,CXCL2,DMXL2,ICAM1,IER3,IL1B,IL6,IL8,KCNMA1,NFKBIA,PLAU,PTPN6,PTX3	CEBPB,ESR1,HMGB1,IL6,IRF1,IRF8,Interferon alpha,JUN,NFKB1,NFKBIA,NFkB (complex),NR3C1,RELA,STAT1,STAT2,STAT3,TLR7,TNF,resiquimod
genistein		chemical drug		-0.784	1.48e-07	ADM,BAX,CCL2,CDKN1A,CFTR,CX3CR1,CXCL2,DIRAS3,EVI2A,FOLR1,FXYD5,GDF15,HIF1A,HMOX1,ICAM1,IGF1,IL6,IL8,JUNB,LAPTM5,LCP2,MAL2,MMP1,MMP13,MMP9,MT1E,NOS2,PER1,PTAFR,PTGS2,PTPN6,RASGRP1,REN,SOD2,VCAM1	Akt,CEBPB,Creb,ELK1,EP300,ESR1,FOSL1,FOXO1,FOXO3,HMGB1,IL6,JUN,Mapk,NFKB1,NFkB (complex),NR3C1,PI3K (complex),RELA,RHOA,SMAD3,STAT3,TP53,genistein
TNFSF11	-1.783	cytokine	Activated	3.619	1.55e-07	ADRA1A,BST1,CCL2,CCL5,CDKN1A,CSN2,CTSK,DOK2,FGR,IGF1,IL10,IL12B,IL6,IL8,ITGB3,JUNB,MMP1,MMP9,NFIL3,NFKB2,NR1H3,PIM1,PRDM1,PTGER2,RELB,SOCS1,SOCS3,SRC,TLR2	Ap1,CEBPB,ERK1/2,IL4,NFKB1,NFKBIA,NFkB (complex),NR3C1,REL,RELA,STAT1,STAT3,STAT6,TNFSF11,TP53
bucladesine		chemical toxicant	Activated	3.096	1.66e-07	AANAT,ABCA1,C5AR1,CAMK1G,CITED4,CNP,CREM,CYP11A1,CYP17A1,GDF15,GLS2,HS3ST1,IGF1,IGFBP3,IL6,IL8,JAK3,JUNB,KCNAB2,LEP,LRRN3,MAP3K5,MAT2A,MT1E,NOS2,NR4A1,NR4A2,NR4A3,PADI4,PDE4B,PLAU,PTGS2,QSOX1,SERPINE1,SLC2A4,SLC5A5,SOCS3,TBC1D1,THBD,TYRO3	AGT,Ap1,CEBPB,CREB1,EGR1,EP300,ESR1,FOXO3,HMGB1,IL6,JUN,NFkB (complex),NR3C1,PI3K (complex),POMC,RELA,SMAD3,SP1,STAT3,TP53,bucladesine
peptidoglycan		chemical - endogenous non-mammalian	Activated	2.602	1.75e-07	CD274,EGR1,HMOX1,IL10,IL12B,IL1B,IL1RN,IL6,IL8,IRF1,JUNB,NOS2,PTGS2,TLR2,TLR5	Ap1,CD14,CREB1,FOS,IL10,JUN,NFKB1,NFKBIA,NFkB (complex),NR3C1,P38 MAPK,REL,RELA,STAT1,STAT3,STAT5a/b,peptidoglycan
honokiol		chemical - endogenous non-mammalian		-1.093	1.8e-07	BAX,CCND2,CDK6,CDKN1A,ICAM1,IL10,JUNB,MAP3K8,NOS2,PTGS2,PTPN6,RETN,SNAI1	Akt,Ap1,CEBPB,ERK1/2,FOXO1,FOXO3,HMGB1,JUN,NFKB1,NFKBIA,NFkB (complex),PI3K (complex),RELA,SMAD3,STAT1,STAT3,TNF,TP53,honokiol
TLR2	2.877	transmembrane receptor	Activated	3.943	2.02e-07	CCL2,CD80,CSF3,CXCL2,ICAM1,IL10,IL12B,IL18,IL1B,IL6,IL8,IRF1,LEP,MMP1,MMP9,PTGS2,SOCS1,TREM1	Ap1,FOS,IL10,IRF5,JUN,MYD88,NFKB1,NFKBIA,NFkB (complex),Pam3-Cys-Ser-Lys4,RELA,STAT1,STAT3,STAT5a/b,TLR2,lipopolysaccharide
5-N-ethylcarboxamido adenosine		chemical reagent		0.112	2.1e-07	ADM,ADORA2A,BAG3,BCL3,CDKN2B,CREM,CSF2RB,DUSP16,EGR1,IFIT3,IL10,IL6,IL8,JUNB,NFIL3,NR4A1,NR4A2,NT5E,SERPINE1,SOCS3,SRXN1,THBD,VCAN	5-N-ethylcarboxamido adenosine,Ap1,CEBPB,ERK1/2,ESR1,ETS1,FOS,IL6,JUN,MAPK3,NFKB1,NFKBIA,NFkB (complex),NR3C1,P38 MAPK,RELA,STAT1,STAT3,TP53,Vegf
Fc gamma receptor		group		1.369	2.13e-07	CD40,CFLAR,HES1,IL10,IL12B,IL6,SOCS3,TNFAIP3	Ap1,FOS,Fc gamma receptor,ITGAM,JUN,JUND,Jnk,NFKB1,NFKBIA,NFkB (complex),NR3C1,P38 MAPK,RELA,STAT1,STAT3,TNF
AIMP1	-1.171	cytokine	Activated	2.813	2.13e-07	CCL2,CCL4,CCL5,CXCL2,ICAM1,IL10,IL1B,IL8	AIMP1,Ap1,NFKB1,NFKBIA,NFkB (complex),RELA,STAT1,STAT3,TNFRSF1A
IKBKB	1.431	kinase	Activated	3.149	2.15e-07	BIRC3,CCL11,CCL4,CCR3,CDKN1A,CXCL2,EGR1,HIF1A,HMOX1,ICAM1,IL6,IL8,IRF1,MMP1,MMP13,MMP9,NFKBIA,NOS2,PLAU,PTGS2,VCAM1	Ap1,CEBPB,ESR1,FOS,IKBKB,IL1B,IL6,JUN,NFKB1,NFKBIA,NFkB (complex),NR3C1,P38 MAPK,RELA,STAT1,STAT3,TP53
N-acetylmuramyl-L-alanyl-D-isoglutamine		chemical - endogenous non-mammalian	Activated	2.414	2.17e-07	CCL2,CD40,CXCL11,ICAM1,IL1B,IL6,IL8,MMP9,PTGS2,SNAI1	Ap1,CEBPB,Creb,ELK1,ERK1/2,FOS,FOSL1,IL18,JUN,Mapk,N-acetylmuramyl-L-alanyl-D-isoglutamine,NFKB1,NFKBIA,NFkB (complex),NR3C1,P38 MAPK,REL,RELA,STAT3,TP53
CD14	3.022	transmembrane receptor	Activated	3.244	2.21e-07	BCL2A1,CXCL2,CYP27B1,IL10,IL12B,IL1B,IL6,IL8,NOS2,PTGS2,TLR2,TNFAIP3	ATF1,Ap1,CD14,HMGB1,IL10,IRF1,JUN,NFKB1,NFKBIA,NFkB (complex),RELA,STAT1,STAT3,STAT5a/b,TLR2,TLR4,peptidoglycan
EDN1	1.57	cytokine	Activated	3.231	2.29e-07	ACTB,ADIPOQ,BCL2A1,CALCRL,CDK1,CXCR4,CYP11A1,EGR1,EREG,FOSB,FOSL1,HCN2,ICAM1,IL6,IL8,ITGA2,ITGB3,JUNB,LEP,MMP13,PDIA6,PLAU,PLAUR,PTGS2,REN,SERPINB2,SERPINE1,SOCS1,SOCS3,SOX5,TPM3,VCAM1	Ap1,EDN1,EGR1,FOS,HMGB1,JUN,JUND,MAPK8,NFKB1,NFKBIA,NFkB (complex),NR3C1,P38 MAPK,RELA,TNF,TP53,VEGFA
IL27	1.629	cytokine	Activated	2.424	2.53e-07	AHR,CCND2,GZMB,ICAM1,IL10,IL18BP,IL1B,IRF1,MX1,NOS2,PIM1,PTGS2,SOCS1,SOCS3	Ap1,IFNG,IL10,IL2,IL27,IRF1,IRF9,NFKB1,NFkB (complex),RELA,STAT,STAT1,STAT2,STAT3,STAT5a/b,TP53
Tgf beta		group		1.769	2.56e-07	ASGR2,CCL11,CCL2,CDK6,CDKN1A,CDKN2B,CFLAR,CSF1,CXCR4,GATA3,GZMB,HMOX1,IGF1,IGFBP3,IL10,IL12B,IL1A,IL1B,IL6,IL8,ITGB3,JUNB,MMP1,MMP13,MMP9,MXD1,NOS2,PROM1,PTGER2,PTGS2,PTHLH,SERPINE1,SNAI1,SOCS3,TGFBI,TLR2	Ap1,CEBPB,EP300,ERK1/2,FOS,HMGB1,JUN,NFKB1,NFkB (complex),NR3C1,P38 MAPK,PI3K (complex),RELA,SMAD3,SMAD4,SMAD7,TP53,Tgf beta,glucocorticoid
beta-estradiol		chemical - endogenous mammalian		0.118	2.79e-07	ABCG2,ACTB,ADAMTS5,ALOX15,BACE2,BATF,BAX,BCL6,CALB1,CALR,CASP4,CCL2,CCL4,CCL5,CCND2,CCR3,CD14,CD274,CD276,CD44,CDH15,CDK1,CDKN1A,CHGA,CLDN8,CLEC4D,CNP,COCH,COLEC12,CSF3R,CSN2,CTSD,CTSH,CXCL13,CXCR4,CYP24A1,CYP2B6,E2F2,ECH1,EGR1,ENO1,FASN,FOLR1,FOSL1,GIPC2,GPAM,HES1,HES6,HMOX1,HPGD,ICAM1,IDO1,IER3,IGF1,IGFBP3,IL18,IL1A,IL1B,IL4R,IL6,IL6R,IL6ST,IL7R,IL8,IRX5,ISG15,ITGB3,JAK2,JUNB,KRT19,LDHA,LEP,LGA…	AHR,AR,Ap1,CAV1,CEBPB,CTNNB1,ERK1/2,ESR1,FOXO3,IL6,JUN,NFKB1,NFKBIA,NFkB (complex),NR3C1,PPARG,RELA,SP1,STAT3,TNF,TP53,beta-estradiol,estrogen receptor
PAF1	1.004	other	Activated	2.182	3.04e-07	ARL4A,BIRC3,CCL5,HERC5,HOXA9,IDO1,IFIT3,ISG15,ISG20,LRRN3,MXD1,PLAUR,SDC4,SERPINE1,SOD2
butyric acid		chemical - endogenous mammalian	Activated	2.169	3.06e-07	ALOX15,BAX,CALB1,CALCB,CBS,CCL20,CD80,CDK1,CDK6,CDKN1A,FASN,FFAR2,FTH1,GATA3,GNAI2,ICAM1,IGFBP3,IL10,IL6,IL8,IRF1,LEP,NFKB2,NFKBIA,NOS2,PLAU,PTGS2,SLC5A5,SOCS3,SREBF1,TGM2	Ap1,CEBPB,ESR1,FOS,HMGB1,IL6,JUN,LY294002,MAPK14,NFKB1,NFKBIA,NFkB (complex),NR3C1,REL,RELA,STAT1,STAT3,TP53,butyric acid
curcumin		chemical drug	Inhibited	-2.735	3.17e-07	ABCA1,ADAMTS5,ADIPOQ,BAX,BIRC3,BTN1A1,CCL2,CCL5,CD36,CD44,CDK6,CDKN1A,CFLAR,CHGA,CLIC1,CXCR4,FOSB,FTH1,HIF1A,HMOX1,HSP90B1,ICAM1,IL1B,IL6,IL8,LEP,MMP1,MMP13,MMP9,MST1R,NFE2L2,NFKBIA,NOS2,NOTCH2,PIM1,PLAU,PTGS2,RETN,SERPINE1,SLC2A4,SOCS1,SOCS3,SOD1,SPTLC1,SREBF1,TFRC,TLR2,TNFRSF1A,VCAM1	Ap1,CEBPB,ESR1,FOS,HMGB1,IL1B,IL6,JUN,NFKB1,NFKBIA,NFkB (complex),NR3C1,P38 MAPK,PI3K (complex),RELA,SMAD3,STAT3,TNF,curcumin
IRAK4	1.092	kinase			3.27e-07	BIRC3,CCL20,CXCL16,CXCL2,EGR1,FOSB,IFNGR1,IL6,IRF1,MAP3K8,NFKBIA,NR4A1,PDE4B,RASA2,RGS16,TNFAIP3	Ap1,IRAK4,JUN,NFKB1,NFKBIA,NFkB (complex),NR3C1,REL,RELA,STAT1,STAT3,TNF,TP53,TRAF6
beta-carotene		chemical - endogenous mammalian			3.52e-07	ACSS2,DBI,DGAT2,LEP,LPGAT1,LPL,NOS2,PTGS2,RBP4,SLC16A12,SLC2A4,SLC9A2,THBD	Ap1,CEBPB,ESR1,IL1B,IL6,JUN,LEP,NFKB1,NFKBIA,NFkB (complex),NR3C1,RELA,STAT3,STAT6,beta-carotene
MAPK1	1.048	kinase	Activated	2.707	3.58e-07	CCL2,CD69,CDK5R1,CDKN1A,DUSP2,EGR1,HMOX1,IL1B,IL1RN,IL2RA,IL6,IL8,JUNB,MMP1,MMP13,MMP9,MYH4,NFE2L2,PLAU,PTGS2,SCNN1A,SNAI1	Ap1,CEBPB,EP300,ERK,ERK1/2,ESR1,FOS,FOSL1,IL6,JUN,MAPK1,NFKB1,NFkB (complex),NR3C1,P38 MAPK,PD98059,RELA,STAT3,TP53
A23187		chemical reagent		1.791	3.63e-07	CALR,CD14,CD40,CD80,CYP11A1,EGR1,GCH1,HSP90B1,ICAM1,IGF1,IL12B,IL1RL1,IL6,IL8,MMP13,NR4A1,PTGS2,SDF2L1,THRSP,TLR2	A23187,Ap1,FOS,HMGB1,IL4,JUN,JUND,MAPK8,NFKBIA,NFkB (complex),NR3C1,P38 MAPK,RELA,STAT1,STAT3,STAT6,histamine,prostaglandin E2
Sb202190		chemical - kinase inhibitor	Inhibited	-2.255	3.63e-07	CCL2,CCND2,CDKN1A,EGR1,HIF1A,HMOX1,IFIT1,IL10,IL6,IL8,MMP1,MMP13,MMP9,NOS2,PTGS2,PTHLH,S100A8,SERPINE1,SGK1,XDH	Ap1,CEBPB,ERK1/2,ESR1,FOS,IL6,JUN,JUND,NFKB1,NFkB (complex),NR3C1,P38 MAPK,RELA,STAT3,Sb202190,TP53,prostaglandin E2
Jnk		group	Activated	2.601	4.44e-07	ABCA1,CCL11,CCL2,CCL5,CD40,CD44,CD69,CXCR4,HES1,HMOX1,IGF1,IL12B,IL2RA,IL6,IL8,MMP1,MMP13,MMP9,NFE2L2,NOS2,NQO1,PLAU,PLAUR,PTGS2,SERPINE1,SOD2,TGM2,VCAM1	Ap1,CEBPB,ESR1,FOS,HMGB1,IL1,JUN,JUND,Jnk,NFKB1,NFKBIA,NFkB (complex),RELA,STAT3,TNF,TP53,Tnf (family)
PTGS2	13.015	enzyme		1.896	4.46e-07	ANXA2,BAX,CCL4,CD68,CDKN1A,CSN2,CTSD,CTSK,CXCL5,CXCR2,CXCR4,EGR1,ICAM1,IL6,IL8,ITGAL,LEP,MMP9,NOS2,PTGER2,PTGER4,PTGS2,SELL,STC1,VEGFC	Akt,Ap1,EGFR,EGR1,ESR1,FOS,FOXO1,FOXO3,HIF1A,JUN,NFAT (complex),NFKB1,NFKBIA,NFkB (complex),NS-398,PTGS2,RELA,SMAD3,SP1,STAT3,TP53,aspirin,prostaglandin E2
MAP2K3	1.535	kinase	Activated	2.55	4.54e-07	ARG2,IL12B,IL6,IRF9,ISG15,MMP1,MMP13,MMP9,NOS2,PLAU,PTGS2,SGK1,SLC2A4,SLC5A5	ATF2,Ap1,FOS,HMGB1,JUN,JUND,Jnk,MAP2K3,MAPK14,MAPK8,NFkB (complex),NR3C1,P38 MAPK,RELA,STAT3,TP53
GFI1	-1.039	transcription regulator		-1.103	4.62e-07	CDKN1A,CSF1,CXCR4,ETS2,GATA3,GFI1B,IL6R,IL8,JAK3,NT5E,RASGRP1,SERPINA1
IgG		complex		0.239	4.73e-07	CCL11,CCL2,CCL4,CCL5,CSF1,IL10,IL1B,IL1RN,IL6	Ccl2,HMGB1,IFNG,IRF1,IgG,JUN,NFKB1,NFKBIA,NFkB (complex),RELA,STAT1,STAT3,TLR4,TNF
reactive oxygen species		chemical toxicant	Activated	2.66	4.96e-07	ADAM17,BAX,CCL2,CCL5,CXCR4,GZMB,HIF1A,HMOX1,IL6,IL8,ITGB3,LPIN1,MMP1,PRDX5,PROK2,PTGS2,SERPINE1,SOD2,TLR2,TNFAIP3,UCP2,VCAM1	Akt,Ap1,FOS,FOXO1,FOXO3,IL1B,JUN,JUND,Jnk,NFKB1,NFKBIA,NFkB (complex),NR3C1,P38 MAPK,RELA,STAT3,TP53,prostaglandin E2,reactive oxygen species
CD40LG	1	cytokine	Activated	2.81	5.12e-07	CCL2,CD40,CD80,EGR1,GZMB,ICAM1,IL10,IL12B,IL1A,IL1B,IL6,IL8,PTGS2,TGM2,VCAM1	Ap1,CD40,CD40LG,FOS,IL10,JUN,NFKB1,NFKBIA,NFkB (complex),NR3C1,P38 MAPK,REL,RELA,STAT1,STAT3,STAT5a/b
HMGB1	1.172	transcription regulator	Activated	2.722	5.28e-07	BAX,CCL2,CD40,CDKN1A,CXCL5,FASN,ICAM1,IL10,IL6,IL8,MMP9,PTGS2,RELB,SREBF1,TLR2,VCAM1	AGER,Ap1,CEBPB,FOS,HMGB1,IL1,JUN,NFKB1,NFKBIA,NFkB (complex),NR3C1,P38 MAPK,REL,RELA,SMAD3,STAT1,STAT3
NOD2	1.155	other		1.988	5.57e-07	CXCL2,IER3,IL10,IL12B,IL18,IL1B,IL6,IL8,MAP3K8,SOCS3,TNFAIP3	Ap1,C5,HMGB1,IL10,JUN,NFKB1,NFKBIA,NFkB (complex),NOD2,RELA,STAT1,STAT3,STAT5a/b,TNF,Tnf (family)
ERBB2	1.207	kinase		1.836	6.03e-07	ABCG2,ACTB,ADAM17,ADAM19,ADAMTS5,ADORA3,AGR2,AIM1,ANXA2,BCAT2,BCL3,BIRC3,CCL11,CCL20,CCL4,CCL5,CCND2,CD36,CDC25C,CDH3,CDK1,CDK6,CDKN1A,CDKN2B,CDKN2C,CYP2J2,DUSP6,EGR1,EHHADH,ELF5,EMP1,ETV1,FAM134B,FASN,FOLR1,FSTL3,GDPD3,GPAM,GPX3,HAS2,HES1,HES2,HIF1A,HMGB2,IGFBP3,IL1B,IL6,IL8,IRX3,ITGA2,ITGB3,JUNB,MARCKS,MGAT5,MITF,MKNK2,MMP1,MMP13,MMP9,NCAPG,NDST1,NET1,NFKB2,NOS2,NR1H3,PDIA4,PENK,PIK3CD,PLAC8,PL…	Ap1,CEBPB,EGF,ERBB2,ERK1/2,FOS,FOXO3,JUN,MYC,NFKB1,NFKBIA,NFkB (complex),NR3C1,P38 MAPK,RELA,SMAD3,STAT3,TP53
berberine		chemical drug		-1.242	6.11e-07	ACACA,ADIPOQ,BAX,CCL2,CD40,CD80,CDKN1A,CFLAR,CYP2B6,HIF1A,HMOX1,ICAM1,IL6,IL8,MMP1,MMP9,NOS2,PTGER2,PTGS2,UCP2,VCAM1	Akt,Ap1,CEBPB,ERK1/2,FOS,FOXO1,FOXO3,HMGB1,JUN,NFKB1,NFKBIA,NFkB (complex),NR3C1,P38 MAPK,RELA,SP1,STAT1,STAT3,TP53,berberine
JUNB	2.954	transcription regulator	Activated	3.45	6.11e-07	ACAT2,CD274,CD68,FOSL1,HES1,HMOX1,IL10,IL1RL1,ITGB3,JUNB,MMP1,MMP13,MMP9,PENK,PLAU,PLAUR,RELB,SERPINE1,SGK1,SNAI1,SST	Ap1,CEBPB,EP300,ESR1,FOS,JUN,JUNB,JUND,NFKB1,NFKBIA,NFkB (complex),RELA,SMAD3,SMAD4,SMAD7,STAT1,STAT3,TP53
HRAS		enzyme		1.47	7.26e-07	ACTB,ACTG1,ADM,ANXA2,ATXN1,CCND2,CD44,CD97,CDH3,CDK1,CDK7,CDKN1A,CDKN2B,CDKN2D,CHGA,CHST11,CSF1,CYP24A1,DOK2,DUSP6,EGR1,EPHX1,FOSB,FOSL1,FSTL3,GPX3,HAS2,HIF1A,HMOX1,HRASLS,IL1RL1,IL6,IL8,JUNB,LPP,MAP3K8,MMP1,MMP9,NQO1,PDGFRA,PFN1,PLAU,PLAUR,PPIC,PTGS2,PTHLH,SCNN1A,SERPINB2,SESN3,SIRPA,SLC5A5,SNAI1,SOD1,SOX5,TGM2,TYRO3,VCAN	Ap1,CEBPB,EP300,FOS,FOXO3,HRAS,JUN,JUND,MAP2K1,MYC,NFKB1,NFkB (complex),SMAD3,SMAD4,SMAD7,SRC,STAT3,TP53
IFNA1/IFNA13		cytokine		1.792	9.13e-07	EIF2AK2,IFI6,IFIT1,IFITM1,IFNAR1,IL1B,IRF1,ISG15,MX1,OAS1,PTGS2,ZBP1	IFNA1/IFNA13,IRF1,IRF9,NFkB (complex),STAT,STAT1,STAT2,STAT3
Pam3-Cys-Ser-Lys4		chemical reagent	Activated	2.742	9.13e-07	BAX,CCL2,CCL5,HSPB2,ICAM1,IL12B,IL1B,IL6,IL8,MMP1,MMP9,PTGS2	Ap1,CEBPB,ERK1/2,FOS,IRF1,JUN,JUND,Jnk,NFKB1,NFKBIA,NFkB (complex),Pam3-Cys-Ser-Lys4,REL,RELA,STAT1,STAT3,TLR2,TP53
lymphotoxin-alpha1-beta2		complex			9.58e-07	CCL2,CCL5,ICAM1,IL1A,IL1B,IL6,MMP1,VCAM1	LTBR,NFKB1,NFKB2,NFKBIA,NFkB (complex),RELA,RELB,STAT1,STAT3,lymphotoxin-alpha1-beta2
IL19	103.169	cytokine	Activated	2.414	9.58e-07	CCL2,CXCR4,HMOX1,IL10,IL6,MMP1,MMP9,SOCS1	Ap1,CEBPB,ESR1,HMGB1,IL19,IL6,IgG,JUN,NFKB1,NFKBIA,NFkB (complex),NR3C1,RELA,STAT1,STAT3,TNF,TP53,reactive oxygen species
PS-1145		chemical - kinase inhibitor	Inhibited	-2.828	9.58e-07	CCL2,CCL5,ICAM1,IL8,IRF1,NFKBIA,PTGS2,TNFAIP3	NFKB1,NFKBIA,NFkB (complex),PS-1145,RELA,STAT1,STAT3,TP53
melatonin		chemical - endogenous mammalian		-0.982	1.01e-06	ALOX15,BAX,CCL2,CDKN1A,CRY1,CYP11A1,HIF1A,HMOX1,IGF1,IL1B,IL6,IL8,JUNB,KRT19,LEP,MMP9,NFE2L2,NOS2,NQO1,PER2,PTGS2,SLC2A4,SOD1,SOD2	Akt,CEBPB,Creb,ELK1,ESR1,FOSL1,FOXO1,FOXO3,HMGB1,IL6,JUN,Mapk,NFKB1,NFKBIA,NFkB (complex),NR3C1,PI3K (complex),RELA,SMAD3,STAT3,TNF,TP53,melatonin
FGF2	1.712	growth factor	Activated	2.218	1.09e-06	ADAMTS5,AQP3,ATF4,BAX,BCL6,CALB1,CCL2,CCND2,CDKN1A,CFLAR,CNP,CSF1,CSF3,CSN2,CTSK,CXCR4,EGR1,FOSL1,HAS2,HIF1A,IGFBP3,JUNB,LALBA,MITF,MMP1,MMP13,MMP9,MSX1,NOS2,NR3C2,NR4A1,PDGFRA,PENK,PLAU,PLAUR,PTGS2,PTPRE,SERPINE1,SNAI1,SOCS3,TEAD4,TUBB3,VEGFC	Ap1,CEBPB,EGR1,ERK1/2,FGF2,FOS,FOXO3,HGF,JUN,MYC,NFKB1,NFkB (complex),NR3C1,P38 MAPK,RELA,SMAD3,SP1,STAT3,TP53,Tgf beta
TNFSF12	1.223	cytokine	Activated	2.34	1.18e-06	CCL19,CCL2,CCL5,ICAM1,IL1B,IL6,IL8,MMP1,MMP9,MYH4,NFKB2,NFKBIA,VCAM1	Ap1,FOS,JUN,MAP3K7,NFKB1,NFKBIA,NFkB (complex),NR3C1,P38 MAPK,REL,RELA,STAT1,STAT3,TNFSF12
GW3965		chemical reagent		-0.478	1.19e-06	ABCA1,ARG2,CCL5,FASN,IL1B,IL6,LPL,MMP9,NOS2,PTGS2,THRSP	ESR1,GW3965,HMGB1,NFkB (complex),NR3C1,RELB,progesterone
parthenolide		chemical drug		-1.795	1.19e-06	ADAMTS5,CCL2,CCL5,HMOX1,IL6,IL8,MMP9,NFE2L2,NOS2,PTGS2,SOD2	Ap1,EP300,HMGB1,NADPH oxidase,NFKB1,NFKBIA,NFkB (complex),NR3C1,REL,RELA,STAT1,STAT3,parthenolide,reactive oxygen species
FOS	-1.711	transcription regulator		1.685	1.28e-06	ACTG1,CCL2,CD14,CD44,CFLAR,CHGA,CSF3,CTSH,CXCL16,CYP2J2,EGR1,ENO1,EREG,FOSB,FOSL1,HAS2,HSP90B1,HTATIP2,ICAM1,IL12B,IL1RL1,IL6,IL8,KRT15,LDHA,LPL,MMP1,MMP13,MMP9,NQO1,OXTR,PENK,PLAU,PLAUR,PTGS2,RBP1,S100A8,SERPINE1,SLC19A1,SNAI1,SULF2,TGFBI,TUBB,TXN,VCAM1	ATF2,Ap1,CREB1,CREBBP,EP300,ESR1,ETS1,FOS,JUN,JUNB,JUND,NFkB (complex),STAT3,TP53
STAT5a/b		group		0.647	1.32e-06	BCL2A1,BCL6,CCND2,CSN2,GFI1B,IL2RA,IL4R,IRF1,OSM,PIM1,PRDM1,PTGS2,RBP1,TLR2	HMGB1,JAK2,NFKB1,NFkB (complex),STAT1,STAT3,STAT5a/b
CpG ODN 1826		chemical reagent			1.38e-06	CCL2,CCL5,CD69,IL10,IL12B,IL1A,IL1B,IL6,IL8	CpG ODN 1826,HMGB1,IFNG,IRF1,IgG,Interferon alpha,JUN,NFKB1,NFKBIA,NFkB (complex),NR3C1,RELA,SP1,STAT1,STAT2,STAT3,TNF,TP53
platelet activating factor		chemical - endogenous mammalian		1.877	1.4e-06	CCL2,CD69,IL10,IL6,MMP9,NFKBIA,PLA2G7,PLAUR,PTGS2,SELL	Ap1,FOS,HMGB1,JUN,JUND,Jnk,NFKB1,NFKBIA,NFkB (complex),NR3C1,P38 MAPK,PI3K (complex),REL,RELA,SMAD3,aspirin,platelet activating factor
n-3 fatty acids		chemical drug		0.73	1.4e-06	ADIPOQ,BAX,CBS,FASN,IL1B,IL6,MTHFR,PEMT,PTGS2,SREBF1	ADIPOQ,ATF2,Ap1,ELK1,ESR1,HMGB1,ICAM1,NFKB1,NFkB (complex),PPARA,PPARG,PPARGC1A,PRKCB,RELA,SREBF1,STAT3,TP53,n-3 fatty acids,reactive oxygen species
ribavirin		chemical drug		0.6	1.4e-06	CD80,EIF2AK2,HERC5,IFIT3,IFITM1,IL10,IL6,IL8,ISG15,MX1	Ap1,FOS,FOXO3,HMGB1,IFNG,IL3,IRF1,IRF9,JUN,MYC,NFKBIA,NFkB (complex),REL,RELA,STAT,STAT1,STAT2,STAT3,STAT5B,TP53,histamine,ribavirin
enterotoxin B		biologic drug	Activated	2.95	1.4e-06	CCL11,CCL4,CCL5,CSF3,CXCL2,ICAM1,IL10,IL12B,IL1B,IL6
CREB1	1.255	transcription regulator	Activated	2.171	1.44e-06	AANAT,ADM,ADORA2A,ATF5,CD68,CHGA,CREM,CSRP2,CXCL2,CYP11A1,EGR1,FASN,HAS2,HMOX1,IL1B,IL2RA,IL6,MMP13,NOS1,NOS2,NR4A2,PDGFRA,PENK,PER1,PER2,PTGS2,REN,SLC19A1,SLC2A3,SST,TFRC,TXN,UPP1	ATF1,Ap1,CREB1,CREBBP,Creb,EP300,ESR1,JUN,NFKB1,NFKBIA,NFkB (complex),Nr1h,RELA,STAT1,STAT3,TP53
NLRP3	11.703	other		0.415	1.68e-06	CCL11,CSF3,CXCL2,IL18,IL1B,IL6,RETN	CASP1,IL1B,IL33,JUN,NFKB1,NFKBIA,NFkB (complex),NLRP3,NR3C1,RELA,STAT1,STAT3,TNF
hexamethoxyflavone		chemical toxicant	Inhibited	-2.412	1.68e-06	ICAM1,IL6,IL8,NOS2,PTGS2,SLC2A4,VCAM1	Akt,Ap1,FOS,FOXO1,FOXO3,JUN,NFkB (complex),RELA,STAT3,TP53,hexamethoxyflavone,prostaglandin E2
LDL		complex		0.978	1.68e-06	ABCA1,CCL5,CD36,CDKN1A,CFLAR,CREM,HSP90B1,ICAM1,IGF1,IL1B,IL1RN,IL6,IL8,LIMS1,NR4A1,NR4A2,NR4A3,OSCAR,SERPINE1,SOCS1,SOCS3,VCAM1	Ap1,FOS,HMGB1,IL1B,JUN,LDL,NFE2L2,NFKB1,NFKBIA,NFkB (complex),NOTCH1,NR3C1,Nr1h,P38 MAPK,PI3K (complex),RELA,SMAD3,SP1,STAT3,cholesterol,lipopolysaccharide
tetrachlorodibenzodioxin		chemical toxicant		0.495	1.78e-06	AHR,BAX,CDKN2D,CTSD,HES1,IL1B,IL2RA,IL6,ITGAL,NQO1,PF4,PRDM1,PTGS2,SERPINB2,SERPINE1,SLC2A3,SLC2A4,SOCS2,SOD1	AHR,ARNT,Ap1,CEBPB,EGF,ESR1,HIF1A,JUN,NFKB1,NFKBIA,NFkB (complex),RELA,SMAD3,SP1,STAT3,TNF,TP53,estrogen receptor,tetrachlorodibenzodioxin
RAF1	1.175	kinase	Activated	2.797	1.96e-06	ACAT2,ACOT7,ATP6V1B1,BCL6,CD44,CDKN1A,CDKN2B,CTSH,DHRS3,DUSP2,DUSP6,EGR1,EMP1,HIF1A,IER3,IGFBP3,ITGA2,ITGB3,LDHA,MGAT5,MMP1,MMP13,MMP9,MXD1,NINJ1,PLAU,PLAUR,PTGS2,PTHLH,SCNN1A,TGM2,WISP2	Ap1,CEBPB,CTNNB1,EP300,ERK1/2,ETS1,FOS,HRAS,JUN,MAP2K1,MAPK1,MYC,NFKB1,NFkB (complex),RAF1,RELA,SMAD3,SP1,STAT3,TP53
norepinephrine		chemical - endogenous mammalian		0.942	2.1e-06	AANAT,ABCA1,CAMK1G,CITED4,CREM,CRY1,GDF15,GPD1,HMOX1,IL1B,IL6,LRRN3,MAT2A,NFKBIA,NOS2,NR4A1,NR4A3,PADI4,PDE4B,PER1,PIGR,PTGS2,RBP4,SGK1,TBC1D1,USH2A	ALB,ATF1,Ap1,CREB1,CREBBP,Creb,EP300,HIF1A,HMGB1,JUN,NFKB1,NFkB (complex),PI3K (complex),PPARA,PPARG,RELA,SMAD3,SREBF1,TP53,fatty acid,norepinephrine
PARP1	1.082	enzyme	Activated	2.072	2.11e-06	CASP4,CCL5,HAS2,HES1,ICAM1,IGF1,IL10,IL1B,IL6,NELL2,NOS2,PTGS2,SNAI1,SOCS2,VEGFC	Ap1,CEBPB,ERK1/2,FOS,JUN,NFKB1,NFKBIA,NFkB (complex),NR3C1,P38 MAPK,PARP1,REL,RELA,STAT1,STAT3,TP53
homocysteine		chemical - endogenous non-mammalian		1.074	2.16e-06	ATF4,CCL5,CDKN1A,HMOX1,IL6,LPL,MMP13,OXTR,PTGS2,RETN,SAA1,Saa3,SREBF1,TRIB3	AMPK,Ap1,D-glucose,EP300,ETS1,FOXO1,HMGB1,JUN,MAPK1,NFKB1,NFKBIA,NFkB (complex),PI3K (complex),PPARGC1A,RELA,SIRT1,SMAD3,SP1,SREBF1,STAT1,STAT3,TP53,homocysteine
sulforafan		chemical drug		-0.747	2.24e-06	BAX,CCL2,CDKN1A,EPHX1,GATA3,HIF1A,HMOX1,ICAM1,IL1B,IL6,IL8,MMP9,MST1R,MSTN,NFE2L2,NOS2,NQO1,PTGS2,SOCS3,SOD1,TXNRD1,VCAM1	Akt,Ap1,FOS,FOXO1,FOXO3,HMGB1,JAK2,JUN,KEAP1,NFE2L2,NFKB1,NFKBIA,NFkB (complex),NR3C1,P38 MAPK,RELA,STAT1,STAT3,TP53,sulforafan
hydrocortisone		chemical - endogenous mammalian	Inhibited	-2.343	2.25e-06	CCL2,CCND2,CD163,CD40,CD80,CDK1,CSN2,CXCL5,CXCR4,GBP1,ICAM1,IGF1,IL1B,IL2RA,IL6,IL8,LPL,MT1E,NFKBIA,SEMA6A,SERPINE1,TLE2,TNFAIP3,TUBB	Ap1,FOS,IL1A,JUN,JUND,Jnk,NFKB1,NFKBIA,NFkB (complex),NR3C1,RELA,STAT1,STAT3,TNF,dexamethasone,hydrocortisone
etoposide		chemical drug	Activated	3	2.27e-06	ADAM17,BAX,BCL2A1,BIRC3,CD274,CDKN1A,CHCHD6,CTSD,FASN,FTH1,GDF15,IL10,IL1B,IL8,IRF1,JAK2,NFKB2,RELB,SGK1,SLC2A3,SOD2,TNFAIP3,TNFRSF1A	FOXO3,IRF9,JUN,MYC,NFKB1,NFKBIA,NFkB (complex),NR3C1,PRKCD,REL,RELA,STAT,STAT1,STAT2,STAT3,TP53,etoposide
lipid A		chemical toxicant		1.912	2.37e-06	ABCA1,C2,CCL2,CD14,CD36,IL10,IL6,IL8,LYN,SYK,VASP	Ap1,CD14,CEBPB,CREB1,ERK1/2,ESR1,HMGB1,IL10,IL6,NFKB1,NFKBIA,NFkB (complex),NR3C1,RELA,SP1,STAT1,STAT3,STAT5a/b,TP53,lipid A
IKBKE	2.133	kinase	Activated	2.546	2.37e-06	BIRC3,CCL5,IFIT1,IFIT3,IKBKE,IL1A,IL6,IL8,MMP9,NFKBIA,PTGS2	Ap1,CREBBP,IKBKB,IKBKE,IRF3,IRF7,NFKB1,NFKBIA,NFkB (complex),NR3C1,REL,RELA,STAT1,STAT3
JAK1	-1.585	kinase	Activated	2.538	2.37e-06	CCL2,CDKN1A,CSF3,EIF2AK2,ICAM1,IL19,IL4R,IL6ST,IRF1,IRF9,SOCS3	HMGB1,IRF9,JAK1,JAK2,NFKB1,NFkB (complex),RELA,SOCS3,STAT,STAT1,STAT2,STAT3,STAT5B,STAT6,TP53
camptothecin		chemical toxicant	Activated	2.367	2.41e-06	AIM1,ANXA2,ARL4A,ARRB2,BAX,BCL2A1,CASP4,CCL2,CCL20,CD200,CD48,CDC42EP2,CDKN1A,CFLAR,CXCL2,CXCR2,DNAH17,FGL2,FOSB,GLIPR1,GNAI2,ICAM1,IL18R1,IL1A,IL1B,IL1RAP,IL6,NFKBIE,NR4A1,NR4A2,OSM,P2RY2,PIK3CD,POU2F1,PTGER2,PTGER4,PTPN1,PTX3,PYCARD,SERPINB2,SLPI,SORL1,SYK,TAGLN2,TBC1D1,TFRC,TGFBI,THBD,TLR2,TNFRSF1B,TRAF3,TRIB1,TYK2	Akt,Ap1,FOXO1,FOXO3,JUN,MYC,NFKB1,NFKBIA,NFkB (complex),REL,RELA,STAT1,STAT3,TP53,camptothecin
IL3		cytokine	Activated	3.074	2.73e-06	CALR,CAMKK2,CCL11,CCL19,CCL2,CCND2,CD14,CD40,CD48,CD80,CDKN1A,CREM,CSF1,DOK2,EIF2AK2,FASN,GZMA,GZMB,HSP90B1,ICAM1,IL2RA,IL6,IL8,JUNB,LYN,MT1E,OSM,PIM1,PLA2G7,SELL,SERPINB2,SLC2A3,SLC3A2,SOCS3,SOX5,SPI1,TYK2,VASP,VCAM1	Ap1,HMGB1,IL10,IL3,IRF1,Interferon alpha,JAK2,NFKB1,NFkB (complex),OSM,RELA,STAT,STAT1,STAT2,STAT3,STAT5a/b,TP53
Mapk		group	Activated	2.003	2.89e-06	CCL2,CDKN1A,DBP,EGR1,GZMB,HMOX1,HPGD,IGF1,IL6,IL8,JUNB,LEP,MMP9,NOS2,NR4A3,PER1,PER2,PIGR,PTGS2,SNAI1,VCAM1	Ap1,CEBPB,CREB1,CREBBP,Ca2+,Creb,EP300,ESR1,FOS,FOSL1,HMGB1,IL6,JUN,Mapk,NFkB (complex),NR3C1,RELA,Ras,SMAD3,SP1,STAT3,TP53
tunicamycin		chemical - endogenous non-mammalian		0.418	2.91e-06	ABCA12,ABCG2,ASNS,AVIL,BIRC3,CA6,CAMKK2,CDKN1A,HCN2,HMOX1,HSP90B1,ICAM1,LPIN1,MANF,MMP9,NFKBIA,PAX8,PROM1,PTGS2,SDF2L1,SLC5A5,SNAI1,TLR2,VCAM1	Ap1,FOS,HMGB1,JUN,JUND,MAPK8,NFKB1,NFKBIA,NFkB (complex),NR3C1,P38 MAPK,REL,RELA,STAT1,STAT3,tunicamycin
STAT6	1.275	transcription regulator		0.768	2.92e-06	ACSL1,CCL11,CCL5,CD40,CSN2,FCER1G,GATA3,IL10,IL1A,IL1RN,IL4R,IL6,IRF1,PTGS2,SPDEF,VCAM1	Ap1,IFNG,IL2,IL4,IRF1,JUN,NFKB1,NFKBIA,NFkB (complex),RELA,STAT1,STAT3,STAT6,TNF
MYD88	1.71	other	Activated	3.819	2.92e-06	CCL5,CD80,CSF3,CXCL2,HIF1A,IL10,IL12B,IL18,IL1B,IL6,IL8,MMP9,NOS2,PTGS2,SAA1,SOCS3	Ap1,HMGB1,IL10,IRF1,IRF5,MYD88,NFKB1,NFKBIA,NFkB (complex),RELA,STAT1,STAT3,STAT5a/b,TLR4,TLR5,TRAF6
MAPK8	-1.132	kinase		1.835	2.96e-06	ABCA1,B4GALT1,CDKN1A,CXCL16,CYP11A1,EGR1,FOSL1,HMOX1,IL10,IL6,IL8,MMP1,MMP13,MMP9,NOS2,PLAU,PLAUR,PTGS2,RBP1,TACR1,TLR2,VCAM1	Ap1,CREBBP,ERK,ETS1,FOS,FOSL1,JUN,JUNB,JUND,MAPK8,NFKB1,NFKBIA,NFkB (complex),RELA,TNF,TP53
SREBF1	-3.769	transcription regulator		-0.707	3.04e-06	ACACA,ACSL1,ADIPOQ,CDKN1A,DBI,FASN,GPAM,GPX3,HMOX1,INSIG1,LEP,LPIN1,LPL,PTGIR,RETN,SERPINE1,SREBF1,THRSP	AHR,Ap1,CEBPB,EP300,ESR1,FOXO1,HIF1A,Insulin,JUN,NCOA1,NFkB (complex),PPARA,PPARG,PPARGC1A,RXRA,SP1,SREBF1,estrogen receptor,fatty acid
carbon monoxide		chemical - endogenous mammalian		-1.035	3.07e-06	BAX,CCL2,CDKN1A,CFLAR,IL10,IL1B,IL6,LEP,NCF2,NOS2,NQO1,PLAUR	Akt,Ap1,FOS,FOXO1,FOXO3,IL10,IL1B,JUN,NFKB1,NFKBIA,NFkB (complex),NR3C1,P38 MAPK,RELA,STAT1,STAT3,STAT5a/b,TNF,TP53,carbon monoxide
MAPKAPK2	1.489	kinase		1.432	3.16e-06	ICAM1,IL10,IL1B,IL6,MMP9,NOS2,PLAU,VCAM1	CEBPB,ERK,ESR1,FOS,FOSL1,FOXO3,HMGB1,IL6,JUN,JUND,MAPK8,MAPKAPK2,MYC,NFKB1,NFKBIA,NFkB (complex),NR3C1,RELA,STAT3,TNF,TP53
Immunoglobulin		complex		-0.851	3.24e-06	CBS,CCL2,CD69,CSF1,CXCL5,EGR1,ICAM1,IL1B,IL2RA,IL6,MMP9,NOS2,PTGS2,S100A8,VCAM1	Ap1,FOS,ICAM1,IFNG,IL4,IRF1,Immunoglobulin,JUN,JUND,Jnk,NFKB1,NFKBIA,NFkB (complex),RELA,STAT1,STAT3,STAT6,TNF
cyclosporin A		biologic drug		-1.593	3.26e-06	BAX,CCL2,CCL4,CCL5,CD40,CD44,CD68,CD80,CDKN1A,EGR1,FGF23,HIF1A,HMOX1,ICAM1,IL1A,IL1B,IL6,IL8,MMP1,MMP9,MYO1A,NOS2,NR4A1,PTGS2,SERPINE1,SLC8A3,SOCS1,SOD1,SREBF1,TTN,VCAM1	APOE,Ap1,CEBPB,CTNNB1,ERK1/2,ESR1,FOS,IL6,JUN,NFKB1,NFKBIA,NFkB (complex),NR3C1,P38 MAPK,RELA,SP1,STAT1,STAT3,TP53,cyclosporin A
N-nitro-L-arginine methyl ester		chemical drug		1.421	3.41e-06	ADIPOQ,ADM,CSF1,HMOX1,ICAM1,IL1B,IL6,MMP9,NOS2,PTGS2,SERPINE1,SOD1,VCAM1	Akt,CEBPB,EP300,FOXO1,FOXO3,HMGB1,IL1,JUN,N-nitro-L-arginine methyl ester,NADPH oxidase,NFKB1,NFKBIA,NFkB (complex),RELA,STAT3,TNF,TP53,Tnf (family)
IFN type 1		group		0	3.48e-06	BCL6,CCL5,IFI16,IFIT1,IL12B,IL8,IRF1,MMP9,XDH	Ap1,IFN type 1,IFNG,IL10,IRF1,IRF9,NFKB1,NFkB (complex),RELA,STAT,STAT1,STAT2,STAT3,STAT5a/b,TP53
uric acid		chemical - endogenous mammalian	Activated	2.183	3.48e-06	ADIPOQ,CCL2,CCL4,CCL5,ICAM1,IL18,IL1B,IL8,NOS2	Ap1,CEBPB,ERK1/2,FOS,HMGB1,IL1,IL1B,JUN,NFKB1,NFKBIA,NFkB (complex),NR3C1,P38 MAPK,RELA,STAT1,STAT3,TP53,uric acid
APP		other	Activated	2.949	4.25e-06	ABCA1,ACTB,BAX,CDK5R1,CSF1,CTSD,CXCR2,HES1,HMOX1,IL1A,IL1B,IL6,KCNE3,NOS2,PLAU,PTGS2,SOD1,TUBB3	APOE,APP,Ap1,CTNNB1,ERK,FOS,FOSL1,HMGB1,JUN,JUND,Jnk,NFKB1,NFKBIA,NFkB (complex),PI3K (complex),RELA,SMAD3,SP1,STAT3,TNF,TP53
NQO1	2.034	enzyme		0.847	4.47e-06	BAX,BIRC3,C5AR1,CCL5,CDKN1A,CFLAR,CSF3R,CXCR4,MMP9,PTGS2,SPI1	Akt,Ap1,CEBPB,ERK1/2,FOS,FOXO1,FOXO3,JUN,NFKB1,NFKBIA,NFkB (complex),NQO1,NR3C1,P38 MAPK,RELA,STAT1,STAT3,TP53
MIF	1.062	cytokine	Activated	2.594	4.47e-06	CCL2,GZMB,ICAM1,IL1B,IL8,MMP1,MMP13,MMP9,NOS2,PTGS2,VCAM1	Ap1,ESR1,FOS,HMGB1,JUN,JUND,Jnk,MIF,NFKBIA,NFkB (complex),NR3C1,P38 MAPK,PI3K (complex),RELA,SAA,SMAD3
simvastatin		chemical drug		-1.15	4.52e-06	ABCA1,ADCYAP1R1,BAX,C5AR1,CCL2,CCL20,CCND2,CD14,CD55,CDKN1A,HMOX1,ICAM1,IL12B,IL18,IL6,MMP1,MMP9,NFKBIA,NOS2,SERPINE1,SLC2A4,SOAT1,THBD,TLR2,VCAM1	Ap1,EGR1,F2,FOS,IL1B,JUN,JUND,NFKB1,NFKBIA,NFkB (complex),NR3C1,P38 MAPK,RELA,STAT1,STAT3,TP53,simvastatin
Ca2+		chemical - endogenous mammalian		1.886	4.8e-06	ADCYAP1,ADORA2A,CALR,CD80,CDKN1A,CRY1,CXCR4,CYP27B1,DBP,EGR1,FGF23,FOSL1,IL10,IL1B,IL6,IL8,JUNB,KRT10,MMP19,MMP9,NOS1,NR4A3,OSCAR,PADI3,PER1,PER2,PTGS2,SERPINB2,SGK1,SST,STC1	Ap1,CEBPB,CREBBP,Ca2+,Creb,ELK1,EP300,ERK1/2,FOSL1,JUN,Mapk,NFKB1,NFkB (complex),NR3C1,PRKCD,Pkc(s),RELA,TP53
aspirin		chemical drug		-1.426	4.89e-06	ABCA1,CCL2,CD40,CD80,CDKN1A,CXCR4,ICAM1,IL12B,IL1B,IL6,MMP13,MMP9,NOS2,PTGS2,SELL	Ap1,CD40LG,EGR1,FOS,HMGB1,IFNG,IL4,IRF1,JUN,NFKB1,NFkB (complex),NR3C1,P38 MAPK,PI3K (complex),RELA,SMAD3,STAT1,STAT3,STAT6,aspirin
cigarette smoke		chemical toxicant	Activated	2.262	4.96e-06	ADM,CCL11,CDKN1A,CXCL2,CYP2B6,EGR1,FOSL1,GATA3,HMOX1,ICAM1,IL6,IL8,LEP,MMP1,MMP9,NFE2L2,NQO1,SERPINE1,SOD2,XDH	Akt,Ap1,FOS,FOXO1,FOXO3,JUN,JUND,Jnk,NFKB1,NFKBIA,NFkB (complex),NR3C1,P38 MAPK,RELA,Ras,SMAD3,SP1,TNF,TP53,cigarette smoke
methylprednisolone		chemical drug		-1	5e-06	ABAT,ACSL1,AHCY,ARL4A,ATP4A,CCL4,CNP,CTSH,CTSS,FBP2,HSD17B3,IFNGR1,IGF1,IL10,IL1A,IL1B,IL6,INSIG1,KCNAB2,KLF15,NR1H3,PIGR,PLAU,PLLP,PTER,SDS,SGK1,SLC16A1,SLC19A1,SLC29A1,SLCO2A1,SULT1B1,THRB,TLR2,TYRO3,VCAM1	Ap1,ESR1,FOXO3,JUN,NFkB (complex),NR3C1,corticosterone,methylprednisolone
WNT5A	-1.289	cytokine		-1.192	5.18e-06	CD40,CD80,CSF3,CXCL2,CXCR4,IL10,IL1A,IL6,IRF1,LCP1,MMP13,NOS2,NR1H3,PTGS2,SOCS3,STC1,TLR5	CEBPB,ESR1,FOS,IL1B,IL6,JUN,MAPK14,NFKB1,NFKBIA,NFkB (complex),NR3C1,RELA,STAT1,STAT3,TNF,TP53,WNT5A
IL12 (complex)		complex	Activated	2.863	6.34e-06	GZMB,ICAM1,IDO1,IL10,IL18,IL18BP,IL18R1,IL1B,IL2RA,IL6,IRF1,ISG15,ISG20,MMP9,NOS2,PLAC8,PLAU,RRAD,TLR2	Ap1,IFNG,IL10,IL12 (complex),IL4,IRF1,JUN,NFKB1,NFKBIA,NFkB (complex),RELA,STAT1,STAT3,STAT5a/b,STAT6,TNF
PYCARD	3.231	transcription regulator	Activated	2.183	6.83e-06	CDKN1A,IL18,IL1B,IL8,LEP,PTGS2,RETN	CASP1,IL18,IL1B,JUN,NFKB1,NFKBIA,NFkB (complex),NLRP3,NR3C1,PYCARD,RELA,STAT3,TNF
ZFP36	1.75	transcription regulator	Inhibited	-2.433	6.83e-06	BIRC3,HIF1A,IL10,IL12B,IL1B,IL6,PTGS2	Ap1,CSF2,FOS,HMGB1,IL10,JUN,NFKB1,NFKBIA,NFkB (complex),RELA,SP1,STAT1,STAT3,STAT5a/b,TNF,TP53,Tnf (family),Vegf,ZFP36
NFE2L2	1.839	transcription regulator	Activated	2.334	7.15e-06	ABCG2,AHR,ATF4,CD36,CDKN1A,EPHX1,FTH1,HMOX1,IL10,IL1A,IL1B,IL1RN,IL6,MAFG,MST1R,NFE2L2,NOS2,NQO1,OAT,SOD1,SOD2,TXN,TXNRD1,UGDH,VCP	Creb,ELK1,EP300,FOSL1,HMGB1,HMOX1,HTT,IL1B,KEAP1,NFE2L2,NFKB1,NFKBIA,NFkB (complex),NR3C1,Pkc(s),RELA,SP1,TP53,iron
IL18	3.762	cytokine	Activated	2.605	7.27e-06	ADIPOQ,CCL2,CCL20,CFLAR,CSF1,CXCL16,ICAM1,IL10,IL18,IL1B,IL6,IL8,IRF1,MMP9,NOS2,PTGS2,SAMHD1	Ap1,FOS,IFNG,IL18,IL1A,IL4,IRF1,JUN,NFKB1,NFKBIA,NFkB (complex),NR3C1,P38 MAPK,RELA,STAT1,STAT3,STAT6
AKT1		kinase		1.905	7.36e-06	ADIPOQ,BAX,BIRC3,CCL2,CD40,CDKN1A,CFLAR,CSN2,CXCR4,EGR1,FASN,GDF15,HMGB2,HMOX1,KLF15,LEP,NFE2L2,NFKB2,NQO1,PDGFRA,PTGS2,REN,SERPINE1,SLC3A2,SLC5A5,SNAI1,SREBF1,VCAN,VCP	AKT1,Akt,Ap1,CEBPB,ERK1/2,FOS,FOXO1,FOXO3,HIF1A,Insulin,JUN,NFKB1,NFkB (complex),NR3C1,P38 MAPK,PPARA,PPARG,RELA,SP1,SREBF1,TP53
SYK	2.822	kinase		1.901	7.82e-06	CCL2,CCL5,CFTR,FOSL1,IL10,IL1B,IL6,IL8,IRF1	Ap1,ESR1,IL10,IL4,JUN,NFKB1,NFKBIA,NFkB (complex),NR3C1,REL,RELA,STAT1,STAT3,STAT5a/b,STAT6,SYK
TBK1	1.347	kinase		1.624	7.82e-06	CCL5,CXCL11,ICAM1,IFIT1,IL10,IL1B,IL6,IL8,TLR2	IFNG,IRF1,IRF9,NFKB1,NFKBIA,NFkB (complex),NR3C1,REL,RELA,STAT,STAT1,STAT2,STAT3,TBK1,TP53
IGFBP3	1.846	other		0.329	7.82e-06	ADIPOQ,BAX,CDK1,ICAM1,IGF1,MMP13,RETN,SDC2,SERPINE1	Ap1,CEBPA,CEBPB,Creb,EGFR,EGR1,ERK1/2,ESR1,FOS,HMGB1,IGF1,IGFBP3,JUN,NFKB1,NFkB (complex),NR3C1,P38 MAPK,PI3K (complex),RELA,SMAD3,TP53
etanercept		biologic drug	Inhibited	-2.789	7.82e-06	CCL20,GZMB,ICAM1,IL12B,IL1B,IL6,IL8,NOS2,PTGS2	Ap1,CEBPB,ESR1,HMGB1,IL6,JUN,NFKB1,NFKBIA,NFkB (complex),NR3C1,Nr1h,PRKCD,RARA,RELA,Rar,Rxr,SREBF1,STAT3,TNF,TP53,Tnf (family),etanercept
AMPK		complex		-0.483	8.04e-06	ACACA,ADIPOQ,BAX,CCL2,CDKN1A,EGR1,FASN,HMOX1,IL1RN,IL6,IL8,LPIN1,MSTN,OAT,PTGS2,SERPINE1,SLC2A4,SREBF1	AKT1,AMPK,Ap1,CEBPB,EP300,ESR1,FOS,FOXO1,HIF1A,Insulin,JUN,NCOA1,NFkB (complex),NR3C1,P38 MAPK,PPARA,PPARG,PPARGC1A,RELA,RXRA,SP1,SREBF1
arachidonic acid		chemical - endogenous mammalian		0.69	8.16e-06	ABCA1,ACACA,AQP3,CD36,EGR1,FASN,IL6,MMP13,PENK,PLAU,PTGS2,THRSP,UCP2,VCAM1	ATF2,Ap1,Creb,ELK1,FOS,FOSL1,HMGB1,JUN,JUND,Jnk,MAPK8,NFkB (complex),NR3C1,Pkc(s),RELA,STAT3,TP53,arachidonic acid,prostaglandin E2
ACOX1	1.757	enzyme		0.131	8.19e-06	ACADVL,ACER2,ANXA2,CD36,CDKN1A,EHHADH,ETS2,FAH,IGF1,IL1RAP,LGALS3BP,LPL,LY6D,MFGE8,NFE2L2,NR1H3,OAT,PALMD,Saa3,SERPINA1,SGK1,SLC16A1,TAGLN2,TRIB3,UCP2,UGT8
metformin		chemical drug		-0.728	8.47e-06	ACACA,ADIPOQ,ATF4,BAX,CCL2,CCND2,FASN,FTH1,HMOX1,IGF1,IL1RN,IL6,INSIG1,LEP,MMP9,MSTN,NFKBIA,PTGS2,RARRES2,RETN,SLC2A4,UCP2	AMPK,D-glucose,EP300,FOXO1,HIF1A,HMGB1,Insulin,JUN,NFKB1,NFKBIA,NFkB (complex),PPARA,PPARG,PPARGC1A,RELA,RXRA,Rxr,SIRT1,SP1,SREBF1,STAT3,TNF,TP53,metformin,rosiglitazone
IRF5	1.001	transcription regulator		1.457	8.54e-06	BAX,CCL5,CDKN1A,CXCR4,IL12B,IL6,ISG15,PRDM1	IFN type 1,IRF1,IRF5,IRF8,JUN,NFKB1,NFKBIA,NFkB (complex),RELA,SPI1,STAT1,STAT2,STAT3,STAT5a/b,TNF
lipoxin A4		chemical - endogenous mammalian		-1.915	8.54e-06	CCL2,CFTR,HMOX1,ICAM1,IL6,IL8,NOS2,SERPINE1	Akt,Ap1,CEBPB,ESR1,FOS,FOXO1,FOXO3,IL6,JUN,NFKB1,NFKBIA,NFkB (complex),NR3C1,P38 MAPK,RELA,STAT1,STAT3,TP53,lipoxin A4,prostaglandin E2
nickel		chemical toxicant	Activated	2.813	8.54e-06	CD80,GAPDH,HIF1A,ICAM1,IL1RN,IL8,MT1E,SERPINE1
CpG ODN 1668		chemical reagent	Activated	2.18	8.54e-06	ICAM1,IL12B,IL1B,IL6,IL8,SOCS1,SOCS3,TLR5	Ap1,CpG ODN 1668,IL10,IRF1,IRF3,IRF5,IRF9,Ifn,NFKB1,NFKBIA,NFkB (complex),RELA,SMARCA4,STAT,STAT1,STAT2,STAT3,STAT5a/b,TLR9
ursolic acid		chemical - endogenous non-mammalian		-1.177	8.78e-06	BAX,CD69,CDKN1A,CXCR4,FASN,GDF15,LEP,MMP1,MMP9,NOS2,PTGS2,SOD2,VCAM1	Akt,Ap1,CEBPB,EP300,ESR1,FOS,FOXO1,FOXO3,HIF1A,JUN,JUND,Jnk,NFKBIA,NFkB (complex),NR3C1,P38 MAPK,PTGS2,RELA,STAT3,TP53,ursolic acid
EGFR	1.01	kinase		1.927	9.56e-06	ACOT7,ACTB,Actn3,BAX,BCL6,BTC,CASP4,CCL2,CDK6,CDKN1A,CTSK,EGR1,GZMB,HIF1A,ICAM1,IER3,IGF1,IGFBP3,IL8,MARCKS,MMP1,MMP13,MMP9,MTHFR,NOS2,PKM,PLAU,PROM1,PTGER2,PTGER4,PTGS2,PTPRE,S100A2,SERPINE1,SLPI,SOCS3,TGM2,VCAN	Akt,Ap1,CEBPB,EGFR,ERK,ERK1/2,ESR1,FOS,FOSL1,FOXO1,FOXO3,IL6,JUN,NFKB1,NFkB (complex),NR3C1,RELA,Ras,SMAD3,SP1,STAT3,TP53
tacrolimus		chemical drug		-1.181	9.65e-06	BAX,CAMKK2,CCL2,CCL4,CD36,CD48,CXCL2,EGR1,ETV1,GRIN2C,IL10,IL1B,IL1RL1,IL8,NFKBIA,NOS1,NOS2,NPTX1,OSCAR,PTGS2,PTPRF,SLC8A3,SOD2,VEGFC	Ap1,FOS,IFNG,IRF1,JUN,NFKB1,NFKBIA,NFkB (complex),NR3C1,P38 MAPK,REL,RELA,STAT1,STAT3,tacrolimus
GW501516		chemical drug		1.119	1.01e-05	ABCA1,ACSL1,ADIPOQ,CYP24A1,ECH1,FASN,GPD1,IL1A,IL1B,KRT19,PPL,PTGER4,S100A8,SERPINB2,SLPI,SOD1,UCP2	ATF2,CEBPA,CEBPB,GW501516,JUN,NFkB (complex),PPARA,PPARG,RELA,RXRA,SREBF1,THRB,TP53,fatty acid
ETS1	1.546	transcription regulator		1.923	1.03e-05	CCL2,CDKN1A,CYP24A1,EGR1,ETS2,HMOX1,ICAM1,IL10,IL12B,IL2RA,INSIG1,ITGB3,JUNB,MGAT5,MMP1,MMP9,NQO1,PLAU,PTHLH,REN,SERPINE1,SPI1,SRGN	Ap1,CEBPB,CREB1,CREBBP,CSF2,EP300,ESR1,ETS1,FOS,FOXO1,FOXO3,HIF1A,IL10,JUN,MYC,NFkB (complex),SP1,STAT1,STAT3,STAT5a/b,TP53
nitric oxide		chemical - endogenous mammalian		1.244	1.09e-05	AHR,BAX,CD44,CDKN1A,DUSP6,EGR1,FTH1,HMOX1,IER3,IL12B,IL18,IL1B,MMP13,MMP9,NOS2,NQO1,PRDX5,PTGS2,SGK1,SLC23A2,SOD1,TXNRD1	Ap1,FOS,JUN,JUND,Jnk,KEAP1,MAPK14,NFE2L2,NFKB1,NFKBIA,NFkB (complex),NR3C1,P38 MAPK,RELA,STAT3,TNF,TP53,nitric oxide
indomethacin		chemical drug		0.314	1.09e-05	BAX,CCL2,CSN2,CTSD,GDF15,HMOX1,IER3,IFITM3,IL1A,IL6,LPL,MANF,MMP1,NOS2,PIM1,PLAUR,PROM1,PTGS2,S100A8,SELL,SLC7A5,UCP2	APP,Ap1,CEBPB,CREB1,ERK,ESR1,FOS,FOSL1,IL6,JUN,NFKBIA,NFkB (complex),NR3C1,PTGS2,RELA,STAT3,TP53,indomethacin,prostaglandin E2
SRC	2.039	kinase	Activated	2.016	1.14e-05	CCL2,CCND2,CDK1,CDKN1A,CSN2,ENO1,HAS2,HIF1A,HMOX1,ICAM1,IL6,IL8,MMP1,NFE2L2,NQO1,PLAU,PLAUR,PTGS2,SIRPA,SRC	Ap1,CEBPB,CTNNB1,ERK1/2,FOS,HMGB1,HRAS,IKBKB,JUN,JUND,Jnk,NFKB1,NFKBIA,NFkB (complex),NR3C1,PI3K (complex),RELA,SMAD3,SRC,TP53
TNFSF13B		cytokine		1.51	1.17e-05	ADIPOQ,CCL2,CCL4,CD40,CD80,ICAM1,IL10,IL8,LEP,MMP9	CD40LG,CEBPB,EGR1,ESR1,IFNG,IL6,IRF1,JUN,NFKB1,NFKBIA,NFkB (complex),NR3C1,RELA,STAT1,STAT3,STAT6,TNF,TNFSF13B
NRAS		enzyme		1.286	1.17e-05	CDKN1A,CDKN2B,DUSP2,EGR1,HIF1A,ITGA2,PLAU,PTGS2,SESN3,SLC2A4	Ap1,CEBPB,EGFR,EGR1,ELK1,ERK1/2,ESR1,ETS1,JUN,MAPK1,MYC,NFKB1,NFkB (complex),NRAS,RAF1,RELA,SMAD3,SP1,TP53
HDL		complex		0.072	1.17e-05	ADIPOQ,CCL2,CCL5,CX3CR1,ICAM1,IL1B,ITGB3,PTGS2,SREBF1,VCAM1	AMPK,Ap1,CEBPB,Creb,EGR1,EP300,ERK1/2,FOXO1,HDL,HMGB1,IL1,LDL,NFKB1,NFKBIA,NFkB (complex),PPARGC1A,RELA,SIRT1,STAT1,STAT3,TP53
TSLP		cytokine	Activated	2.433	1.17e-05	CCL11,CD40,CD80,ICAM1,IL12B,IL6,IL8,MX1,SELL,SLPI	Ap1,CCL2,FOS,IFNG,IL4,IRF1,JUN,JUND,Jnk,NFkB (complex),NR3C1,P38 MAPK,RELA,SMAD3,STAT1,STAT3,STAT6,TSLP
SIRT6	1.073	enzyme	Activated	2.4	1.31e-05	CSF1,IGF1,IL1A,IL6,IL8,SREBF1	Akt,FOXO1,FOXO3,NFkB (complex),RELA,SIRT6,TP53
IL26		cytokine	Activated	2.236	1.31e-05	CCL20,ICAM1,IL10,IL1B,IL6,IL8	IL26,IRF9,IgG,NFKB1,NFkB (complex),Pro-inflammatory Cytokine,RELA,STAT,STAT1,STAT2,STAT3,TP53
tocilizumab		biologic drug	Inhibited	-2.425	1.31e-05	CCL2,CCL4,CCL5,IL10,IL6,IL8	Ap1,Creb,EGR1,LDL,NFkB (complex),RELA,tocilizumab
JUND		transcription regulator		-0.442	1.36e-05	CCL5,HMOX1,IL10,IL6,MMP1,MMP13,MMP9,NOS2,NR4A1,PENK,PLAU,PLAUR,SST	ATF2,Ap1,CREB1,ESR1,FOS,JUN,JUNB,JUND,NFkB (complex),SMAD3,TP53
Nr1h		group		-1.342	1.36e-05	ABCA1,AQP3,CCL5,CSF3,FASN,IL6,LPL,MPZ,NOS2,PTGS2,REN,SLC2A4,SREBF1	Ap1,ESR1,HIF1A,Insulin,NFKB1,NFKBIA,NFkB (complex),Nr1h,PPARA,PPARG,PPARGC1A,RARA,RELA,Rar,Rxr,SP1,SREBF1,fatty acid,palmitic acid
AGER	1.096	transmembrane receptor		1.414	1.38e-05	CCL2,CDKN1A,CSF1,EGR1,ICAM1,IL6,IL8,MMP9,PTGS2,SERPINE1,VCAM1	AGER,Ap1,Creb,ELK1,FOS,FOSL1,FOXO1,HMGB1,IL1B,JUN,Mapk,NFKB1,NFKBIA,NFkB (complex),NFkB (family),NR3C1,P38 MAPK,RELA,SMAD3,STAT3,TP53,Tnf (family),advanced glycation end-products
STAT		group	Activated	2.596	1.38e-05	CDKN1A,CSN2,EIF2AK2,IL6ST,IRF1,JUNB,MMP1,PTGER2,SOCS1,SOCS2,SOCS3
Ras		group	Activated	2.233	1.38e-05	B4GALT1,CCL2,CDK6,CDKN1A,CDKN2B,CSF3R,CYP24A1,EGR1,FOSL1,HMOX1,IGF1,IL8,MITF,MMP1,MMP13,MMP9,PLAU,PRDM1,PTGS2,SERPINE1,SREBF1,UPP1	Ap1,ESR1,ETS1,FOS,HMGB1,JUN,JUND,MAPK1,MAPK3,MAPK8,NFKBIA,NFkB (complex),NR3C1,PI3K (complex),RELA,Ras,SMAD3,TP53
E. coli B4 lipopolysaccharide		chemical toxicant		1.704	1.38e-05	BAX,CD40,CXCL2,HMOX1,IL10,IL12B,IL1A,IL1B,IL6,IL8,NOS2,PANK1,PLAUR,TNFAIP3,TNFRSF1A,TNFRSF1B,TNFRSF8	Ap1,E. coli B4 lipopolysaccharide,FOS,HMGB1,IL10,IRF1,JUN,NFKB1,NFKBIA,NFkB (complex),NR3C1,P38 MAPK,RELA,STAT1,STAT3,STAT5a/b,TLR4,TRAF6
CD3		complex		-0.749	1.51e-05	CCL5,CCND2,CD69,CDK1,CDK6,CFLAR,IL10,IL2RA,IL6,IL7R,IL8,JAK3,NOS1,NR4A1,P2RY2	Ap1,CD3,CEBPB,ERK1/2,ESR1,FOS,Histone h3,IL2,IL4,IRF1,JUN,NFKB1,NFkB (complex),NR3C1,P38 MAPK,RELA,STAT1,STAT3,STAT6,TP53
PLAU	6.442	peptidase		1.909	1.61e-05	CCL5,IGF1,IL1B,MMP9,PLAU,PLAUR,S100A8,SERPINE1,SNAI1	Ap1,CEBPB,CREBBP,CTNNB1,EGR1,ERK1/2,ETS1,FOS,HDAC3,HGF,HIF1A,JUN,MAPK1,NFKB1,NFkB (complex),PLAU,RELA,SMAD3,SMAD4,TCF,TGFB1,TP53
zinc		chemical drug		0.792	1.61e-05	HMOX1,IL10,MAFG,MT1E,NFKBIA,PTGS2,SLC11A2,SLC39A2,TFRC	Ap1,EP300,ERK,ESR1,FOS,FOSL1,FOXO1,HIF1A,JUN,NADPH oxidase,NFKB1,NFkB (complex),NOS2,RELA,SRC (family),TP53,ZFP36,zinc
conjugated linoleic acid		chemical drug		-0.342	1.61e-05	CBS,CXCR4,GDF15,IL10,IL1RN,IL8,LEP,PTGS2,SOCS3	ADIPOQ,CREBBP,D-glucose,HMGB1,IL8,JUN,NFKB1,NFKBIA,NFkB (complex),PPARA,RELA,SP1,SREBF1,STAT1,STAT3,TP53,conjugated linoleic acid
kaempferol		chemical toxicant		-1.195	1.61e-05	ABCG2,CD69,CDK1,CDKN1A,HMOX1,MMP1,MMP9,PLAU,PTGS2	Ap1,ELK1,EP300,ERK,FOS,FOSL1,JUN,JUND,Jnk,MYC,NADPH oxidase,NFkB (complex),NR3C1,P38 MAPK,RAF1,RELA,TP53,kaempferol
salvin		chemical toxicant		-1.417	1.61e-05	CCL2,CD14,CDK5R1,CYP2B6,EGR1,IL6,IL8,MMP1,MMP9	Ap1,CEBPB,EGFR,EGR1,ERK1/2,ESR1,FOS,JUN,NFKB1,NFkB (complex),NR3C1,P38 MAPK,RELA,SMAD3,TP53,salvin
diclofenac		chemical drug		-1.757	1.61e-05	GDF15,HPGD,IL10,IL2RA,IL6,NOS2,PTGS2,SELL,VEGFC	AHR,ALB,Ap1,FOS,HIF1A,JUN,NFKB1,NFKBIA,NFkB (complex),PPARA,PPARG,PTGS2,RELA,STAT3,TNF,TP53,diclofenac,prostaglandin,prostaglandin E2
ERK		group	Activated	3.357	1.66e-05	ABCA1,ARG2,BAX,CCL2,CDK5R1,CFLAR,CTSK,EGR1,FOSL1,HMOX1,ICAM1,IER3,IL10,IL6,IL8,JUNB,MMP1,MMP13,MMP9,NFE2L2,PLAU,PTGS2,STMN4,TGM2,TNFAIP8,TUBA1A,VASP	Ap1,ERK,FOS,FOSL1,FOXO3,HMGB1,JUN,JUND,MYC,NFKB1,NFKBIA,NFkB (complex),PI3K (complex),RELA,SMAD3,STAT3,TNF,TP53
FADD	1.192	other		1.291	1.73e-05	BIRC3,CXCL2,EGR1,EIF2AK2,ICAM1,IL6,IL8,JUNB,MMP9,NFIL3,PIM1,PPP1R15A,SOCS1,ST8SIA4,TIAM2,TNFAIP3	Ap1,FADD,FAS,HMGB1,IRF3,IRF7,MAVS,NFKB1,NFKBIA,NFkB (complex),REL,RELA,STAT1,STAT3,TNFRSF1A
HGF	1.476	growth factor		0.942	1.74e-05	ABCG2,CCL2,CCL5,CD40,CD44,CDKN1A,CDKN2B,CTSK,CXCL2,CXCR4,EGR1,FOSL1,HMOX1,IGF1,IL8,IRX5,ISG15,KRT19,LDHA,MMP13,MMP9,PLAU,PLAUR,PTGS2,PTPN2,RARRES2,SERPINE1,SNAI1,TAGLN2,TNFAIP3,VCAM1,VEGFC	Ap1,ESR1,FOS,HGF,JUN,JUND,Jnk,NFKB1,NFKBIA,NFkB (complex),NR3C1,P38 MAPK,RELA,Ras,SMAD3,SP1,TNF,TP53
CREBBP	1.134	transcription regulator		1.89	1.75e-05	ADORA2A,CCND2,CDKN1A,CSF1,CYP24A1,EGR1,GFI1B,HAS2,IL2RA,IL6,IL8,IRF1,ISG15,LPL,MMP9,MPZ,NFE2L2,PTGS2,REN,SST,TLR2,VCAM1	Ap1,CEBPB,CREBBP,EP300,ESR1,FOS,FOXO1,HIF1A,Histone h3,JUN,JUND,NFKB1,NFKBIA,NFkB (complex),RELA,STAT1,STAT3,TP53
TAC1	7.482	other		0.761	1.79e-05	ADIPOQ,BAX,CCL2,CXCR4,HIF1A,HMOX1,IL1A,IL1B,IL1RN,IL6,IL8,LEP,PTGS2,TACR1	Ap1,CEBPB,ERK1/2,FOS,IL1A,IL1B,JUN,NFKB1,NFKBIA,NFkB (complex),NR3C1,P38 MAPK,REL,RELA,TAC1,TP53
N(2)-(gamma-D-glutamyl)-meso-2,2'-diaminopimelic acid		chemical reagent			1.84e-05	CCL11,CCL5,ICAM1,IL1A,MMP9	N(2)-(gamma-D-glutamyl)-meso-2,2'-diaminopimelic acid,NFKB1,NFKBIA,NFkB (complex),Pro-inflammatory Cytokine,RELA,STAT1,STAT3
poly-L-lysine		chemical reagent	Activated	2.236	1.84e-05	CCL2,IL10,IL1RN,IL6,IL8	Ap1,Creb,ELK1,ETS1,FOS,FOSL1,FOXO3,IgG,JUN,MAPK1,MAPK3,MYC,Mapk,NFKBIA,NFkB (complex),NR3C1,STAT3,TP53,poly-L-lysine
NfkB1-RelA		complex	Activated	2.219	1.84e-05	CCL2,ICAM1,IL8,PTGS2,VCAM1
sphingosine-1-phosphate		chemical - endogenous mammalian		1.438	1.88e-05	CCL2,CCR3,CD44,CXCL2,EGR1,HAS2,HIF1A,HSPB2,ICAM1,IL6,IL8,MMP9,NOS2,PTGS2,SERPINE1,VCAM1,VEGFC	Ap1,CEBPB,CREBBP,ESR1,FOS,IL6,IL8,JUN,JUND,Jnk,NFKB1,NFKBIA,NFkB (complex),NR3C1,P38 MAPK,RELA,STAT1,STAT3,sphingosine-1-phosphate
S-adenosylmethionine		chemical - endogenous mammalian		0.362	2e-05	ACACA,FASN,HMOX1,ITGAL,MAT2A,NOS2,PLAU,SREBF1	ADIPOQ,Ap1,CEBPB,EGR1,EP300,ESR1,FOS,JUN,JUND,Jnk,MYC,NFKB1,NFKBIA,NFkB (complex),PPARA,RELA,S-adenosylmethionine,SP1,STAT3,TNF,TP53
Sn50 peptide		chemical toxicant	Inhibited	-2.795	2e-05	BCL2A1,BIRC3,CXCL2,ICAM1,IL1B,IL6,SERPINE1,VCAM1	ALB,Ap1,CREBBP,HIF1A,IL8,JUN,NFKB1,NFKBIA,NFkB (complex),REL,RELA,STAT1,STAT3,Sn50 peptide,TNF
imiquimod		chemical drug	Activated	3.261	2.05e-05	CCL4,HMOX1,IFITM1,IL10,IL12B,IL1B,IL2RA,IL6,IL8,ISG20,MX1,OAS1,PTGS2	CEBPB,ESR1,HMGB1,IL6,IRF1,IRF3,Interferon alpha,JUN,NFKB1,NFKBIA,NFkB (complex),NR3C1,RELA,STAT1,STAT2,STAT3,TBK1,TNF,imiquimod
ceramide		chemical - endogenous mammalian		1.102	2.05e-05	CFLAR,ICAM1,IL1B,IL8,MMP1,PTGS2,SLC5A5	Ap1,CEBPB,ERK,ERK1/2,FOS,FOSL1,HMGB1,JUN,NFKB1,NFKBIA,NFkB (complex),NR3C1,P38 MAPK,PI3K (complex),RELA,SMAD3,STAT3,TP53,ceramide
LTBR	1.002	transmembrane receptor		0.87	2.05e-05	CCL19,CCL20,CD80,CXCL13,IL6,NFKBIA,VCAM1	Ap1,LTBR,NFKB1,NFKB2,NFKBIA,NFkB (complex),NR3C1,REL,RELA,RELB,STAT1,STAT3
RARRES2	2.12	transmembrane receptor		-0.378	2.05e-05	ADIPOQ,CXCL2,FASN,IL1B,IL6,LEP,SLC2A4
2-aminopurine		chemical reagent	Inhibited	-2.586	2.05e-05	HMOX1,IFI6,IFIT1,IL6,IL8,ISG15,OAS1	2-aminopurine,Akt,EIF2AK2,FOXO1,FOXO3,IRF1,IRF3,JUN,MYC,NFKB1,NFKBIA,NFkB (complex),RELA,STAT1,STAT3,TP53
streptozocin		chemical drug		0.372	2.14e-05	ABCG2,ADORA2A,ALPL,BAX,ICAM1,IGF1,LEP,LMNB1,LPL,NT5E,PDGFRA,PTGS2,S100B,SERPINE1,SOD2	AKT1,Ap1,CEBPA,Creb,ESR1,FOXO1,HIF1A,IGF1,Insulin,JUN,LEP,NFKB1,NFKBIA,NFkB (complex),NR3C1,PPARA,PPARG,RELA,SP1,SREBF1,STAT6,TNF,TP53,streptozocin
CAT	1.016	enzyme		-1.976	2.29e-05	BAX,BCL2A1,CCL2,CDKN1A,HIF1A,HMOX1,MMP1,MMP9,PTGS2,SERPINE1,XAF1	Akt,Ap1,CAT,EGFR,EGR1,ESR1,FOS,FOXO1,FOXO3,JUN,MYC,NFkB (complex),NR3C1,P38 MAPK,RELA,SMAD3,STAT3,TP53,hydrogen peroxide
TRAF2	1.598	enzyme	Activated	2.718	2.29e-05	BIRC3,CCL2,CDC25C,CDK1,ICAM1,IKBKE,IL6,IL8,MMP9,NOS2,TNFAIP3	Ap1,NFKB1,NFKBIA,NFkB (complex),NR3C1,REL,RELA,SMAD3,STAT1,STAT3,TNFRSF1A,TRAF2,sphingosine-1-phosphate
IL6R	4.327	transmembrane receptor	Activated	2.155	2.29e-05	CCL2,CDKN1A,CXCL2,ICAM1,IL6,IL6ST,IRF1,MMP13,PENK,SOCS3,SST	CEBPB,ESR1,HMGB1,IL6,IL6R,IRF9,JAK1,JAK2,NFKB1,NFkB (complex),NR3C1,RELA,STAT,STAT1,STAT2,STAT3,STAT5B,TP53
SOCS3	11.279	phosphatase	Inhibited	-2.007	2.29e-05	ABCA1,ICAM1,IL4R,IL6,IRF1,JAK2,LEP,MX1,NOS2,SOCS3,TNFRSF1B	CEBPB,ESR1,HMGB1,IL6,IRF9,JAK2,JUN,NFKB1,NFkB (complex),NR3C1,PI3K (complex),RELA,SMAD3,SOCS3,STAT,STAT1,STAT2,STAT3,TP53
GH1		growth factor		1.679	2.35e-05	ATF4,CSN2,CXCR4,DBI,EGR1,FASN,IGF1,IGFBP3,IL4R,IL6,JUNB,LPL,MGST1,RETN,SOCS1,SOCS2,SOCS3,SOD1,SREBF1,TNFRSF1A,UBA7	ATF2,CEBPA,CEBPB,Creb,ESR1,GH1,GHR,Growth hormone,IGF1,JUN,NFkB (complex),PRL,STAT,STAT1,STAT3,STAT5A,STAT5B,TP53
deferoxamine		chemical drug		1.501	2.52e-05	ADM,CCL20,CCL4,CCND2,EGLN1,HIF1A,HMOX1,ICAM1,IL6,IL8,LDHA,LEP,NOS2,PLAUR,SLC5A5,TFRC,VCAM1	AHR,ARNT,Ap1,EP300,FOS,FOXO4,HIF1A,HMGB1,JUN,MYC,NFKB1,NFKBIA,NFkB (complex),NR3C1,P38 MAPK,PI3K (complex),RELA,SMAD3,SP1,STAT1,STAT3,TP53,deferoxamine
histamine		chemical - endogenous mammalian		1.169	2.58e-05	CD80,GDF15,HIF1A,HRH1,ICAM1,IL10,IL18,IL1B,IL6,IL8,NOS2,NR4A1,PENK,PTGS2	Ap1,CREBBP,IL10,IL12 (complex),IL4,JUN,NFKB1,NFKBIA,NFkB (complex),PRKCD,RELA,STAT1,STAT3,STAT4,STAT5a/b,STAT6,TP53,histamine
methamphetamine		chemical drug	Activated	2.47	3.03e-05	CREM,EGR1,FOSB,HMOX1,ICAM1,IL1B,IL6,MMP9,NR4A1,NTS,TPH1,TXN,VCAM1	AR,Ap1,CAV1,CTNNB1,ERK,ESR1,ETS1,FOS,FOSL1,FOXO3,IL1B,JUN,MAPK1,NFKB1,NFKBIA,NFkB (complex),NR3C1,PPARG,RELA,TNF,TP53,methamphetamine
benzyloxycarbonyl-Leu-Leu-Leu aldehyde		chemical - protease inhibitor		-0.011	3.07e-05	ABCG2,AHR,BAX,CDKN1A,CFLAR,CXCL2,GCH1,HAS2,HIF1A,HMOX1,HSPB2,ICAM1,IL1B,IL8,MITF,MMP13,MMP9,MSX1,NCF2,NFE2L2,NFKBIA,NOS2,PRKAA2,PTGS2,PTPN6,PXN,SOD2,VCAM1	Akt,Ap1,CEBPB,ESR1,FOS,FOXO1,FOXO3,IL6,JUN,NFKB1,NFKBIA,NFkB (complex),NR3C1,P38 MAPK,REL,RELA,STAT1,STAT3,TP53,benzyloxycarbonyl-Leu-Leu-Leu aldehyde
PTGER2	2.976	G-protein coupled receptor		0.873	3.07e-05	CXCR4,EGR1,IL10,IL1A,IL6,IL8,PTGS2,PXN,SERPINE1	AKT1,Ap1,CEBPB,CREBBP,Creb,EGFR,EGR1,EP300,ERK1/2,ESR1,FOS,FOXO1,JUN,NFKB1,NFkB (complex),NR3C1,PTGER2,RELA,SMAD3,SP1,STAT3,TP53,prostaglandin E2
CpG ODN 2006		chemical reagent		-0.98	3.07e-05	BIRC3,CCL2,CCL5,IFIT1,IL12B,IL1B,IL6,IL8,TLR5	Ap1,CpG ODN 2006,IRF1,IRF3,IRF5,IRF7,IRF8,MYD88,NFKB1,NFKBIA,NFkB (complex),NR3C1,REL,RELA,STAT1,TLR3,poly rI:rC-RNA
naringenin		chemical - endogenous non-mammalian		-1	3.07e-05	CCL4,CCL5,CXCL5,HMOX1,IL8,LYN,NOS2,PTGS2,TLR2	AMPK,Akt,Creb,ELK1,EP300,FOS,FOSL1,FOXO1,FOXO3,HMGB1,JUN,JUND,MAPK8,Mapk,NFkB (complex),NR3C1,PI3K (complex),PPARGC1A,RELA,SIRT1,SMAD3,TP53,naringenin
ATF4	-1.936	transcription regulator		-0.017	3.13e-05	ABCG2,ASNS,ATF4,ATF5,CCL2,CDKN1A,CSN2,GCH1,GDF15,LALBA,NR1H3,PENK,PPP1R15A,PRRX2,PSAT1,PSPH,PTGS2,PTX3,PYCR1,SLC3A2,SLC7A5,SST,TRIB3	ATF4,DDIT3
MAP2K1	1.014	kinase	Activated	2.546	3.29e-05	AHR,BIRC3,CCL2,CD44,CDKN1A,CDKN2B,CFLAR,DUSP6,HIF1A,IL1A,IL6,IL8,MMP9,NFKBIA,NOS2,PLAUR,PTGS2,SIRPA,TGM2	Ap1,CEBPB,ERK1/2,FOS,HMGB1,IKBKB,JUN,JUND,Jnk,MAP2K1,NFKB1,NFKBIA,NFkB (complex),NR3C1,PI3K (complex),RELA,SMAD3,STAT1,STAT3,TP53
RETN	75.481	other		1.982	3.61e-05	CCL2,CX3CR1,HMOX1,ICAM1,IL6,PTGS2,SERPINE1,SLC2A4,SOCS3,VCAM1	AMPK,Akt,Ap1,EDN1,EP300,FOS,FOXO1,FOXO3,HIF1A,JUN,LEP,NFkB (complex),NR3C1,P38 MAPK,PPARGC1A,RELA,RETN,SIRT1,STAT6,TP53
IL33	-1.557	cytokine		0.963	3.61e-05	CCL11,CD69,CXCL2,CXCR2,IL10,IL1RL1,IL6,IL8,LEPR,NFKBIA	Ap1,CEBPB,ERK1/2,FOS,IL33,IRF5,JUN,JUND,Jnk,MYD88,NFKB1,NFKBIA,NFkB (complex),NR3C1,P38 MAPK,RELA,STAT3,TP53,TRAF6
exenatide		biologic drug		0.849	3.61e-05	ABCA1,BAX,CALCB,HMOX1,ICAM1,IL6,MMP9,NOS2,PER1,PTGS2	ADIPOQ,Akt,Ap1,CEBPB,ERK1/2,FOS,FOXO1,FOXO3,JUN,JUND,Jnk,NFKB1,NFkB (complex),PPARA,Pro-inflammatory Cytokine,RELA,STAT3,TP53,exenatide
niacinamide		chemical - endogenous mammalian		-0.96	3.61e-05	CCL2,CD40,GAPDH,ICAM1,IL10,IL1B,IL6,IL8,IRF1,JUNB	Ap1,CEBPB,ESR1,FOS,FOXO3,IL6,JUN,MYC,NFKB1,NFKBIA,NFkB (complex),NR3C1,RELA,STAT1,STAT3,TNF,TP53,niacinamide,prostaglandin E2
FANCC	-1.525	other			3.66e-05	GDF15,GSAP,HES1,HNF1B,IGFBP3,MX1,OAS1,OAT,PTGS2,PTPRC,PTX3,SKAP2,TACSTD2,TBC1D9
Pro-inflammatory Cytokine		group	Activated	2.777	3.66e-05	CD55,CXCL13,HMOX1,ICAM1,IL6,LGALS9,MMP9,NFE2L2,NOS2,SDC4,SOCS3,TLR2,UBD,VCAM1	Ap1,FOS,HMGB1,IRF1,JUN,JUND,MAPK8,NFKB1,NFKBIA,NFkB (complex),NR3C1,P38 MAPK,Pro-inflammatory Cytokine,RELA,STAT1,STAT3,TLR4,TP53
herbimycin		chemical - kinase inhibitor	Inhibited	-2.064	3.67e-05	CDK6,ICAM1,JUNB,MMP1,MMP9,NOS2,PLAU,PTGS2,SIRPA,SOD2,TNFRSF1A	Ap1,CEBPB,EGFR,EGR1,ERK,ESR1,FOS,FOSL1,IL6,JUN,NFKB1,NFKBIA,NFkB (complex),NR3C1,P38 MAPK,RELA,SMAD3,STAT1,STAT3,TP53,herbimycin
okadaic acid		chemical toxicant		1.08	4.1e-05	BCL6,CCND2,CDK1,CYP17A1,CYP24A1,EGR1,FOSB,GCH1,IL1A,IL1B,IL1RN,MMP1,MMP9,PTGS2,SAA1	Ap1,CEBPB,ERK1/2,ETS1,FOS,JUN,MAPK1,MAPK3,NFKB1,NFKBIA,NFkB (complex),NR3C1,REL,RELA,STAT1,STAT3,TP53,okadaic acid
VIP	1	other		-1.459	4.1e-05	CCL4,CCL5,CFTR,CXCL2,GATA3,IGF1,IL12B,IL1B,IL1RL1,IL6,IL8,IRF1,NOS2,PTGS2,VIPR1	Ap1,IL1B,IL4,JUN,NFKB1,NFKBIA,NFkB (complex),NR3C1,REL,RELA,STAT1,STAT3,STAT6,TNF,VIP
TSH		complex	Activated	2.946	4.1e-05	CDKN1A,EGR1,FTH1,GAPDH,IGFBP3,IL6,IL8,JUNB,MT1E,PAX8,SLC2A4,SLC5A5,SOCS1,SOCS3,SOD2	Ap1,CTNNB1,Creb,EGFR,EGR1,ELK1,ESR1,FOS,FOSL1,HRAS,JUN,Mapk,NFKB1,NFkB (complex),NR3C1,PRKCD,RELA,SMAD3,TP53,TSH,phorbol myristate acetate
MAVS	1.291	other		1.894	4.2e-05	CCL5,CXCL2,IFIT1,IL12B,IL6,IL8,SOCS1,SOCS3	Ap1,CREBBP,DDX58,HMGB1,IFIH1,IRF1,IRF3,IRF7,Interferon alpha,MAVS,NFKB1,NFKBIA,NFkB (complex),RELA,STAT1,STAT2,STAT3
ICAM1	3.713	transmembrane receptor		0.447	4.2e-05	CD69,CD80,ICAM1,IL1A,IL1B,IL6,SREBF1,VCAM1	Ap1,FOS,HMGB1,ICAM1,IL4,JUN,LYN,NFKB1,NFKBIA,NFkB (complex),NR3C1,P38 MAPK,PI3K (complex),RELA,SMAD3,STAT,STAT1,STAT3,STAT6,TNF
ANXA1	1.79	other		-1.118	4.2e-05	CCL2,CCR10,CSF1,CXCR4,IL1B,IL6,PLAU,PTGS2	ANXA1,Ap1,CEBPB,ERK1/2,ETS1,HDAC3,JUN,MAPK1,NFKB1,NFKBIA,NFkB (complex),NR3C1,RELA,STAT1,STAT3,TNF,TP53,hydrocortisone
magnolol		chemical - endogenous non-mammalian		-1.741	4.2e-05	BAX,CDKN1A,HIF1A,IL6,IL8,MMP9,NOS2,PTGS2	AMPK,Akt,Ap1,Creb,ELK1,EP300,ETS1,FOS,FOSL1,FOXO1,FOXO3,HMGB1,JUN,JUND,MAPK1,MAPK8,Mapk,NFkB (complex),NR3C1,PPARGC1A,RELA,SIRT1,TP53,magnolol
aldosterone		chemical - endogenous mammalian		1.815	4.22e-05	ADIPOQ,ADM,CCL2,CYBA,ELL,HAS2,ICAM1,IL6,KCNMA1,KCNMB1,LPL,NR3C2,PLAUR,PTGS2,SCNN1A,SERPINE1,SGK1,VCAM1,WNK4	AGT,Ap1,EDN1,EGR1,EP300,FOS,FOXO3,HIF1A,JUN,NADPH oxidase,NFKB1,NFkB (complex),NR3C1,RELA,SRC,STAT3,TP53,aldosterone
vitamin D		chemical drug		1.414	4.4e-05	BAX,CCL2,CDK1,CDKN1A,CYP24A1,FGF23,IL10,IL6,NFKBIA,NOS2,REN,S100A8,SGK1	Ap1,CREB1,CREBBP,EP300,ERK,ETS1,FOS,FOSL1,HIF1A,Insulin,JUN,NFKB1,NFKBIA,NFkB (complex),Nr1h,PPARA,PPARG,RARA,RELA,Rar,Rxr,SP1,SREBF1,STAT1,STAT3,TP53,vitamin D
nifedipine		chemical drug		-0.961	4.4e-05	ABCA1,ADIPOQ,CCL2,CYP17A1,IL1A,IL1B,IL6,NOS2,NR4A1,PTGS2,SERPINB2,SGK1,SLC2A4	Ap1,CEBPB,CREB1,Creb,D-glucose,EP300,ERK1/2,HIF1A,HMGB1,Insulin,JUN,NFKB1,NR3C1,PPARA,PPARG,PPARGC1A,RELA,RXRA,SP1,SREBF1,TP53,nifedipine,norepinephrine
advanced glycation end-products		chemical - endogenous mammalian	Activated	2.772	4.4e-05	ABCA1,BAX,CCL2,CDKN1A,IL6,IL8,MMP1,MMP9,NOS2,PFN1,PTGS2,SERPINE1,VCAM1	Akt,Ap1,CEBPB,Creb,EGFR,EGR1,ELK1,ERK,ESR1,FOS,FOSL1,FOXO1,FOXO3,HMGB1,IL1,JUN,Mapk,NFKB1,NFkB (complex),NR3C1,RELA,SMAD3,TP53,advanced glycation end-products
isoproterenol		chemical drug		-0.463	4.66e-05	ADCY6,ADIPOQ,ADRB2,ALDH3B1,ALOX15,CREM,DHRS3,FOSL1,HMOX1,IL10,IL1B,IL6,JUNB,LEP,LPL,NOS2,NR4A1,REN,TUBB,TUBB3,UCP2	CEBPB,CREB1,CREBBP,Creb,EP300,ESR1,FOXO1,HIF1A,JUN,NFKB1,NFkB (complex),POMC,RELA,STAT1,STAT3,TP53,forskolin,isoproterenol
JAK inhibitor I		chemical - kinase inhibitor		-1.342	4.74e-05	CXCL2,IL19,MMP9,NOS2,PTGS2,SGK1	CEBPB,GSK3B,HMGB1,JAK inhibitor I,JAK2,JUN,NFKB1,NFkB (complex),RELA,STAT1,STAT3,TP53
STAT1/3/5 dimer		complex	Activated	2.433	4.74e-05	BCL3,MMP1,MMP13,PLAU,SOCS2,SOCS3
NTN1	-1.22	other	Inhibited	-2.219	4.74e-05	ACTB,CCL11,CXCL2,IL10,IL6,PTGS2	Ap1,CEBPB,ERK1/2,FOS,JUN,JUND,Jnk,NFKB1,NTN1,RELA,TP53
USP18	1.396	peptidase	Inhibited	-2.236	4.74e-05	IL6,IRF1,IRF9,ISG15,SOCS1,SOCS3	IRF9,NFkB (complex),STAT,STAT1,STAT2,STAT3,USP18
rolipram		chemical drug		-0.239	5.09e-05	CCL2,IL10,IL6,MMP9,PDE4B,PTGS2,PTPN1	Akt,Ap1,CEBPB,ERK1/2,ESR1,FOXO1,FOXO3,HMGB1,IL10,JUN,NFKB1,NFKBIA,NFkB (complex),RELA,STAT1,STAT3,STAT5a/b,TP53,Tnf (family),rolipram
Adaptor protein 1		complex	Activated	2.236	5.09e-05	CD44,IL10,MMP13,MMP9,NOS2,PTGS2,SOD2
ATF3	2.104	transcription regulator		-0.044	5.12e-05	ADIPOQ,ASNS,BIRC3,CCL5,CDK1,CDKN1A,IL12B,IL6,MMP1,MMP13,PENK,PPP1R15A,SERPINE1,SLC11A1	ATF3,Ap1,FOXO3,IFNG,IL4,IRF1,JUN,MYC,NFKB1,NFKBIA,NFkB (complex),NR3C1,REL,RELA,STAT1,STAT3,STAT6,TP53
SP3	1.095	transcription regulator		-0.524	5.15e-05	ABCA1,ACSL1,ASNS,CBS,CDK5R1,CDKN1A,CDKN2C,CYP17A1,EGR1,EIF2AK2,EREG,GDF15,HAS2,IGF1,IGFBP3,IL10,IL1A,LPL,NOS1,PADI4,PKM,PTGS2,PTPN1,SGK1,SLC19A1,SLC2A3,SRC,TSPO	Ap1,ESR1,JUN,NFkB (complex),SP3
ionomycin		chemical reagent		1.825	5.37e-05	BCL2A1,CSF3,EGR1,FOSB,GATA3,GCH1,ICAM1,IL10,IL12B,IL6,LDHA,P2RY2,PTAFR,PTGS2,PTPN1,SGK1,SLC3A2,SOCS2,TLR2	Ap1,FOS,IFNG,IRF1,JUN,MAPK14,NFKB1,NFKBIA,NFkB (complex),REL,RELA,STAT1,STAT3,TNF,TP53,ionomycin
TXN	3.008	enzyme		1.6	5.53e-05	CCND2,CDKN1A,HIF1A,IL6,MMP9,NOS2,SELL,SOD2,TXN	AHR,ARNT,Ap1,EP300,FOS,FOXO3,FOXO4,HIF1A,JUN,MYC,NFKB1,NFKBIA,NFkB (complex),NR3C1,P38 MAPK,REL,RELA,STAT1,STAT3,TP53,TXN
FOXO4	1	transcription regulator		1.818	6.29e-05	ACACA,BCL6,CCND2,CDKN1A,CDKN2B,FASN,HIF1A,IER3,MMP9,PSMD11,SERPINE1,SGK1,SOD2	AHR,ARNT,CTNNB1,EP300,FOXO4,HIF1A,TP53
ATF2	-1.067	transcription regulator		0.808	7.07e-05	ACTB,ASNS,BCKDHA,BCL2A1,IL6,MMP1,MMP13,NOS2,PDGFRA,PENK,PGLYRP2,PLAU,PTGS2,SST	ATF2,Ap1,CREBBP,ETS1,FOS,JUN,JUND,Jnk,NFKB1,NFKBIA,NFkB (complex),NR3C1,P38 MAPK,RELA,TNF,TP53
GNA15	6.927	enzyme			7.16e-05	CASP4,CCL20,CXCL2,FOSL1,FXYD5,HES1,HMOX1,IL6,IL8,MAT2A,MGST1,MT1E,PRRX2,RBP1,SLC29A1,SOD2,THBD,TRIB3,UGDH,VCAN,XDH	Ap1,CHUK,FOS,GNA15,IKBKB,IRF3,JUN,JUND,Jnk,NFKB1,NFKBIA,NFkB (complex),NR3C1,RELA,RELB,STAT1,STAT3,TP53
fenofibrate		chemical drug		-1.578	7.49e-05	ACSL1,CCL2,CD40,ECH1,HMOX1,ICAM1,IL6,IL8,LPL,MITF,MSTN,PTGS2,SERPINE1,SLC2A4,SREBF1	ADIPOQ,AMPK,Ap1,EP300,FOS,FOXO1,HIF1A,Insulin,JUN,NFKB1,NFkB (complex),NR3C1,P38 MAPK,PPARA,PPARG,PPARGC1A,RELA,RETN,SIRT1,SP1,SREBF1,STAT3,TP53,fenofibrate
PP2/AG1879 tyrosine kinase inhibitor		chemical - kinase inhibitor		-1.854	7.52e-05	CDKN1A,CXCL16,HIF1A,HMOX1,ICAM1,IL2RA,IL6,LYN,PAX8,PER1,PLAU,SOD2	Ap1,FOS,IKBKB,JUN,NFKB1,NFKBIA,NFkB (complex),NR3C1,P38 MAPK,PP2/AG1879 tyrosine kinase inhibitor,RELA,SRC,STAT1,STAT3,TP53
plicamycin		chemical drug	Inhibited	-2.547	7.52e-05	ABCA1,ABCG2,AHR,CCL2,CDKN1A,FASN,HIF1A,HMOX1,PLAUR,PROM1,SERPINE1,SOCS3	Ap1,CEBPB,EGR1,ESR1,SP1,TP53,plicamycin
morphine		chemical drug		1.988	7.61e-05	BAX,CALB1,CDKN1A,CNR2,GNAI2,IL12B,IL18,IL1B,IL6,JUNB,MMP9,NET1,NR4A1,PTGS2,TLR2,TXN	Ap1,CEBPB,FOS,GSK3B,JUN,NFE2L2,NFKB1,NFKBIA,NFkB (complex),NR3C1,P38 MAPK,RELA,STAT1,STAT3,TNF,TP53,morphine,nitric oxide
CTNNB1	1.122	transcription regulator	Activated	3.12	7.76e-05	ACTB,ACTR3,ADIPOQ,AES,AIM1,ARL4A,CCND2,CD44,CDK7,CDKN1A,CDKN2D,CSN2,CYP24A1,ECM1,EHD1,F13A1,FAM126A,FCER1G,FSTL3,FZD7,GPR137B,HAPLN1,IDO1,IFITM1,IL1B,IL8,LPL,MFGE8,MITF,MMP1,MMP15,MMP9,MPZ,MSX1,NOS2,NPTX1,NRP2,PCSK6,PFN1,PLAU,PLAUR,PTGS2,RBP4,RETN,SAA1,Saa3,SERPINA1,SERPINE1,SGK1,SLC1A5,SNAI1,STXBP1,SYK,TDGF1,TGM2,TOB2,VCAN	Ap1,CREB1,CREBBP,CTNNB1,EP300,ESR1,FOXO3,HDAC3,Histone h3,JUN,MYC,NFkB (complex),RELA,STAT3,TCF,TP53
pimagedine		chemical drug		-1.914	8.12e-05	CFLAR,HMOX1,ICAM1,IL6,IL8,NOS1,NOS2,SERPINE1	CAT,NFE2L2,NFKB1,NFKBIA,NFkB (complex),RELA,STAT1,STAT3,TP53,heme,pimagedine
KLF2		transcription regulator			8.12e-05	CD36,CD40,HIF1A,IL1B,IL6,PTGS2,SELL,SREBF1	KLF2,NFKB1,NFKBIA,NFkB (complex),RELA,STAT1,STAT3
mangiferin		chemical - endogenous non-mammalian	Inhibited	-2	8.12e-05	ACACA,CD36,DGAT2,HMOX1,ICAM1,MMP1,MMP9,PTGS2	Akt,CAT,Creb,ELK1,FOS,FOSL1,FOXO1,FOXO3,HMGB1,JUN,JUND,MAPK8,Mapk,NFKB1,NFKBIA,NFkB (complex),NR3C1,RELA,STAT1,STAT3,TP53,mangiferin
DUSP1	1.25	phosphatase	Inhibited	-2.022	8.12e-05	CCL4,IL10,IL6,IL8,MMP1,NOS2,PTGS2,SOD2	Ap1,CEBPB,DUSP1,ESR1,FOS,HMGB1,IFNG,IL6,IRF1,JUN,JUND,Jnk,MAPK8,NFKB1,NFKBIA,NFkB (complex),NR3C1,RELA,STAT1,STAT3
alpha-tocopherol		chemical drug	Inhibited	-2.828	8.12e-05	ADIPOQ,BAX,HMOX1,LEP,MMP19,SERPINE1,UCP2,VCAM1	AMPK,Akt,CEBPB,EP300,ESR1,FOXO1,FOXO3,IL1A,IL6,JUN,NFKB1,NFKBIA,NFkB (complex),NR3C1,PPARGC1A,RELA,SIRT1,STAT3,TNF,TP53,alpha-tocopherol
HIF1A	2.356	transcription regulator	Activated	3.877	8.24e-05	ADAM17,ADIPOQ,ADM,CDKN1A,CTSD,CXCR4,EMC9,ENO1,EREG,GAPDH,HIF1A,HIST1H2AC,IGFBP3,IL6,IL8,KIAA1199,KRT19,LDHA,LEP,MANF,METTL23,MMP1,MMP9,MST1R,NOS2,NR4A1,NT5E,PLAC8,PLAUR,RAB20,SERPINE1,SLC29A1,SLC2A4,SRD5A1,TFRC,TLR2,TMPRSS6,VASP,VEGFC	AHR,ARNT,Ap1,CEBPB,CREBBP,CTNNB1,CYR61,EP300,ERK1/2,ESR1,FOXO1,HIF1A,JUN,NFKB1,NFKBIA,NFkB (complex),RELA,TNF,TP53
atorvastatin		chemical drug		-0.34	8.54e-05	ABCA1,ADIPOQ,CCL2,CD55,CYBA,IL10,IL6,LEP,MMP9,NOS1,NOS2,NR1H3,NR4A1,PTGS2,S100B,SERPINE1,SOD1,TLR2,VCAM1	APOE,Ap1,CTNNB1,EP300,FOS,HMGB1,JUN,JUND,Jnk,NADPH oxidase,NFkB (complex),PI3K (complex),PPARA,PPARG,PPARGC1A,RELA,RXRA,SMAD3,SP1,SREBF1,STAT3,atorvastatin
methotrexate		chemical drug		-0.159	8.83e-05	ABCA1,CCL4,CDKN1A,ICAM1,IL1A,IL1B,IL6,IL8,MITF,NOS2,NR4A2,PTGS2,SLC31A2	ALB,Ap1,ESR1,FOS,HIF1A,Hsp27,IKBKB,IL1B,JUN,NFKB1,NFKBIA,NFkB (complex),NR3C1,P38 MAPK,RELA,STAT3,methotrexate
fluvastatin		chemical drug		-0.496	9.45e-05	CD40,CDKN1A,CYBA,GCH1,HMOX1,IL6,IL8,NOS2,SERPINE1,THBD	Akt,Ap1,EP300,FOS,FOXO1,FOXO3,JUN,JUND,Jnk,NFKB1,NFKBIA,NFkB (complex),NR3C1,P38 MAPK,RELA,RHOA,STAT1,STAT3,TP53,fluvastatin
PRKCB	1.443	kinase		1.432	9.45e-05	BAX,CDKN1A,EGR1,ICAM1,IL10,IL6,PTGS2,SERPINE1,SOD2	Akt,Ap1,FOS,FOXO1,FOXO3,HMGB1,JAK2,JUN,MYC,NFKB1,NFKBIA,NFkB (complex),NR3C1,P38 MAPK,PRKCB,RELA,STAT1,STAT3,TP53
NCOR-LXR-Oxysterol-RXR-9 cis RA		complex		-1.492	9.45e-05	ABCA1,ABCG4,ACACA,ARG2,CD36,FASN,LPL,MLXIPL,SREBF1
PTX3	43.494	other		-1.593	9.45e-05	CCL2,CCL5,CX3CR1,GATA3,IGF1,IL6,MMP9,TLR2,TRAF3	CEBPB,ESR1,IL6,NFkB (complex),NR3C1,PTX3,STAT3
IL21	1	cytokine	Activated	2.574	9.45e-05	BCL6,GZMB,IL10,IL21R,IL2RA,MMP9,PRDM1,SOCS3,TRAF3	Ap1,ESR1,IL21,IRF5,JAK3,MYC,MYD88,NFKB1,NFKBIA,NFkB (complex),NR3C1,RELA,STAT1,STAT3,STAT5A,STAT5B,STAT5a/b,STAT6,TP53
BAX	2.041	transporter	Activated	2.121	9.45e-05	BAX,CCL5,CDC25C,CDK1,IFITM1,IFNAR2,IL6,TRAF3,TYK2	BAX,CREBBP,ESR1,IRF3,IRF7,NFKB1,NFKBIA,NFkB (complex),NFkB (family),PARP1,RELA,TP53,TRAF2
estrogen receptor		group		-1.003	9.46e-05	ABCG2,BAX,CALB1,CCND2,CD44,CD68,CDH15,CDH3,CXCR4,CYP2B6,EREG,GATA3,HOXC10,ICAM1,ICAM3,IGF1,IL6,KRT15,KRT19,LYN,MMP1,MMP15,MMP9,MUC15,NT5E,OXTR,PCDH20,PLAU,PLAUR,SELL,SERPINE1,SMAD1,SNAI1,UGT8,VEGFC,WNT3	Ap1,CREBBP,ESR1,ETS1,FOS,FOXO3,HMGB1,JUN,JUND,MYC,NFkB (complex),PI3K (complex),RELA,SMAD3,STAT3,TP53,beta-estradiol,estrogen receptor
ALOX15	-12.367	enzyme		0.156	9.99e-05	ALOX15,BAX,IL1B,IL6,VCAM1	ALOX15,Ap1,CEBPB,Creb,EGR1,ERK1/2,LDL,NFKB1,NFkB (complex),RELA,TP53
hemoglobin		complex		0.152	9.99e-05	ADM,CD163,CDKN1A,HMOX1,REN	CEBPB,ESR1,IL6,NFE2L2,NFkB (complex),NR3C1,STAT3,heme,hemoglobin
mitoxantrone		chemical drug		0.108	9.99e-05	ABCG2,CDKN1A,HIF1A,IL1B,IL8	Ap1,CEBPB,EGR1,EP300,ESR1,FOXO3,JUN,MYC,NFKB1,NFKBIA,NFkB (complex),RELA,RHOA,SP1,STAT1,STAT3,TP53,mitoxantrone
eugenol		chemical - endogenous non-mammalian		-1.067	9.99e-05	IL10,IL6,IL8,PTGS2,SLC2A4	CREBBP,IL8,NFKB1,NFKB2,NFKBIA,NFkB (complex),NFkB (family),RELA,STAT1,STAT3,eugenol
GPS2	1.011	transcription regulator		-1.342	9.99e-05	CCL20,IL8,NFKBIA,RETN,VCAM1	Ap1,Creb,ELK1,FOS,FOSL1,GPS2,HMGB1,JUN,JUND,Jnk,MAPK8,Mapk,NR3C1,RELA,TP53
CLIC4	-1.019	ion channel			9.99e-05	CCL5,CXCL2,IL12B,IL1B,IL6	CLIC4,CREBBP,IRF3,IRF7,JUN,NFKB1,NFKBIA,NFkB (complex),RELA,TNF
sulfasalazine		chemical drug			9.99e-05	ADIPOQ,ICAM1,IL1B,LEP,NFKBIA	ADIPOQ,Ap1,JUN,LEP,NFKB1,NFKBIA,NFkB (complex),NR3C1,PPARA,REL,RELA,STAT3,STAT6,TP53,sulfasalazine
dipyridamole		chemical drug			9.99e-05	CCL2,HMOX1,IL6,MMP9,PTGS2	Ap1,CASP1,Creb,NFE2L2,NFKB1,NFKBIA,NFkB (complex),NR3C1,REL,RELA,SPP1,STAT3,dipyridamole
SYK/ZAP		group	Activated	2.236	9.99e-05	CD69,IL10,MMP1,VCAM1,VEGFC	Ap1,CEBPB,ESR1,FOS,HMGB1,IL6,JUN,NFKB1,NFKBIA,NFkB (complex),NR3C1,P38 MAPK,PI3K (complex),RELA,SMAD3,STAT1,STAT3,SYK/ZAP
blinatumomab		biologic drug	Activated	2.236	9.99e-05	CCL2,CCL4,IL10,IL6,IL8
R-WIN 55,212		chemical reagent	Inhibited	-2.182	9.99e-05	ICAM1,IL1B,IL6,IL8,VCAM1	Akt,FOXO1,FOXO3,NFkB (complex),R-WIN 55,212,RELA,TP53
rottlerin		chemical toxicant	Inhibited	-2.42	0.000108	ABCA1,BAX,CDK6,CDKN1A,HMOX1,ICAM1,IL8,MMP13,MMP9,NOS2,PTGS2,VCAM1	Ap1,EGFR,EGR1,ERK,ESR1,FOS,FOSL1,HMGB1,JUN,JUND,MAPK14,MAPK8,NFkB (complex),NR3C1,P38 MAPK,SMAD3,STAT3,TP53,rottlerin
GHR	-1.189	transmembrane receptor		0.445	0.00011	ADIPOQ,CSN2,IGF1,IGFBP3,LEP,LPL,SOCS2	AR,CEBPA,CEBPB,Creb,ESR1,GH1,GHR,IGF1,JUN,NFkB (complex),PRL,RELA,STAT,STAT1,STAT3,STAT5A,STAT5B,TP53
ellagic acid		chemical - endogenous non-mammalian		-0.378	0.00011	BAX,CDK6,HMOX1,IL1B,MMP1,NQO1,PTGS2	Akt,Ap1,CEBPB,ESR1,FOS,FOXO1,FOXO3,IL6,JUN,NFKB1,NFKBIA,NFkB (complex),NR3C1,P38 MAPK,RELA,STAT1,STAT3,TP53,ellagic acid,prostaglandin E2
myricetin		chemical - endogenous non-mammalian		-0.896	0.00011	EGLN1,IL10,IL6,MMP1,MMP13,PTGS2,SLC16A1	Ap1,ERK,ESR1,FOS,FOSL1,HMGB1,JUN,JUND,Jnk,NFkB (complex),NR3C1,P38 MAPK,PI3K (complex),RELA,SMAD3,TP53,myricetin
piceatannol		chemical - endogenous non-mammalian		-1	0.00011	BCL6,CXCL5,EGLN1,HMOX1,ICAM1,MMP9,PTGS2	Ap1,ERK,FOS,FOSL1,HMGB1,IKK (complex),JUN,NFKB1,NFKBIA,NFkB (complex),NR3C1,P38 MAPK,PI3K (complex),RELA,SMAD3,SRC,STAT3,TP53,piceatannol
TNFAIP3	5.113	enzyme		-1.461	0.00011	CCL20,IL1B,IL6,IL8,NFKBIA,NOS2,SOCS3	Ap1,IL10,IL1B,NFKB1,NFKBIA,NFkB (complex),NR3C1,RELA,STAT1,STAT3,STAT5a/b,TNFAIP3,TP53,TRAF6
CD2	-1.199	transmembrane receptor	Activated	2.646	0.00011	CCL11,CD44,CD48,ICAM1,ITGAL,PTPRC,SELL	Ap1,CD2,CEBPB,CREBBP,ERK1/2,IFNG,IL8,IRF1,NFKB1,NFKBIA,NFkB (complex),RELA,STAT1,STAT3,TP53
GC-GCR dimer		complex	Activated	2.621	0.00011	ADRB2,CD163,IL10,IL1R2,IL1RN,NFKBIA,SLPI
ALB	1.297	transporter	Activated	2.236	0.00011	CCL2,CCL5,IL1B,IL6,IL8,NOS2,PTGS2	ALB,Ap1,FOS,JUN,JUND,Jnk,NFKB1,NFKBIA,NFkB (complex),NR3C1,P38 MAPK,REL,RELA,STAT1,STAT3
bexarotene		chemical drug		-1.263	0.00012	ABCA1,ADRB2,ASNS,CCL2,CTSH,CYCS,DHRS3,EHHADH,ICAM1,IL2RA,KRT15,LPL,MAP3K8,MMP1,PER2,PLAUR,PTGS2,SLC7A5,TGM2,VCAM1	Ap1,EP300,Nr1h,PPARA,PPARG,PPARGC1A,RARA,RXRA,Rar,Rxr,SREBF1,bexarotene
MYC	1.405	transcription regulator		-0.869	0.000125	ACACA,ADM,AHCY,ARF1,ASNS,ATF4,BAX,BCL2A1,BCL6,CCND2,CD44,CD48,CDC25C,CDK1,CDK6,CDK7,CDKN1A,CDKN2B,CFLAR,CSRP2,CYCS,DUSP2,DUSP6,DUSP7,E2F2,E2F3,ECM1,EGLN1,EGR1,EIF4A1,EMP1,ENO1,FASN,FOSL1,FTH1,GAMT,GAPDH,HIF1A,HMOX1,IER3,IFIT1,IL10,IL12B,IL1RAP,IL8,IRF9,ITGAL,LDHA,LEP,LIMS1,MAT2A,MT1E,MTHFR,NFKBIA,OAS1,PKM,PLAU,PLAUR,PPP1R15A,PROM1,REN,SDCBP,SLC11A1,SOD2,TFRC,TSPO	Ap1,CEBPB,EGR1,EP300,ESR1,F2,FOS,FOXO1,FOXO3,HIF1A,JUN,JUND,MYC,NFKB1,NFkB (complex),RELA,SMAD3,SP1,STAT1,STAT3,TP53
ETS2	3.076	transcription regulator		1.48	0.000128	CDKN1A,CSF3,HMOX1,ICAM1,IL12B,IL2RA,MGAT5,MMP13,MMP9,PCSK6,PTHLH	ATF1,Ap1,CEBPB,CREB1,CREBBP,Creb,ERK1/2,ETS2,NFKB1,NFkB (complex),RELA,TP53
ITGAM		transmembrane receptor		1.406	0.000128	CD80,IL10,IL12B,IL1B,IL6,PTGS2	Ap1,F2R,HMGB1,ICAM1,IL10,ITGAM,NFKB1,NFKBIA,NFkB (complex),RELA,STAT1,STAT3,STAT5a/b,Tnf (family)
DDB2	1.18	other		0.362	0.000128	CDKN1A,CFLAR,EIF2AK2,MMP9,NFKBIA,SOD2	Ap1,CEBPB,DDB2,EGR1,ESR1,Histone h3,NFKB1,NFKBIA,NFkB (complex),RELA,SOD2,SP1,STAT1,STAT3,TP53
ADP		chemical - endogenous mammalian		-0.896	0.000128	CCL4,CREM,HMOX1,IL8,REN,SERPINE1	ADP,AMPK,ATP,Akt,Ap1,CREB1,EP300,FOS,FOXO1,FOXO3,IKBKB,JUN,NFKB1,NFKBIA,NFkB (complex),NOTCH1,NR3C1,P38 MAPK,PPARGC1A,RELA,SIRT1,TP53
JAK		group			0.000128	HES6,PTGER2,PTGER4,SOCS1,SOCS2,SOCS3	JAK,STAT
gentamicin		chemical drug	Activated	2.219	0.000128	BAX,CCL2,ICAM1,IL1B,NOS2,VCAM1	CAT,NFKBIA,NFkB (complex),STAT1,STAT3,TP53,gentamicin
ozone		chemical toxicant	Activated	2.213	0.000128	ADIPOQ,CSF3,CXCL2,HMOX1,IL1B,IL6	ADIPOQ,Ccl2,FOXO1,IKBKB,JUN,NFKB1,NFKBIA,NFkB (complex),NR3C1,PPARA,RELA,STAT1,STAT3,TP53,hydrogen peroxide,ozone
tosylphenylalanyl chloromethyl ketone		chemical - protease inhibitor	Inhibited	-2.415	0.000128	CCL2,CXCL2,ICAM1,IL6,NOS2,VCAM1	Ap1,CEBPB,ESR1,IL1B,IL6,NFKB1,NFKBIA,NFkB (complex),NR3C1,REL,RELA,STAT1,STAT3,TP53,tosylphenylalanyl chloromethyl ketone
ATP		chemical - endogenous mammalian		-0.742	0.00013	BAX,CCL4,CD14,IL6,IL8,MMP1,MMP13,NOS1,NOS2,REN,SERPINE1,SREBF1,TUBB3,TXN	ATP,Ap1,EP300,FOS,HMGB1,IL1B,JUN,LEP,NFKB1,NFKBIA,NFkB (complex),NR3C1,PI3K (complex),RELA,RHOA,SMAD3,STAT3,STAT6
bleomycin		chemical drug	Activated	2.607	0.000131	CCL2,CCL5,CDKN1A,CTSD,CTSS,FOSL1,ICAM1,IGF1,IL18,IL1B,IL4R,KLF15,LMNB1,MAP3K6,MMP9,NR4A1,SDC4,SERPINE1,SMAD1,SOCS2,TLR2	Ap1,EGR1,FOS,HGF,IFNG,IL4,IRF1,JUN,NFKB1,NFKBIA,NFkB (complex),RELA,SMAD3,SP1,STAT1,STAT3,STAT6,TNF,Tgf beta,bleomycin
ASAH1	1.404	enzyme		0.626	0.000146	CCL5,CERS1,CERS3,CERS6,CYP11A1,CYP17A1,NR4A1,NR4A2,NR4A3,TSPO	ASAH1,NFkB (complex),PPARA,PPARG,SREBF1,fatty acid
LEPR	9.104	transmembrane receptor		0.239	0.000146	ACACA,IGF1,IGFBP3,IL6,LEP,NOS2,RETN,SOCS3,SREBF1,UCP2	AR,Ap1,CEBPB,Creb,ELK1,FOSL1,GH1,HMGB1,IL1B,JUN,LEP,LEPR,Mapk,NFKB1,NFKBIA,NFkB (complex),NR3C1,PI3K (complex),RELA,SMAD3,STAT3,STAT5A,STAT5B,STAT6,TP53
emodin		chemical drug		-0.497	0.000146	ADIPOQ,BAX,CXCR4,IL8,LEP,LPL,MAP3K5,MMP9,SOD1,SOD2	Ap1,CEBPB,EGR1,ERK1/2,FOS,FOXO1,HIF1A,JUN,JUND,Jnk,NFKB1,NFkB (complex),NOS2,NR3C1,P38 MAPK,PPARG,RELA,RXRA,SP1,TP53,emodin,troglitazone
IL1R1	1.032	transmembrane receptor		0.573	0.000146	IGF1,IL10,IL18,IL1B,IL1RAP,IL6,LEP,MMP9	Ap1,CEBPB,HMGB1,IL1,IL1A,IL1B,IL1R1,IRF5,MYD88,NFKB1,NFKBIA,NFkB (complex),NR3C1,RELA,STAT3,Tnf (family)
JAK3	3.277	kinase		0.447	0.000146	CD274,CDK6,CSF3,GATA3,IL10,IL2RA,IRF1,TUBB3	Ap1,IL10,IRF9,JAK1,JAK3,NFkB (complex),RELA,STAT,STAT1,STAT2,STAT3,STAT5B,STAT5a/b,STAT6
SOD2	7.801	enzyme		0.133	0.000146	CDKN1A,HMOX1,IL6,MMP1,MMP13,PTGS2,SERPINE1,SOD2	Akt,Ap1,FOS,FOXO1,FOXO3,HMGB1,JUN,JUND,Jnk,MYC,NFKB1,NFkB (complex),NR3C1,P38 MAPK,RELA,SOD2,STAT3,TP53,reactive oxygen species
LGALS1	1.736	other	Activated	2.747	0.000146	AHR,CD69,CXCL16,IL10,IL2RA,LEP,PTX3,SERPINE1	IL2,IRF1,LGALS1,NFKB1,NFkB (complex),STAT1,STAT3
tempol		chemical drug	Inhibited	-2.157	0.000146	GCH1,ICAM1,IL8,NOS2,PTGS2,RRAD,SERPINE1,VCAM1	Ap1,CREBBP,ESR1,FOS,HMGB1,Hsp27,IL8,JUN,NFKB1,NFKBIA,NFkB (complex),NR3C1,P38 MAPK,PI3K (complex),REL,RELA,SMAD3,STAT3,tempol
CYR61	1.88	other	Activated	2.617	0.000152	BAX,CCL2,CDKN1A,HIF1A,IL1B,ITGA2,ITGB3,MMP1,NR4A1,PLAU,SERPINE1,VEGFC	Ap1,CEBPB,CYR61,ERK1/2,ESR1,FGF2,FOS,FOSL1,JUN,NFKB1,NFKBIA,NFkB (complex),NR3C1,P38 MAPK,RELA,STAT1,STAT3,TP53
Ccl2		other		0.563	0.000155	ADIPOQ,CCL5,CSF1,IL10,IL6,ITGB3,LEP,LPL,SLC2A4	CEBPB,CREB1,Ccl2,ESR1,IFNG,IL1B,IL6,IRF1,JUN,NFKB1,NFKBIA,NFkB (complex),NR3C1,POMC,RELA,STAT1,STAT3,TNF
BAPTA-AM		chemical reagent		-0.227	0.000155	CDKN1A,CXCL11,EGR1,IL6,MMP13,PTGS2,SOCS1,SOCS2,SOCS3	AHR,ATF2,Ap1,BAPTA-AM,EGR1,ESR1,ETS1,FOS,HMGB1,JAK2,JUN,JUND,MAPK1,MAPK8,NFKB1,NFkB (complex),NR3C1,PPARG,RXRA,SP1,STAT1,STAT3,TP53,arachidonic acid,estrogen receptor
immune complex		complex			0.000163	IL1RN,SOCS1,SOCS3,VCAM1
P2RX7	1.337	ion channel			0.000163	BAX,CCL2,IL1B,IL6	Ap1,CEBPB,ERK,ERK1/2,FOS,FOSL1,IL18,IL1RN,JUN,NFKB1,NFkB (complex),P2RX7,PRKCD,RELA,STAT3,TP53
2-mercaptoacetate		chemical - endogenous non-mammalian			0.000163	CXCL2,IL10,IL12B,IL6	2-mercaptoacetate,Ap1,CRH,Creb,IL4,JUN,JUNB,NFKB1,NFKBIA,NFkB (complex),RELA,STAT1,STAT3,STAT6,TNF
racemic flurbiprofen		chemical drug			0.000163	HPGD,MMP9,PTGS2,THRSP	Ap1,CREBBP,IL8,NFKBIA,NFkB (complex),PTGS2,RELA,STAT3,TP53,racemic flurbiprofen
UNC5B	-1.643	transmembrane receptor	Inhibited	-2	0.000163	CCL11,CXCL2,IL10,IL6
2-cyclohexen-1-one		chemical - endogenous non-mammalian	Inhibited	-2	0.000163	ICAM1,NOS2,PTGS2,VCAM1
IRF8	-1.198	transcription regulator	Activated	2.051	0.000167	BAX,BCL6,CD14,EGR1,IDO1,IFI6,IL12B,IL18,IL1B,ISG15,MMP9,NOS2,TYROBP	Ap1,IFNG,IL10,IRF1,IRF8,IRF9,JUN,NFKB1,NFkB (complex),RELA,SPI1,STAT,STAT1,STAT2,STAT3,STAT5a/b,TP53
NEUROG1	1	transcription regulator	Inhibited	-2.138	0.000172	CCND2,F2RL2,FAM65B,GFPT2,HAS2,IL6,ITGB3,KIAA1199,LCP1,LRRN3,MMP9,NOG,PPIC,TACR1	CREB1,CREBBP,EP300,JUN,NEUROG1,NFkB (complex),STAT3
celecoxib		chemical drug		-1.651	0.000181	ABCG2,BAX,BCL2A1,CD68,CDKN1A,CFLAR,CTSK,GDF15,HMOX1,MMP13,MMP9,NOS2,PTGS2,SERPINE1,SLC25A4,TNFRSF1B,VCAM1,VEGFC	Akt,Ap1,CEBPB,ESR1,FOS,FOXO1,FOXO3,IL6,JUN,NFKB1,NFKBIA,NFkB (complex),NR3C1,P38 MAPK,PTGS2,RELA,STAT3,TNF,TP53,celecoxib
LIF	1.758	cytokine		1.889	0.000184	CDKN1A,CYP11A1,CYP17A1,E2F2,HES1,IFI16,IGF1,IL1B,IL34,IL6,IL6ST,IL8,IRF1,JUNB,LEP,LIMS1,MMP1,MMP13,PIM1,PTPN1,SOCS1,SOCS2,SOCS3,SOD2,TMEM176B	ATF2,CEBPA,CEBPB,CREB1,JUN,LIF,NFKB1,NFkB (complex),POMC,PRL,RELA,STAT,STAT1,STAT3,STAT5A,STAT5B,TP53
MAPK3	1.494	kinase		1.729	0.000186	B4GALT1,CD69,CDKN2B,CYP24A1,EGR1,IL2RA,IL6,IL8,MMP1,MMP9,PTGS2	Ap1,CEBPB,CREB1,CREBBP,DUSP1,EP300,ERK1/2,ESR1,ETS1,JUN,MAPK1,MAPK3,NFKB1,NFkB (complex),RELA,STAT3,TP53
NR4A2	-2.177	ligand-dependent nuclear receptor		0.612	0.000186	ADCYAP1,ADM,CFLAR,IL8,MMP1,MMP13,MMP9,PRKAA2,SESN3,SOD1,ZBP1	CREBBP,IL8,NFKBIA,NFkB (complex),NR4A2,RELA,STAT3
ADRA1B	1.31	G-protein coupled receptor		-1	0.000186	ADRA1A,CDKN1A,CREM,CSRP2,EGR1,IL6,IL6ST,LEP,NFIX,NR4A1,NR4A2	ADRA1B,Ap1,CREB1,Creb,ETS1,FOS,JUN,MAPK3,NFKB1,NFKBIA,NFkB (complex),NR3C1,RELA,STAT1,STAT3,TP53,epinephrine,norepinephrine
GnRH-A		chemical reagent		1.388	0.000196	AGPAT1,CD53,CD68,CDKN1A,CREM,EGR1,FOSB,FOSL1,FXYD5,JUNB,NR4A1,PER1,PPP1R15A,RRAD,SAG,SERPINE1,SNN	Ap1,ETS1,FOS,GnRH-A,HMGB1,JUN,JUND,MAPK1,MAPK8,NFkB (complex),NR3C1,P38 MAPK,TP53
triamcinolone acetonide		chemical drug		0	0.000201	AQP3,CASP4,CD44,EGR1,IGFBP3,JUNB,KLF15,MMP13,MT1E,NOS1,NOS2,OSBP,PF4,PLXNC1,RASL11B,RNF41,SCNN1D,SEMA6A,SOAT1	Ap1,FOS,JUN,NFkB (complex),NR3C1,RELA,triamcinolone acetonide
tamoxifen		chemical drug		1.699	0.00021	ABCG2,ADM,CDK6,CDKN1A,CTSD,CYP2B6,GAPDH,HES1,IER3,IGF1,IGFBP3,IL1RN,IRF1,ISG20,JUNB,MMP1,MX1,PFN1,PTGS2,SLC2A3,SLC7A5,SNAI1,SOD2	AHR,Akt,Ap1,CEBPA,Creb,ESR1,FOXO1,FOXO3,IGF1,JUN,MYC,NFKB1,NFKBIA,NFkB (complex),NR3C1,REL,RELA,SP1,STAT3,TP53,estrogen receptor,tamoxifen
VEGFA		growth factor	Activated	3.055	0.00021	BCL2A1,CCL2,CDC25C,CXCR4,E2F2,E2F3,EGR1,ICAM1,IL6,JUNB,MMP15,MMP9,PLAU,SERPINE1,SOD2,VCAM1	Akt,Ap1,CEBPB,ERK1/2,ESR1,FOXO1,FOXO3,IL6,NFKB1,NFKBIA,NFkB (complex),NR3C1,REL,RELA,STAT3,TP53,VEGFA
POMC	-1.432	other		0.98	0.000211	CYP11A1,CYP17A1,FOSL1,IL10,IL6,JUNB,LEP,NOS2,NR4A1,NR4A2,NR4A3,SOD2	Ap1,CRH,Creb,FOS,JUN,JUNB,LEP,NFKB1,NFKBIA,NFkB (complex),POMC,PPARA,PPARG,RELA,SREBF1,STAT3,STAT6,TNF,fatty acid,prostaglandin E2
CCL2	7.514	cytokine		0.769	0.000211	ABCA1,CCL5,CD40,CD80,CXCL2,IGF1,IL10,IL1B,IL6,MMP1,MMP9,VCAM1	Ap1,CCL2,ESR1,FOS,HMGB1,JUN,JUND,Jnk,NFKB1,NFKBIA,NFkB (complex),PI3K (complex),RELA,SMAD3,STAT1,STAT3,TNF
U73122		chemical reagent		-1.912	0.000216	CDC25C,E2F2,E2F3,ICAM1,IL6,OXTR,PTGS2	ATF2,Ap1,CEBPB,ELK1,ERK1/2,FOS,HMGB1,IKBKB,JUN,NFKB1,NFKBIA,NFkB (complex),NR3C1,PRKCB,PRKCD,RELA,TP53,U73122,histamine
C5	1.373	cytokine	Activated	2.552	0.000216	CXCL2,ICAM1,IL10,IL1B,IL6,IL8,VCAM1	Ap1,C5,CCL2,FOS,HMGB1,ICAM1,JUN,NFKBIA,NFkB (complex),NR3C1,P38 MAPK,PI3K (complex),RELA,SMAD3,STAT3,histamine
C3	1.049	peptidase	Activated	2.368	0.000216	CXCL2,IL10,IL1B,IL6,IL8,LEP,THBD	Ap1,C3,C5,FOS,HMGB1,IL10,JUN,NFKBIA,NFkB (complex),RELA,STAT1,STAT3,STAT5a/b,histamine,prostaglandin E2,zymosan
oleanolic acid		chemical - endogenous non-mammalian	Inhibited	-2.236	0.000216	AHR,CDKN1A,CXCL11,HMOX1,NOS2,RETN,SOCS3	Akt,Ap1,EP300,FOXO1,FOXO3,JUN,NFE2L2,NFKB1,NFkB (complex),RELA,RHOA,STAT1,STAT3,TP53,nitric oxide,oleanolic acid
captopril		chemical drug		0	0.000218	CSRP2,GNAI2,HMOX1,IL1RN,IL6,MMP9,MYO6,NOS2,PTGS2,REN	AGT,Ap1,EGR1,EP300,FOXO3,JUN,LEP,NFkB (complex),RELA,STAT6,TP53,captopril
CCL11	6.616	cytokine	Activated	3.122	0.000218	CCL11,CCL16,CCL2,CCR3,CXCL11,CXCL5,IL6,IL8,LEP,VEGFC	Ap1,CCL11,CEBPB,ERK1/2,ETS1,HMGB1,IL4,JUN,MAPK1,NFKB1,NFkB (complex),RELA,STAT1,STAT3,STAT6,TP53,reactive oxygen species
cobalt chloride		chemical reagent	Activated	3.077	0.000218	ADM,CDKN1A,HIF1A,HMOX1,IL8,LEP,PLAUR,PROM1,SORL1,TFRC	AHR,ARNT,Akt,Ap1,EP300,FOS,FOXO1,FOXO3,FOXO4,HIF1A,HMGB1,JUN,MYC,NFkB (complex),NR3C1,P38 MAPK,PI3K (complex),RELA,SMAD3,SP1,TP53,cobalt chloride
losartan potassium		chemical drug		-0.907	0.000221	ARAP1,EGR1,IL18,IL6,IL8,MMP9,NOS2,NR3C2,PTGS2,PTHLH,REN,SERPINE1,TUBB3,UCP2,VCAM1	AGT,Ap1,Creb,EGR1,ELK1,EP300,FOS,FOSL1,FOXO3,HMGB1,JUN,JUND,Jnk,MAPK8,Mapk,NFkB (complex),NR3C1,PI3K (complex),RELA,SMAD3,TP53,losartan potassium
DYSF	1.418	other			0.000221	ABCA1,ACTG1,ACTR3,ANXA2,CD48,CD53,CD68,CTSH,CTSS,CYBA,EVI2A,GPR137B,GPR65,LCP1,PDGFRA
MAPK14	-1.028	kinase	Activated	3.37	0.000224	BAX,HAS2,HMOX1,ICAM1,IL10,IL12B,IL6,IL8,JUNB,MMP13,MMP9,NOS2,PLAU,PLAUR,PTGS2,SGK1,SOCS3,TGM2	Ap1,CEBPB,ERK,ESR1,FOS,FOSL1,IL6,JUN,JUND,Jnk,MAPK14,NFKB1,NFKBIA,NFkB (complex),NR3C1,RELA,STAT1,STAT3,TP53
SMAD7	-1.259	transcription regulator		-1.307	0.000224	CCL2,CDKN1A,CFLAR,FSTL3,HMOX1,ICAM1,IL1B,MMP1,NFKBIA,NOS2,SERPINE1,SLC5A5,TPM3	Ap1,CEBPB,DAXX,EP300,FOS,HMGB1,JUN,NFKB1,NFKBIA,NFkB (complex),NR3C1,P38 MAPK,PI3K (complex),RELA,SMAD1,SMAD3,SMAD4,SMAD7,SP1,STAT1,STAT3
trichostatin A		chemical drug		1.352	0.000225	ABCA1,ACTB,ADAMTS5,ALPL,BAX,CA6,CD44,CDC25C,CDK1,CDKN1A,CDKN2B,CDKN2D,COCH,COLEC12,CSF3R,DIRAS3,DOK2,FASN,HES1,HIF1A,ICAM1,IGFBP3,IL10,IL2RA,IL6,IL8,IRF1,LEPR,MMP1,MMP13,MMP9,NFKB2,NFKBIA,NOTCH2,NR1H3,OSM,OXTR,PCDH20,PENK,PIM1,PLAU,PTGS2,RCL1,RELB,SDC2,SLC5A5,SOCS1,SREBF1,TGM2,TLR2,TNFRSF1A,TRAF3,UBE2H,VCAM1,WTAP	Ap1,CEBPB,ERK1/2,ESR1,HMGB1,IKBKB,IL6,NFKB1,NFKBIA,NFkB (complex),NR3C1,REL,RELA,SP1,STAT3,TP53,trichostatin A
RARB		ligand-dependent nuclear receptor		0.281	0.000227	BCL2A1,CDKN2B,CXCL2,EGR1,HNF1B,ICAM1,IGFBP3,IL1B,IL6,IL8,PTGS2,THBD,UBA7,VEGFC	ATF2,Ap1,CEBPA,CEBPB,ESR1,FOS,JUN,JUND,NFkB (complex),RARA,RARB,SP1,TP53,isotretinoin,tretinoin
lactacystin		chemical - protease inhibitor		0.784	0.000242	ADRB2,ASNS,BAG3,CDKN1A,CFLAR,CTSD,CXCR4,FOSL1,GATA3,HIF1A,HMOX1,NCS1,NFKBIA,NOS1,NOS2,NR1H3,NR4A1,PXN,SLC3A2,TACSTD2,THRB,TXNRD1	AHR,AKT1,ARNT,CEBPB,CREB1,Creb,EGF,EP300,ESR1,FOXO1,FOXO4,HIF1A,HTT,NR3C1,PPARA,PPARG,PPARGC1A,RELA,RXRA,SMAD3,SP1,SREBF1,STAT3,TP53,lactacystin
MMP14	1.492	peptidase		0.207	0.000244	CCL5,CDKN1A,CSN2,IL10,IL12B,IL6,PIK3CD,PTGS2,SLCO2A1	Akt,Ap1,CEBPB,ERK1/2,FOS,FOXO1,FOXO3,JUN,JUND,Jnk,MMP14,NFKB1,NFKBIA,NFkB (complex),NR3C1,P38 MAPK,RELA,TNF,TP53
pravastatin		chemical drug		-0.283	0.000249	ADCYAP1R1,ADIPOQ,CCL2,HMOX1,ICAM1,IL10,IL6,NOS2	ADIPOQ,Akt,CD40LG,EGR1,F2,FOXO1,FOXO3,HIF1A,Insulin,NFKB1,NFkB (complex),PPARA,PPARG,RELA,SP1,SREBF1,STAT1,STAT3,STAT6,TP53,pravastatin
ADORA2A	6.67	G-protein coupled receptor		-1.463	0.000249	ABCA1,IL10,IL12B,IL6,MMP9,NFKBIA,PENK,PPP1R1B	ADORA2A,Ap1,CEBPB,ESR1,IL10,IL6,JUN,NFKB1,NFKBIA,NFkB (complex),NR3C1,RELA,STAT1,STAT3,STAT5a/b,TNF,pentoxifylline
dexamethasone phosphate		chemical drug			0.000249	BCL6,CXCR4,GPD1,MT1E,NFKBIA,PLEKHF1,SCN7A,SGK1	Ap1,FOS,JUN,NFkB (complex),NR3C1,RELA,dexamethasone phosphate
CBL	1.571	transcription regulator			0.000249	CFLAR,CFTR,CSF2RB,JAK2,LEP,LYN,PDGFRA,PXN	AKT1,CBL,ESR1,FOXO1,NR3C1,RELA,SP1
E. coli B5 lipopolysaccharide		chemical - endogenous non-mammalian	Activated	2.762	0.000249	CCL11,CCL2,CCL4,CXCL2,IL10,IL1A,IL6,TLR2	Ap1,CEBPB,E. coli B5 lipopolysaccharide,ERK1/2,IL10,IL1B,JUN,NFKB1,NFKBIA,NFkB (complex),NR3C1,REL,RELA,STAT1,STAT3,STAT5a/b,TNF,TP53
decitabine		chemical drug	Activated	2.319	0.000253	BAX,CCND2,CD44,CDK1,CDKN1A,CDKN2B,CFTR,CYP11A1,CYP17A1,CYP24A1,DIRAS3,GDF15,HPGD,HRASLS,HTR1B,IFI16,IFITM1,IGFBP3,IL6,KRT15,LEPR,MX1,OAS1,PER2,PTGS2,S100A2,SLC19A1,SLC2A3,SYK,TFRC,THBD	ATF1,Akt,Ap1,CEBPB,CREB1,CREBBP,Creb,EP300,FOXO1,FOXO3,HDAC1,HDAC2,JUN,MYC,NFkB (complex),RARB,RELA,SP1,STAT1,STAT3,TP53,decitabine
DDX58	1.177	enzyme	Activated	3.26	0.000263	CCL5,EIF2AK2,IFIT1,IFIT3,IL6,IRF1,ISG15,ISG20,PTGS2,SOCS1,SOCS3	Ap1,CREBBP,DDX58,IKBKE,IRF3,IRF7,Ifn,MAVS,NFKB1,NFKBIA,NFkB (complex),RELA,SMARCA4,STAT1,STAT2,STAT3
apigenin		chemical - endogenous non-mammalian	Inhibited	-2.039	0.000263	BAX,CCL4,CDKN1A,HMOX1,ICAM1,IL6,IL8,MMP1,MMP9,PTGS2,VCAM1	Ap1,CEBPB,ERK,ESR1,FOS,FOSL1,IL6,JUN,JUND,NFKB1,NFKBIA,NFkB (complex),NR3C1,P38 MAPK,RELA,STAT1,STAT3,TP53,apigenin
cisplatin		chemical drug	Activated	2.057	0.000272	ACTB,ANKFY1,ATF4,ATXN1,BAG5,BAX,CCL2,CCL5,CDKN1A,CDKN2B,CXCL5,DMXL2,EGR1,FASN,GDF15,HIF1A,HMOX1,ICAM1,IFI6,IFITM1,IL1A,IL1B,IL4R,IL6,IL6ST,IL8,KCNK5,KRT19,MARCKS,MX1,NAV3,NCF2,NOS2,NOXA1,PCDH20,POU2F1,PXN,RAB27B,SERPINE1,SLC2A3,SMARCB1,SOD1,TARSL2,TNFAIP8,UCP2,WNT3,ZNF436	ALB,AMPK,Ap1,EP300,FOS,FOXO1,FOXO3,HIF1A,JUN,MYC,NFKB1,NFkB (complex),NR3C1,P38 MAPK,PPARGC1A,RELA,SIRT1,STAT3,TNFRSF1A,TP53,cisplatin
PPARGC1A	-2.522	transcription regulator		0.357	0.000275	ACACA,ACADVL,ADIPOQ,BAX,CDKN1A,CYCS,CYP2B6,FASN,IL1RN,LDHA,LPIN1,PRDX5,RBP4,SLC2A4,SOD1,SOD2,SREBF1,UCP2	EP300,HIF1A,Insulin,NFkB (complex),PPARA,PPARG,PPARGC1A,RARA,RELA,RXRA,SP1,SREBF1,THRB,fatty acid
STAT4		transcription regulator		1.502	0.000289	ATF4,C10orf54,CCL2,FCER1G,FZD7,HES6,IER3,IL18R1,IL18RAP,IL2RA,IRF1,ISG15,ISG20,LPIN1,MAP3K8,MBOAT2,MT1E,MTHFS,PER1,PKP2,PLAC8,RAMP1,RASL12,RGS16,RNF130,RRAD,SERPINE1,SH3BP4,SLC2A3,SMPDL3A,SOCS3	Ap1,CREBBP,IL12 (complex),IL4,JUN,NFkB (complex),STAT1,STAT3,STAT4,STAT6
tyrphostin AG 1478		chemical - kinase inhibitor	Inhibited	-2.744	0.000289	BTC,CCL2,CDKN1A,CXCR4,ICAM1,IL6,IL8,MMP1,MMP13,MMP9,PLAU,PTGS2	Ap1,CEBPB,EGFR,EGR1,EP300,ERK1/2,ESR1,ETS1,HMGB1,JUN,MAPK1,NFKB1,NFkB (complex),PI3K (complex),RELA,RHOA,SMAD3,STAT3,TP53,tyrphostin AG 1478
octanoic acid		chemical - endogenous mammalian		0.896	0.00029	CD36,DGAT2,FASN,LEP,LPL,SREBF1
Hsp27		group		0.882	0.00029	BAX,CDKN1A,GCH1,IL8,NOS2,PTGS2	Akt,Ap1,FOS,FOXO1,FOXO3,HMGB1,Hsp27,IL1B,JUN,JUND,MAPK8,NFKB1,NFKBIA,NFkB (complex),NR3C1,P38 MAPK,RELA,STAT1,STAT3,TP53
hydrochloric acid		chemical - endogenous non-mammalian		0	0.00029	CCL11,CCL2,CXCL2,HSH2D,IL6,IL8	CREBBP,IL8,NFKBIA,NFkB (complex),RELA,STAT3,hydrochloric acid
prostaglandin J2		chemical - endogenous non-mammalian		-0.391	0.00029	CFLAR,GDF15,IL6,IL8,PTGS2,SLC2A4	Akt,Ap1,CEBPB,EP300,ERK1/2,FOXO1,FOXO3,JUN,MYC,NFKB1,NFKBIA,NFkB (complex),PPARA,PPARG,PPARGC1A,RELA,RXRA,SREBF1,STAT3,TP53,prostaglandin A1,prostaglandin J2
BCL2L11		other		-0.585	0.00029	BAX,CCL5,CXCL2,IL10,IL1B,IL6	Ap1,BAK1,BAX,BCL2L11,FOS,IRF3,JUN,NFKB1,NFKBIA,NFkB (complex),NR3C1,P38 MAPK,RELA,STAT1,STAT3
NPM1	1.268	transcription regulator		-0.83	0.00029	CCL2,CCL4,CSF1,CXCL2,IL6,SOD2	FOXO3,JUN,MYC,NFKB1,NFKBIA,NFkB (complex),NPM1,RELA,STAT1,STAT3,TP53
silicon dioxide		chemical drug	Activated	2.425	0.00029	CCL2,FOSL1,IL12B,IL1B,IL8,JUNB	ALB,Ap1,ERK,ESR1,FOS,FOSL1,HIF1A,JUN,NFKB1,NFKBIA,NFkB (complex),RELA,STAT1,STAT3,TNF,TP53,silicon dioxide
SMAD3	1.076	transcription regulator		0.208	0.000293	CDKN1A,CDKN2B,EGR1,EREG,FSTL3,GZMB,HAS2,HMOX1,IL1B,IL6,JUNB,MBOAT2,MMP1,MMP13,MMP9,MSTN,NET1,NOS2,PTHLH,SERPINE1,SLC5A5,SNAI1,TPM3	Ap1,CEBPB,DAXX,FOS,HIF1A,JUN,NFKB1,NFkB (complex),NR3C1,P38 MAPK,RELA,SMAD1,SMAD3,SMAD4,SMAD7,SP1,STAT1,TGFB1,Tgf beta
L-triiodothyronine		chemical - endogenous mammalian		0.823	0.000296	ACSL1,ADAMTS5,ADIPOQ,ADM,CD44,CYP11A1,EHHADH,FASN,HIF1A,IGF1,IGFBP3,IL6,LDHA,LEP,NOS2,NR1H3,NR4A1,NRGN,OAT,REN,SREBF1,THRB,THRSP,UCP2	CEBPB,EP300,ESR1,FOXO1,HIF1A,Insulin,L-triiodothyronine,NFkB (complex),PPARA,PPARG,PPARGC1A,RXRA,SP1,SREBF1,STAT5A,THRA,THRB
Pam3-Cys		chemical toxicant		1.973	0.000317	CCL2,IL10,IL1B,NOS2,TLR2	Ap1,CREBBP,FOS,IL10,IL12 (complex),IL1RN,JUN,NFKB1,NFKBIA,NFkB (complex),NR3C1,P38 MAPK,Pam3-Cys,RELA,STAT1,STAT3,STAT4,STAT5a/b
PTGER4	2.176	G-protein coupled receptor		1.067	0.000317	EGR1,HAS2,IL10,IL6,IL8	Ap1,CEBPB,CREB1,CREBBP,Creb,EP300,ERK1/2,FOS,IFNG,IRF1,JUN,NFKB1,NFkB (complex),PTGER4,RELA,STAT1,STAT3,TP53,prostaglandin E2
APOC3	1.154	transporter		0.447	0.000317	ADIPOQ,CCL2,IL6,LEP,VCAM1	APOC3,Ap1,FOS,JUN,NFKB1,NFKBIA,NFkB (complex),NR3C1,P38 MAPK,REL,RELA
mesalamine		chemical drug		0.277	0.000317	CD274,HMOX1,HPGD,PTGS2,SOD2	Akt,CEBPB,ESR1,FOXO1,FOXO3,IFNG,IKBKB,IL6,IRF1,JUN,NFKB1,NFKBIA,NFkB (complex),NR3C1,RELA,STAT1,STAT3,TNF,TP53,mesalamine
orotic acid		chemical - endogenous mammalian			0.000317	ACACA,FASN,NR1H3,SLC2A4,SREBF1	AMPK,EP300,ESR1,FOXO1,PPARG,PPARGC1A,SIRT1,SREBF1,TP53,orotic acid
IKBKG	1	kinase			0.000317	BAX,ICAM1,IKBKE,ISG15,TNFAIP3	Ap1,CREBBP,IKBKG,IRF3,IRF7,IRF9,NFKB1,NFKBIA,NFkB (complex),NR3C1,REL,RELA,STAT,STAT1,STAT2,STAT3
ACO1	-1.381	enzyme			0.000317	FTH1,GAPDH,IGF1,IGFBP3,TFRC
levofloxacin		chemical drug			0.000317	CDKN1A,HAS2,IL1A,IL6,IL8
IFNK	-1.33	cytokine	Activated	2.236	0.000317	EIF2AK2,IRF1,MX1,OAS1,ZBP1
vorinostat		chemical drug		-1.934	0.000318	BAX,CD69,CDKN1A,CFLAR,HPGD,IL1B,IL6,IRF1,MFGE8,MMP9,NFE2,NOS2,OSM,PTGS2,SOCS1,SOCS3,SPI1,TNFRSF1A,TXN,VEGFC	Akt,Ap1,FOXO1,FOXO3,HMGB1,IL10,IL18,JAK2,JUN,NFKB1,NFKBIA,NFkB (complex),RELA,STAT1,STAT3,STAT5a/b,TP53,vorinostat
IRF2	1.295	transcription regulator		-0.781	0.000319	CDKN1A,CFTR,EIF2AK2,IL12B,IL1B,IL6,ISG15,OAS1,SOCS1,VCAM1	IRF1,IRF2,IRF8,Ifn,NFKB1,NFkB (complex),RELA,SMARCA4,SPI1,STAT1,STAT2,STAT3
propofol		chemical drug		-1.601	0.000319	BAX,CCL2,CD14,EGR1,HMOX1,MMP9,NOS2,PF4,SOD1,SOD2	Akt,Ap1,ERK,FOS,FOSL1,FOXO1,FOXO3,JUN,JUND,Jnk,NFkB (complex),NR3C1,P38 MAPK,RELA,TP53,propofol,superoxide
IL7	1.083	cytokine	Activated	2.005	0.000319	CCL2,CDKN1A,CTSK,IL2RA,IL6,IL7R,JAK3,MMP13,PIM1,SOCS3	Ap1,CEBPB,ESR1,HMGB1,IL4,IL6,IL7,JUN,NFKB1,NFkB (complex),NR3C1,PI3K (complex),RELA,SMAD3,STAT1,STAT3,STAT5B,STAT6,TP53
FOXO1	-1.345	transcription regulator	Activated	3.178	0.000345	ADIPOQ,BAX,BCL2A1,BIRC3,CCL4,CD40,CDKN1A,CDKN2B,CFLAR,GPD1,IER3,IGF1,IL18,IL6,IL8,MMP1,PPP1R15A,SELL,SERPINE1,SESN3,SGK1,SOD2,VCAM1	CEBPB,CREBBP,EGF,EP300,ESR1,FOXO1,IL6,IRF3,IRF7,NFkB (complex),NR3C1,PPARA,PPARG,PPARGC1A,RELA,RXRA,SMAD3,SREBF1,STAT3,TP53,fatty acid
Pdgf (complex)		complex	Activated	2.721	0.00036	CCL2,CCND2,CDK6,CDKN1A,CDKN2B,CYBA,EGR1,FOSB,HIF1A,HMOX1,JUNB,MMP1,PLAUR,PTGS2,THBD	Ap1,CTNNB1,ERBB2,ETS1,FOS,HRAS,JUN,MAPK1,NFKB1,NFKBIA,NFkB (complex),Pdgf (complex),Ras,SMAD3,SP1,SRC,STAT3,TP53
NOS2	9.274	enzyme		0.46	0.000371	ADIPOQ,BAX,CCL4,CXCL2,IL10,IL1B,LEP,NOS2,PTGS2	Ap1,CEBPB,ESR1,IL10,IL6,JUN,NFKB1,NFKBIA,NFkB (complex),NOS2,NR3C1,REL,RELA,STAT1,STAT3,STAT5a/b,TNF
ITGB3	4.729	transmembrane receptor		0.329	0.000371	CD36,CD40,CSF1,IL1B,ITGB3,LIMS1,PLAU,PLAUR,SERPINE1	Ap1,CTNNB1,CYR61,ESR1,FOS,ITGB3,JUN,JUND,Jnk,NFKB1,NFKBIA,NFkB (complex),PLAU,RELA,SP1,TNF,TP53
salicylic acid		chemical drug	Inhibited	-2.14	0.000371	CDK1,CFLAR,HIF1A,IL1A,IL1B,IL6,MMP9,NOS2,PTGS2	ALB,Ap1,FOS,FOXO3,HIF1A,HMGB1,JUN,MYC,NFKB1,NFKBIA,NFkB (complex),NR3C1,P38 MAPK,PI3K (complex),RELA,SMAD3,STAT1,STAT3,TP53,salicylic acid
PTH	4.457	other		1.366	0.000377	ALOX15,CCL2,CDKN1A,CYP24A1,CYP27B1,FGF23,FOSB,IGF1,IGFBP3,IL6,MMP13,NFIL3,NR4A1,NR4A2,PLAU,PTGS2,STC1	Ap1,CEBPB,Creb,ELK1,ERK1/2,ESR1,ETS1,FOSL1,HDAC2,JUN,MAPK1,NFKB1,NFkB (complex),PTH,Pkc(s),RELA,RXRA,TP53,calcitriol
NFAT (complex)		complex		1.342	0.000389	CCL2,CD68,CFLAR,ICAM1,IL6,NR4A1,SERPINE1
benzyl isothiocyanate		chemical - endogenous non-mammalian		-0.896	0.000389	BAX,ICAM1,MST1R,NOS2,PTGS2,SERPINE1,VCAM1	JUN,NFKB1,NFKBIA,NFkB (complex),NR3C1,PRKCD,REL,RELA,STAT1,STAT3,TP53,Vegf,benzyl isothiocyanate
epicatechin gallate		chemical drug		-0.896	0.000389	CDKN1A,ICAM1,IL6,IL8,NOS2,PTGS2,VCAM1	Akt,Ap1,FOS,FOXO1,FOXO3,HMGB1,JUN,JUND,MAPK8,NFKB1,NFKBIA,NFkB (complex),NR3C1,P38 MAPK,PRKCD,RELA,STAT1,STAT3,TP53,epicatechin gallate
TICAM1	1.342	other	Activated	2.615	0.000389	CCL5,CD80,CXCL11,IFIT1,IL12B,IL6,IL8	CREBBP,HMGB1,IFN type 1,IKBKE,IRF1,IRF3,IRF7,Interferon alpha,NFKB1,NFKBIA,NFkB (complex),RELA,STAT1,STAT2,STAT3,STAT5a/b,TBK1,TICAM1
SCD		enzyme	Inhibited	-2.621	0.000389	ABCA1,ACACA,ACADVL,FASN,GPAM,IL8,SREBF1	AMPK,EP300,FOXO1,NFE2L2,NFkB (complex),NOTCH1,Nr1h,PPARA,PPARG,PPARGC1A,SCD,SIRT1,SP1,SREBF1,STAT3,TP53,cholesterol,fatty acid
RXRA	-1.162	ligand-dependent nuclear receptor		-0.851	0.00039	ABCA1,ABCG2,ACACA,ACSL1,ARG2,CALB1,CD36,CDKN1A,CLMN,CYP24A1,CYP2B6,EHHADH,FASN,GPD1,HAS2,HMOX1,HNF1B,IER3,IL6,INSIG1,LPL,NR1H3,NRGN,PC,RBP1,REN,SLC2A4,SREBF1,THBD,TXN	ATF2,CEBPB,Creb,EP300,ESR1,FOS,JUN,L-triiodothyronine,NFkB (complex),PPARA,PPARG,PPARGC1A,RARA,RELA,RXRA,Rxr,SP1,SREBF1,THRA,THRB
KLF4	1.113	transcription regulator		1.746	0.000392	BAX,CD14,CDKN1A,CDKN2B,IFITM3,IL10,IL6,KRT19,NOS2,PLAUR,SERPINB2,SOCS1,SOD2	Ap1,CEBPB,EGR1,EP300,ESR1,FOXO1,HIF1A,Histone h3,KLF4,NFkB (complex),SMAD3,SMAD4,SMAD7,SP1,TP53
progesterone		chemical - endogenous mammalian		0.494	0.000404	ADCYAP1,ADCYAP1R1,ADRB2,BAX,C5AR1,CCL2,CCR3,CD40,CDKN1A,CFTR,CSN2,CXCR4,CYP2B6,E2F3,FTH1,ICAM1,IGF1,IL12B,IL1A,IL6,IL8,MMP13,MMP9,MPZ,NFKBIA,NOS2,NR3C2,PER2,PTGS2,SGK1,SOCS1,SOD2,SREBF1,TNFRSF1A	Ap1,CEBPB,ESR1,FOS,HMGB1,IL1B,IL6,JUN,NFKB1,NFKBIA,NFkB (complex),NR3C1,RELA,SP1,STAT1,STAT3,TP53,progesterone
ACVRL1	2.063	kinase		-1	0.000404	ACTB,CDKN1A,GDF15,IL8,PLAU,PLAUR,PXN,SERPINE1
baicalin		chemical - endogenous non-mammalian		-1.432	0.000404	CCL20,HES1,HMOX1,IL1B,IL6,IL8,NOS2,TLR2	AMPK,Akt,Ap1,EP300,FOS,FOXO1,FOXO3,HMGB1,JUN,JUND,MAPK8,NFKB1,NFKBIA,NFkB (complex),NR3C1,P38 MAPK,PPARGC1A,RELA,SIRT1,STAT1,STAT3,TP53,baicalin
TLR9	1.037	transmembrane receptor	Activated	2.721	0.000404	CD80,IL10,IL12B,IL18,IL1B,IL6,IL8,NOS2	Ap1,HMGB1,IL10,IRF1,IRF5,Interferon alpha,MYD88,NFKB1,NFKBIA,NFkB (complex),RELA,STAT1,STAT2,STAT3,STAT5a/b,TLR9,TRAF6
Ro31-8220		chemical - kinase inhibitor	Inhibited	-2.178	0.000404	CDKN1A,EGR1,HMOX1,ICAM1,IL1B,IL8,MT1E,PTGS2	Ap1,CEBPB,ERK1/2,FOS,HMGB1,JAK2,JUN,JUND,MAPK8,NFE2L2,NFKB1,NFkB (complex),NR3C1,RELA,Ro31-8220,STAT1,STAT3,TP53,nitric oxide
irbesartan		chemical drug	Inhibited	-2.219	0.000404	ADIPOQ,CCL2,CD36,ICAM1,LEP,NOS2,SERPINE1,VCAM1	Ap1,Creb,ELK1,FOS,FOSL1,HMGB1,JUN,Mapk,NFKB1,NFkB (complex),NR3C1,P38 MAPK,RELA,TP53,irbesartan,reactive oxygen species
RARA	-1.25	ligand-dependent nuclear receptor		-0.645	0.000411	ACACA,CALB1,CDKN1A,CLMN,CSF3,EGR1,FUT4,HNF1B,IL6,IRF1,KIRREL2,KRT15,OAS1,PENK,PTGS2,RBP1,THBD,UBA7	Ap1,CEBPB,CREBBP,Creb,EP300,ETS1,FOS,JUN,JUND,NCOA1,NFkB (complex),PPARA,PPARG,RARA,RARB,RXRA,SP1,SREBF1,THRB,TP53,isotretinoin,tretinoin
SIRT1	-1.204	transcription regulator		-1.824	0.000454	ADAMTS5,ADIPOQ,BIRC3,CCND2,CDKN1A,CFLAR,HMOX1,ICAM1,IGF1,IL6,MMP1,NELL2,PER1,SCNN1A,THBD	AR,Ap1,CEBPA,CEBPB,Creb,EP300,ESR1,FOXO1,HIF1A,Histone h3,IGF1,IRF3,JUN,NFKB1,NFKBIA,NFkB (complex),PPARG,RELA,SIRT1,TNF,TP53
Rxr		group		-1.915	0.000454	ABCA1,AQP3,CD36,CYP24A1,CYP2B6,HNF1B,IL6,INSIG1,LEP,MMP1,MMP13,NOS2,NR1H3,PTGS2,SREBF1	ATF2,Ap1,CEBPB,Creb,ESR1,FOS,JUN,NFkB (complex),Nr1h,PPARG,PPARGC1A,RARA,RXRA,Rar,Rxr,SREBF1
diphenyleneiodonium		chemical reagent	Inhibited	-2.952	0.000456	CCL2,CXCL2,HIF1A,HMOX1,IL18,IL6,MMP13,MMP9,PTGS2,SOD2	Ap1,CEBPB,EP300,ESR1,FOS,IL1B,IL6,JUN,JUND,Jnk,NADPH oxidase,NFKB1,NFKBIA,NFkB (complex),NR3C1,RELA,STAT1,STAT3,diphenyleneiodonium
INHBA	-1.094	growth factor		1.717	0.000473	ACVR1B,ADRB2,CALB1,CCND2,CDKN1A,CDKN2B,CXCR4,CYP11A1,CYP17A1,FIGN,FSTL3,IGF1,IL8,IRF1,JUNB,NAV3,NODAL,NR4A2,PCSK6,PRDM1,RGS16,SERPINE1,SOCS1	Akt,Ap1,CEBPB,Cg,EP300,ESR1,FOXO1,FOXO3,HMGB1,INHBA,JUN,JUND,NFkB (complex),NR3C1,PRL,RELA,RELB,SMAD3,SMAD4,SMAD7,SP1,STAT,STAT1,STAT3,STAT5A,STAT5B,TP53,progesterone
doxorubicin		chemical drug	Activated	2.443	0.000502	ABCG2,BAX,BIRC3,CDC25C,CDK1,CDKN1A,CHCHD6,CTSD,E2F3,EGR1,FTH1,GDF15,GLIPR1,HIF1A,HMOX1,IL1B,IRF1,JAK2,NFKBIA,NOS2,NQO1,PANK1,PTGS2,RGS16,SDC2,SNAI1,SOD1,TNFRSF1A,TXN,WNT3	Ap1,FOS,FOXO3,HMGB1,IKBKB,JUN,MYC,NFKB1,NFKBIA,NFkB (complex),NR3C1,P38 MAPK,PI3K (complex),RELA,SMAD3,STAT1,STAT3,TP53,doxorubicin
arsenite		chemical toxicant		1.292	0.000502	ATF4,CYP2B6,HMOX1,IGF1,IL10,IL8,IRF1,MAFG,MMP1,PTGS2,TXNRD1	Akt,Ap1,DUSP1,ERK,FOS,FOSL1,FOXO1,FOXO3,HMGB1,JUN,JUND,Jnk,MAPK8,NFkB (complex),NR3C1,RELA,STAT3,TP53,arsenite
triptolide		chemical drug		-1.268	0.000502	BAX,CDKN1A,CXCR2,ICAM1,IL10,IL8,MMP1,MMP19,PTGS2,SOCS3,TLR2	Akt,Ap1,ERK,FOS,FOSL1,FOXO1,FOXO3,HMGB1,JUN,JUND,MAPK8,NFKB1,NFKBIA,NFkB (complex),NR3C1,P38 MAPK,RELA,STAT1,STAT3,TP53,triptolide
SGK1	4.185	kinase		-1.554	0.000502	CFTR,KCNA5,ORAI1,SCNN1A,SLC1A5,SLC2A3,SLC2A4,SLC34A2,SLC38A3,SLC3A2,SLC5A1
MAP2K6	-1.017	kinase			0.00051	CCL2,CDKN1A,CHGA,IRF9,ISG15,MMP1,MMP13,MMP9,NOS2,OSCAR,PLAU,PTGS2,SLC2A4	Ap1,FOS,HMGB1,JUN,JUND,Jnk,MAP2K6,MAPK8,NFkB (complex),NR3C1,P38 MAPK,PI3K (complex),RELA,SMAD3,TP53
lovastatin		chemical drug		0.005	0.000517	ATF4,CCL2,CDKN1A,HMOX1,IL1A,IL1B,IL6,IRF1,NOS2,PTGS2,PTHLH,SERPINE1	APP,Akt,Ap1,CREB1,Creb,ELK1,FOS,FOSL1,FOXO1,FOXO3,JUN,Mapk,NFKB1,NFkB (complex),NR3C1,P38 MAPK,PRKCD,RELA,TP53,lovastatin
gefitinib		chemical drug		-0.509	0.000519	BDH2,CCL2,CCNF,CDC25C,CDKN2D,CFLAR,FMO2,FOSL1,FRAT1,HMOX1,HSP90B1,IGF1,IL1R2,IL8,Map4k4,MMP1,MMP15,NRP2,OSM,PDGFRA,PF4,PLAUR,PRC1,S100A14,SLPI,TLR2	Akt,Ap1,CEBPB,ERK,ERK1/2,FOS,FOSL1,FOXO1,FOXO3,HMGB1,JUN,JUND,MAPK8,NFKB1,NFkB (complex),NR3C1,RELA,SRC,STAT3,TP53,gefitinib
PRL	8.004	cytokine		-0.973	0.000525	ABCG2,BCL6,CDKN1A,CSN2,CTSH,CYP11A1,EGR1,IRF1,KRT15,KRT19,MGST1,NOS2,PDIA4,PIM1,SOCS1,SOCS2,SOCS3,SOD1,XDH	ESR1,HMGB1,JAK2,MYC,NFKB1,NFkB (complex),NR3C1,PRL,RELA,STAT,STAT1,STAT3,STAT5A,STAT5B,TP53
caffeic acid phenethyl ester		chemical toxicant		-1.558	0.000525	BAX,CD44,CDKN1A,EGR1,FTH1,HMOX1,ICAM1,IL1B,IL6,IL8,LEP,NFKB2,NFKBIA,NOS2,NQO1,PTGS2,RELB,TLR2,VCAM1	Ap1,FOS,HMGB1,JUN,NFE2L2,NFKB1,NFKBIA,NFkB (complex),NR3C1,P38 MAPK,PI3K (complex),REL,RELA,SMAD3,STAT1,STAT3,TP53,caffeic acid phenethyl ester,nitric oxide
cerivastatin		chemical drug		-1.517	0.000549	CCL2,CD36,CDKN1A,GCH1,IL6,MMP9,NOS2,PLAU,SERPINE1	Akt,Ap1,EP300,FOS,FOXO1,FOXO3,JUN,NFKB1,NFKBIA,NFkB (complex),NR3C1,P38 MAPK,REL,RELA,RHOA,STAT1,STAT3,TP53,cerivastatin
adenosine		chemical - endogenous mammalian			0.000549	CCL5,CX3CR1,CXCR4,IL10,IL1B,IL6,IL8,NR4A2,Saa3	Ap1,CREB1,CREBBP,Ca2+,Creb,FOS,FOSL1,HMGB1,JUN,NFKB1,NFKBIA,NFkB (complex),RELA,STAT1,STAT3,TNF,Vegf,adenosine,histamine
CAV1	-1.099	transmembrane receptor		0.75	0.000552	ADIPOQ,CD14,CD276,CD36,CDKN1A,CLDN8,CSN2,EGR1,GIPC2,HMOX1,IDO1,IL10,IL6,KRT19,LEP,MMP1,NOS2,NR4A1,PROM1,SLC2A3,SLC5A5	AKT1,Ap1,CAV1,Creb,ELK1,EP300,ESR1,FOS,FOSL1,FOXO1,HMGB1,HMOX1,IKBKB,JUN,Mapk,NFKB1,NFKBIA,NFkB (complex),NR3C1,P38 MAPK,RELA,SP1,TP53
SCARB1	1.854	transporter		0	0.000578	CCL2,CCL5,IL1B,IL1RN,IL6,PTGS2	AMPK,APOE,Ap1,CTNNB1,Creb,EGR1,EP300,FOXO1,HDL,IL1B,LDL,NFKB1,NFKBIA,NFkB (complex),NR3C1,Nr1h,PPARGC1A,RELA,SCARB1,SIRT1,SP1,STAT3,TP53
IL36B	11.678	cytokine			0.000578	CD40,CD80,IL12B,IL18,IL1B,IL6	Ap1,FOS,IL36B,JUN,JUND,Jnk,NFKB1,NFKBIA,NFkB (complex),RELA,STAT1,STAT3
IRF9	2.013	transcription regulator			0.000578	GBP1,IFIT3,IFITM1,IL8,ISG15,SOCS1	IRF1,IRF8,IRF9,NFkB (complex),STAT,STAT1,STAT2,STAT3
chrysin		chemical - endogenous non-mammalian			0.000578	AQP3,CCL2,HMOX1,IL6R,IL6ST,SOD1	AMPK,EP300,FOXO1,NADPH oxidase,PPARGC1A,RELA,SIRT1,TP53,chrysin
D-fructose		chemical - endogenous mammalian			0.000578	ACACA,ADIPOQ,ICAM1,SLC2A4,SLC2A5,SREBF1	Ap1,Creb,D-fructose,EP300,FOXO1,FOXO3,JUN,LEP,NFkB (complex),RELA,SIRT1,STAT6,TP53
4-hydroxynonenal		chemical toxicant	Activated	2.412	0.000578	ICAM1,IL18,IL6,MMP9,NOS2,PTGS2	4-hydroxynonenal,Ap1,FOS,HMGB1,IKK (complex),JUN,NFKB1,NFKBIA,NFkB (complex),NR3C1,P38 MAPK,PI3K (complex),PTGS2,RELA,SMAD3,STAT1,STAT3,TP53
IL32		cytokine	Activated	2	0.000578	BAX,CCL2,EIF2AK2,IL10,MMP9,NOS2	Akt,Ap1,CEBPB,ESR1,FOS,FOXO1,FOXO3,IFNG,IL32,IL4,IL6,IRF1,JUN,NFkB (complex),NR3C1,P38 MAPK,RELA,STAT1,STAT3,STAT6,TP53
dexmedetomidine		chemical drug	Inhibited	-2.414	0.000578	CCL2,FOSB,IL6,IL8,NOS2,PTGS2	Akt,Ap1,ETS1,FOS,FOXO1,FOXO3,HMGB1,JUN,MAPK1,NFKB1,NFkB (complex),NR3C1,P38 MAPK,RELA,SP1,STAT3,TP53,dexmedetomidine,prostaglandin E2
ANGPT2	1.706	growth factor	Activated	2.09	0.000627	CALR,CCL5,CD68,CDKN1A,HIF1A,HSPB2,ICAM1,MFGE8,MGST1,MMP1,MMP9,PDIA3,PDIA6,PLAU,PTGS2,PTHLH,SOD1,SOD2,VCAM1	ANGPT2,Ap1,CEBPB,ERK1/2,ESR1,FOS,IL6,JUN,NFKB1,NFKBIA,NFkB (complex),NR3C1,P38 MAPK,REL,RELA,STAT1,STAT3,TP53
ATF1	1.016	transcription regulator			0.000629	EGR1,FOSL1,HMOX1,NOS2,PTGS2,REN,SOD2,SST	ATF1,Ap1,CREB1,CREBBP,Creb,EP300,HMGB1,HMOX1,JUN,NFkB (complex),Nr1h,RELA,Rxr,SP1,SREBF1,STAT3
IL22	-5.87	cytokine	Activated	2.186	0.000629	HMOX1,IL12B,IL1A,IL6,IL8,MMP1,S100A7,S100A8	Ap1,CEBPB,ERK1/2,ETS1,FOS,IL22,JUN,JUND,Jnk,MAPK1,MAPK3,NFKB1,NFKBIA,NFkB (complex),NR3C1,P38 MAPK,RELA,TP53
androgen		chemical - other		1.912	0.000642	AGR2,ALDH6A1,CDC25C,CX3CR1,CXCL13,CXCR4,FGF23,IGF1,MMP9,MT1E,PF4,PIM1,PTPRC,SDC4,SMAD1,SOAT1,SOCS1,TNFAIP8,UGT2B17,VMP1
Histone h4		group			0.000656	ADIPOQ,CDC25C,CDK1,CDKN1A,CFLAR,DUSP16,FASN,HAS2,IL2RA,MMP9,MT1E,PREX1,SREBF1	EP300,HDAC1,HDAC2,Histone h4,RELA,SP1,TP53
bardoxolone		chemical drug		-0.384	0.000659	CDKN1A,CFLAR,MMP1,MMP13,NFKBIA,NQO1,UBE2H	FOS,HMGB1,JUN,JUND,MAPK8,NR3C1,bardoxolone
isoliquiritigenin		chemical - endogenous non-mammalian		-1.981	0.000659	BAX,CDKN1A,IL1B,IL6,MMP9,NOS2,PTGS2	Ap1,CEBPB,Creb,ELK1,ETS1,FOSL1,GSK3B,JUN,MAPK1,Mapk,NFE2L2,NFKB1,NFkB (complex),NR3C1,RELA,SP1,STAT3,TP53,doxorubicin,isoliquiritigenin,nitric oxide
LCN2	1.611	transporter	Activated	2.19	0.000659	BAX,HIF1A,HMOX1,IL1A,IL1B,IL6,NOS2	Akt,Ap1,BAX,CEBPB,ERK1/2,FOSL1,FOXO1,FOXO3,HTT,IRF3,JUN,LCN2,NFKB1,NFkB (complex),RELA,STAT3,TP53,epigallocatechin-gallate,iron
HTT	1.169	transcription regulator			0.000711	ACAT2,ADORA2A,CCL5,CDKN1A,CTSD,DUSP6,ECI1,EGR1,FOSL1,GAPDH,GSS,HOXB9,LDHA,MT1E,NODAL,NOS2,PC,PENK,PFN1,PLAUR,PPP1R1B,SIRPA,SNN,SOD1,SOD2,TFRC,THRB,TNFSF13	ATF1,Ap1,CREB1,CREBBP,Creb,EP300,FOS,FOXO1,FOXO3,HMGB1,HTT,JUN,JUND,MAPK8,MYC,NCOA1,NFkB (complex),NR3C1,PPARA,PPARG,PPARGC1A,RXRA,STAT3,TP53
HSPB8	-1.186	kinase		1.987	0.000741	CCL2,ICAM1,IL6,IL8	Akt,Ap1,ETS1,FOS,FOXO1,FOXO3,HSPB8,JUN,MAPK1,MAPK3,NFKBIA,NFkB (complex),RELA,TP53
CASP4	3.087	peptidase		1.963	0.000741	CASP4,IL18,IL1A,IL1B	CASP1,CASP4,ESR1,IFNG,IL18,IL1B,IRF1,JUN,NFKB1,NFKBIA,NFkB (complex),NR3C1,PARP1,RELA,STAT1,STAT3,TP53
PNPT1	1.111	enzyme		1.961	0.000741	CCL5,IL6,IL8,TNFRSF1A	NFKB1,NFKBIA,NFkB (complex),NR3C1,PNPT1,REL,RELA,STAT1,STAT3,TP53
auranofin		chemical drug		1.067	0.000741	HMOX1,NOS2,NQO1,PTGS2	CEBPB,Creb,ELK1,ESR1,FOSL1,IKBKB,IL6,KEAP1,Mapk,NFE2L2,NFKB1,NFKBIA,NFkB (complex),NR3C1,RELA,STAT1,STAT3,TP53,auranofin
prostaglandin A1		chemical - endogenous non-mammalian		1.029	0.000741	IL6,IL8,NFKBIA,PTGS2	Ap1,CEBPB,CREBBP,ERK1/2,IKBKB,IL8,NFKB1,NFKBIA,NFkB (complex),NR3C1,RELA,STAT1,STAT3,TP53,prostaglandin A1
ethylenediaminetetraacetic acid		chemical drug		0.152	0.000741	BCL2A1,CXCR2,EGR1,IL8	Ap1,CD14,CEBPB,CREB1,ERK1/2,HMGB1,JUN,NFKB1,NFKBIA,NFkB (complex),NR3C1,RELA,TP53,ethylenediaminetetraacetic acid,quercetin
theophylline		chemical drug		0.152	0.000741	HS3ST1,IL6,IL8,THBD	EP300,HDAC2,TP53,theophylline
ABCC1	-1.115	transporter		-0.371	0.000741	CYBA,NCF2,NFE2L2,NQO1	ABCC1,Ap1,FOS,KEAP1,NFE2L2,NFkB (complex),sulforafan
PRDX1	1.213	enzyme		-0.577	0.000741	BAX,ECM1,EGLN1,PTGS2	Ap1,NFKBIA,NFkB (complex),PRDX1,PTGS2,STAT3,TP53
CIDEC	3.202	other		-0.762	0.000741	CCL2,IL6,LEP,SERPINE1
PRTN3		peptidase		-1.349	0.000741	CCL2,IL18,IL6,IL8	F2R,F2RL1,IL18,IL1B,JUN,NFKB1,NFKBIA,NFkB (complex),NR3C1,PRTN3,RELA,STAT1,STAT3
E5564		chemical drug		-1.964	0.000741	IL10,IL1B,IL6,IL8	E5564,HMGB1,IRF1,JUN,NFKB1,NFKBIA,NFkB (complex),RELA,TLR4,TNF
Fibrinogen		complex			0.000741	BCL3,CCL2,IL1B,TLR2	Ap1,ETS1,Fibrinogen,HMGB1,JUN,MAPK1,NFKB1,NFKBIA,NFkB (complex),RELA,STAT1,STAT3,SYK,TP53,reactive oxygen species
SNED1		other			0.000741	GAPDH,IGF1,IGFBP3,SLC2A4
SERPINA12	-5.879	other			0.000741	ADIPOQ,LEP,RETN,SLC2A4
THBD	3.356	transmembrane receptor			0.000741	IL18,IL1B,IL6,THBD	Ap1,CREB1,CREBBP,Ca2+,Creb,FOSL1,HMGB1,JUN,NFE2L2,NFKB1,NFKBIA,NFkB (complex),RELA,STAT1,STAT3,THBD,TP53,nitric oxide
ATG16L1	-1.121	other			0.000741	CXCL2,IL1A,IL6,NFKBIA	ATG16L1,IL1B,NFKB1,NFKBIA,NFkB (complex),NR3C1,RELA,STAT1,STAT3
TSC22D1		transcription regulator			0.000741	IL1B,IL6,IL8,SERPINE1	Ap1,CEBPB,EP300,FOXO3,JUN,MYC,NFKB1,NFkB (complex),SMAD3,SMAD4,SMAD7,STAT1,STAT3,TP53,TSC22D1
PTAFR	25.272	G-protein coupled receptor			0.000741	CCL2,IL6,IL8,PTGS2	Ap1,Creb,ELK1,FOS,FOSL1,HMGB1,JAK2,JUN,Mapk,NFKB1,NFKBIA,NFkB (complex),NR3C1,P38 MAPK,PTAFR,RELA,STAT1,STAT3,TP53,platelet activating factor
GNA13		enzyme			0.000741	EGR1,IL8,MAP3K5,PTGS2	Ap1,CREBBP,EP300,ERK,FOS,FOSL1,GNA13,HMGB1,IL8,JUN,JUND,MAP3K1,MAPK8,NFKBIA,NFkB (complex),NR3C1,P38 MAPK,RELA,SMAD3,STAT3,TP53
SNW1	-1.192	transcription regulator			0.000741	CDKN1A,MMP9,PLAU,SERPINE1	NFKB1,NFKBIA,NFkB (complex),RELA,SNW1,STAT1,STAT3
hydrogen sulfide		chemical - endogenous mammalian			0.000741	CD69,IL2RA,IL8,SELL
helenalin		chemical - endogenous non-mammalian	Inhibited	-2	0.000741	ATF4,CXCL5,IL19,MMP9
IRAK1	1	kinase		1.96	0.000766	CXCL16,IL10,IL6,IL8,MMP1	Ap1,ERK,FOS,FOSL1,HMGB1,IL10,IRAK1,JUN,JUND,MAPK8,NFkB (complex),NR3C1,P38 MAPK,PI3K (complex),RELA,SMAD3,STAT1,STAT3,STAT5a/b,TP53
IFNGR1	2.153	transmembrane receptor		1.732	0.000766	CCL5,ICAM1,IL1A,IL6,IRF1	Ap1,FOS,HMGB1,IFNGR1,IRF9,JAK2,JUN,NFKB1,NFKBIA,NFkB (complex),NR3C1,P38 MAPK,RELA,STAT,STAT1,STAT2,STAT3,TNF,TP53
clenbuterol		chemical drug		1.342	0.000766	ADRB2,IL10,IL1B,IL1RN,SOCS3
N-formyl-Met-Leu-Phe		chemical reagent		1.27	0.000766	CCL2,CCL4,IL8,SELL,SOCS1	Ap1,CEBPB,ERK1/2,JUN,N-formyl-Met-Leu-Phe,NFKB1,NFKBIA,NFkB (complex),PRKCD,PRTN3,PTAFR,RELA,STAT1,STAT3,TP53
GDF15	-3.265	growth factor		1.192	0.000766	CDKN1A,IL6,MT1E,PLAU,PLAUR	Ap1,CEBPB,CTNNB1,ERBB2,ERK1/2,ETS1,FOXO3,GDF15,JUN,MAPK1,MYC,NFKB1,NFKBIA,NFkB (complex),PLAU,RELA,SP1,STAT3,TP53
RNASEL	2.585	enzyme		0.655	0.000766	CDKN1A,EIF2AK2,IL1B,ISG15,PTGS2	HMGB1,IRF1,Interferon alpha,NFkB (complex),RNASEL,STAT1,STAT2
formoterol		chemical drug		-0.218	0.000766	CALR,CXCR2,FOSL1,IL6,MMP9	Ap1,CEBPB,ERK,ERK1/2,FOS,FOSL1,JUN,NFKB1,NFKBIA,NFkB (complex),RELA,TNF,TP53,formoterol
HDC	-1.163	enzyme		-0.447	0.000766	CYP24A1,CYP27B1,IL6,LEP,PTGS2	Ap1,FOS,HDC,HMGB1,NFKBIA,NFkB (complex),histamine
gallic acid		chemical - endogenous non-mammalian		-1.387	0.000766	ADAM17,BAX,IL6,IL8,MMP9	ATP,Akt,Ap1,CREB1,CREBBP,Ca2+,Creb,FOSL1,FOXO1,FOXO3,HMGB1,JUN,MYC,NFKB1,NFkB (complex),NOTCH1,NR3C1,RELA,STAT3,TP53,gallic acid,reactive oxygen species
rebamipide		chemical drug		-1.458	0.000766	IL6,IL8,MMP13,MMP9,SOD2	Ap1,CEBPB,ERK1/2,FOS,JUN,JUND,Jnk,NFKB1,NFKBIA,NFkB (complex),NR3C1,P38 MAPK,RELA,STAT1,STAT3,TP53,rebamipide
5'-methylthioadenosine		chemical - endogenous mammalian	Inhibited	-2	0.000766	ADIPOQ,IL10,MMP1,NOS2,PTGS2	5'-methylthioadenosine,Ap1,ESR1,Histone h3,NFKB1,NFkB (complex),RELA,STAT1,STAT3,TP53
dichlororibofuranosylbenzimidazole		chemical toxicant	Inhibited	-2.219	0.000766	CDKN1A,CTSD,IL8,MMP9,SLC5A5	CEBPB,ESR1,FOXO3,IL1B,IL6,JUN,MYC,NFKB1,NFKBIA,NFkB (complex),NR3C1,RELA,STAT3,TP53,dichlororibofuranosylbenzimidazole
calcitriol		chemical drug		0.703	0.000783	ANXA2,BAX,BCL3,CD14,CDK1,CDK5R1,CDKN1A,CHTF18,CSF1,CYP24A1,CYP27B1,EGR1,FASN,FGF23,GAPDH,IER3,IGF1,IGFBP3,IL10,IL2RA,IL6,IL8,KLK10,LPL,MMP1,NRM,PADI3,PRC1,PTGS2,REN,SOAT1,SOD1,SREBF1,TAGLN2,TCF19,THRA,UCP2	ATF2,Ap1,CEBPA,CEBPB,CREB1,ERK,ETS1,FOS,FOSL1,JUN,MAPK3,NFKBIA,NFkB (complex),PTH,RELA,SMAD3,STAT3,TP53,calcitriol,prostaglandin E2
CALCA		other	Activated	2.755	0.000791	CALCB,CCL2,CXCR4,IGF1,IL1A,IL6,IL8,NOS2,SPI1	Akt,Ap1,CALCA,CEBPB,ERK1/2,FOXO1,FOXO3,IL10,IL4,NFKB1,NFkB (complex),RELA,STAT1,STAT3,STAT5a/b,STAT6,TNFSF11,TP53
BCR (complex)		complex		0.787	0.000876	BCL2A1,CCND2,CD44,CDK6,CFLAR,CXCR4,EGR1,PRDM1,PTAFR,SELL	Akt,Ap1,BCR (complex),CEBPB,Creb,ERK1/2,FOXO1,FOXO3,JUN,NFKB1,NFKBIA,NFkB (complex),PRKD1,RELA,Ras,SMAD3,SP1,TNF,TP53
iron		chemical - endogenous mammalian		-0.097	0.000876	CCND2,CDKN1A,HIF1A,HMOX1,MT1E,PPP1R15A,SLC11A2,SOD2,TFRC,TMPRSS6	Akt,CEBPB,CREB1,Creb,ESR1,FOXO1,FOXO3,HTT,IL6,NFkB (complex),NR3C1,PPARGC1A,RELA,SP1,STAT3,TP53,TP63,caspase,iron
luteolin		chemical - endogenous non-mammalian		-0.976	0.000876	BAX,HMOX1,ICAM1,IL6,MMP1,MMP13,MMP9,NOS2,PTGS2,SOD2	Ap1,ERK,FOS,FOSL1,HMGB1,JUN,JUND,Jnk,MAPK8,NFKB1,NFKBIA,NFkB (complex),NR3C1,P38 MAPK,RELA,STAT3,TP53,luteolin
silibinin		chemical drug		-1.029	0.000876	BAX,CDK6,CDKN1A,IGFBP3,MMP9,NFKBIA,NOS2,PLAU,PTGS2,RETN	Akt,Ap1,CEBPB,EGFR,EGR1,ERK1/2,ESR1,FOS,FOXO1,FOXO3,JUN,NFKB1,NFKBIA,NFkB (complex),NR3C1,P38 MAPK,RELA,SMAD3,STAT1,STAT3,TP53,silibinin
minocycline		chemical drug	Inhibited	-2.387	0.000876	BAX,CD163,IL10,IL18,IL1B,IL6,IL6R,IL6ST,IL8,NOS2	Ap1,ESR1,FOS,FOXO1,HIF1A,JUN,NFKB1,NFKBIA,NFkB (complex),NOS2,NR3C1,P38 MAPK,PARP1,RELA,STAT1,STAT3,TP53,minocycline
EGR1	-2.379	transcription regulator		1.605	0.000883	BAX,CD44,CDK5R1,CDKN1A,CHGA,EGR1,GDF15,ICAM1,IL1B,IL8,PLAU,PTGS2,PTPN1,SERPINE1,SGK1,SNAI1,SOD1,SOD2,VCAM1	Ap1,CEBPB,CREBBP,EGR1,ERK1/2,ESR1,FOS,FOXO1,JUN,JUND,NFKB1,NFKBIA,NFkB (complex),NR3C1,REL,RELA,SP1,TP53,VEGFA
isobutylmethylxanthine		chemical toxicant		1.152	0.000883	ADIPOQ,ALDH3B1,CDKN1A,CXCR4,CYP11A1,CYP17A1,DHRS3,GAPDH,IL1B,JUNB,LPL,MITF,MMP13,MT1E,RETN,SERPINE1,SREBF1,SYK,TUBB	CREBBP,CTNNB1,EP300,HDAC3,HIF1A,IGFBP3,Insulin,JUN,NFKB1,NFKBIA,NFkB (complex),PPARA,PPARG,PPARGC1A,RELA,RXRA,SMAD4,SP1,SREBF1,TCF,TNF,TP53,isobutylmethylxanthine
TCF3	-1.035	transcription regulator		1.53	0.000891	ADIPOQ,CCND2,CDK6,CDKN1A,CDKN2B,CDKN2C,CYP11A1,CYP27B1,DTX1,ETS2,GATA3,GFI1B,GPAM,IL1B,IL2RA,PLCG2,RASSF4,RGS16,SOCS1,SOCS3	Ap1,CEBPB,EP300,ESR1,FOXO1,HDAC1,HIF1A,Histone h3,Histone h4,ID3,IFI16,NFkB (complex),TCF3
HMOX1	2.654	enzyme		-1.211	0.0009	ADIPOQ,CCL2,HMOX1,IL10,IL6,IL8,MMP9,NOS2,NR4A2,PTGS2,THBD	AMPK,Ap1,CEBPB,EP300,ESR1,FOS,FOXO1,HIF1A,HMGB1,HMOX1,JUN,JUND,Jnk,MAPK14,NFKB1,NFkB (complex),NR3C1,PPARGC1A,RELA,SIRT1,SP1,STAT3,TP53
Pka		complex		1.493	0.000942	BAX,CD14,CDKN1A,CREM,CYP11A1,HAS2,IL6,LEP,NR4A3,NTS,PDE4B,PENK,PTGS2,PTHLH,REN,SST	ATF1,Ap1,CREB1,CREBBP,Creb,ELK1,EP300,FOS,FOSL1,JUN,JUND,Mapk,NFkB (complex),NR3C1,Pka,STAT3,TP53
TCF		group			0.000942	AIM1,ARL4A,CD44,CYP24A1,ECM1,EGR1,F13A1,IDO1,IFITM1,JUNB,PCSK6,PTGS2,SAA1,SERPINA1,SLC1A5,TOB2	CREB1,CREBBP,EP300,JUN,NFkB (complex),STAT3,TCF
DETA-NONOate		chemical reagent		1.175	0.000945	CDKN1A,HMOX1,ICAM1,IL6,NOS2,PTGS2,SERPINE1,VCAM1	Ap1,CEBPB,DETA-NONOate,ESR1,FOS,HMGB1,IL6,JUN,JUND,MAPK8,NFKB1,NFkB (complex),NR3C1,P38 MAPK,SP1,STAT3,TP53
NFKB2	2.837	transcription regulator		0.725	0.000945	CCL19,CCL20,CFLAR,CXCL13,IL8,MMP9,ORAI1,PTGS2	Ap1,IL10,NFKB1,NFKB2,NFKBIA,NFkB (complex),NR3C1,REL,RELA,RELB,STAT1,STAT3,STAT5a/b,TNFRSF1A
INSR	1.098	kinase		-0.436	0.000945	EGR1,FASN,LEP,MMP9,NR1H3,SLC2A4,SOCS2,VCAM1	AKT1,Creb,ELK1,ESR1,FOS,FOSL1,FOXO1,HDAC2,HIF1A,IGF2,INSR,Insulin,Mapk,NFkB (complex),NOTCH1,NR3C1,PPARA,PPARG,RELA,SP1,SREBF1,TCF,TP53
paricalcitol		chemical drug		-0.816	0.000945	FGF23,ICAM1,IL1B,NOS2,PTGER4,PTGS2,REN,VCAM1	Ap1,CREB1,FOS,JUN,NFKB1,NFKBIA,NFkB (complex),PTH,RELA,SMAD3,STAT1,STAT3,paricalcitol
phorbol 12,13-didecanoate		chemical toxicant		1.706	0.00104	CDKN1A,CSF1,MMP1,SGK1,SMAD1,SOD2	Ap1,CREB1,CREBBP,EP300,ETS1,FOS,FOXO3,HMGB1,JUN,JUND,MAPK1,MAPK8,MYC,NFKB1,NFKBIA,NFkB (complex),NR3C1,RELA,STAT1,STAT3,TP53,phorbol 12,13-didecanoate
NADPH oxidase		complex		1.528	0.00104	CCL2,HMOX1,IL6,MMP9,PTGS2,VCAM1	Akt,Ap1,ERK,FOS,FOSL1,FOXO1,FOXO3,HMGB1,JUN,JUND,Jnk,NADPH oxidase,NFKB1,NFkB (complex),NR3C1,P38 MAPK,RELA,TP53,reactive oxygen species
CFTR	4.812	ion channel		0.424	0.00104	CCL5,CFTR,IL8,NFKBIA,PTGS2,TNFAIP3	CFTR,CREBBP,Creb,ELK1,EP300,FAS,FOSL1,HDAC2,HMGB1,IL8,Mapk,NFKB1,NFKBIA,NFkB (complex),NR3C1,RELA,STAT1,STAT3,TP53
AREG/AREGB		growth factor		0.339	0.00104	CSN2,CXCR4,EGR1,MMP9,PLAU,PTGS2	AR,AREG/AREGB,Ap1,CEBPB,CREBBP,EGFR,EGR1,ERK,ERK1/2,ESR1,ETS1,FOS,FOSL1,JUN,JUND,NFKB1,NFkB (complex),RELA,SMAD3,SP1,TP53
Relaxin		group		0	0.00104	ARG2,CD36,MMP1,MMP9,NOS1,TNFRSF1A	CEBPB,ESR1,IL6,NFkB (complex),NR3C1,Relaxin,STAT3
SPHK1	1.248	kinase		-0.554	0.00104	CCL5,CDKN1A,IL1B,IL6,PTGS2,SOCS3	Ap1,CEBPB,CHUK,ERK1/2,ESR1,FOS,IRF3,JUN,NFKB1,NFKBIA,NFkB (complex),NR3C1,P38 MAPK,RELA,RELB,SPHK1,STAT1,STAT3,TP53
geranylgeranyl pyrophosphate		chemical - endogenous mammalian		-0.896	0.00104	CCL2,CD55,ICAM1,MMP9,NOS2,PTGS2	Ap1,CEBPB,EP300,ERK1/2,HIF1A,Insulin,JUN,NFE2L2,NFKB1,NFKBIA,NFkB (complex),NR3C1,PPARA,PPARG,REL,RELA,RHOA,SP1,SREBF1,STAT3,TP53,geranylgeranyl pyrophosphate,nitric oxide
ethyl pyruvate		chemical drug		-1.067	0.00104	BAX,HMOX1,IL6,MMP9,NOS2,PTGS2	Akt,Ap1,FOS,FOXO1,FOXO3,HMGB1,JUN,NFE2L2,NFKB1,NFKBIA,NFkB (complex),NR3C1,P38 MAPK,RELA,SP1,STAT1,STAT3,TP53,ethyl pyruvate,nitric oxide
KEAP1	1.2	transcription regulator		-1.409	0.00104	AHR,HMOX1,IL6,MST1R,NFE2L2,NQO1	15-deoxy-delta-12,14 -PGJ 2,KEAP1,NFE2L2,NFKB1,NFKBIA,NFkB (complex),NR3C1,STAT3
BAK1	1.176	other	Activated	2.449	0.00104	CCL5,IFITM1,IFNAR2,IL6,TRAF3,TYK2	BAK1,BAX,CREBBP,IRF3,IRF7,NFkB (complex)
docosahexaenoic acid		chemical drug		-1.213	0.00106	ADIPOQ,BAX,BCL2A1,CD44,CSF1,HMOX1,IL10,IL6,LEP,MMP9,NFE2L2,PTGS2,VCAM1	Akt,Ap1,FOS,FOXO1,FOXO3,IL1A,JUN,JUND,NFKB1,NFKBIA,NFkB (complex),NR3C1,P38 MAPK,RELA,TNF,TP53,docosahexaenoic acid
PKNOX1	1.228	transcription regulator		-0.068	0.00106	CCL2,PLAU,PTPN6,REN,SLC2A4,SST,UGT2B17
cilostazol		chemical drug		-0.555	0.00106	BAX,GCH1,HMOX1,IL10,MMP1,NR4A2,SERPINE1	AMPK,Akt,Ap1,EP300,FOXO1,FOXO3,HMGB1,JUN,NFKB1,NFKBIA,NFkB (complex),PI3K (complex),PPARGC1A,RELA,SIRT1,SMAD3,STAT1,STAT3,TP53,cilostazol,reactive oxygen species
ibuprofen		chemical drug		-0.896	0.00106	IL1B,IL6,MMP1,MMP13,MMP9,NOS2,PTGS2	ALB,Ap1,EP300,FOS,HIF1A,JUN,MAPK14,NFKB1,NFKBIA,NFkB (complex),RELA,RHOA,STAT3,TP53,aspirin,ibuprofen,prostaglandin E2
pregna-4,17-diene-3,16-dione		chemical - endogenous non-mammalian		-1.89	0.00106	ADIPOQ,BAX,BCL2A1,CFLAR,MMP9,PTGS2,SREBF1	NFKB1,NFKBIA,NFkB (complex),NR3C1,REL,RELA,STAT1,STAT3,TP53,pregna-4,17-diene-3,16-dione
K+		chemical - endogenous mammalian		-1.987	0.00106	CYP11A1,CYP17A1,NPTX1,NR4A1,NR4A2,PENK,REN	ATF1,Ap1,CREB1,CREBBP,Creb,HIF1A,Insulin,K+,NFkB (complex),POMC,PPARA,PPARG,RELA,SP1,SREBF1,STAT3
PBX1	-1.035	transcription regulator			0.00106	CDKN1A,CDKN2B,PF4,PLAU,REN,SST,VCP	PBX1,PKNOX1
BRAF		enzyme			0.00106	BIRC3,HIF1A,IL1B,IL6,IL8,MMP1,MMP9	Ap1,BRAF,CEBPB,Creb,ERK1/2,ETS1,FOS,JUN,MAP2K1,MAP2K2,MAPK1,MAPK3,NFKB1,NFKBIA,NFkB (complex),RELA,STAT3,TP53
ritonavir		chemical drug	Inhibited	-2.646	0.00106	ADIPOQ,CD36,ICAM1,IL6,IL8,LEP,VCAM1	ADIPOQ,Creb,ELK1,FOS,FOSL1,JUN,NFKB1,NFKBIA,NFkB (complex),PPARA,Pkc(s),RELA,SRC,STAT1,STAT3,TP53,palmitic acid,ritonavir
IRF4	2.219	transcription regulator		0.137	0.00107	ATF4,CD68,CDK1,CXCR4,DBI,GATA3,GBP1,IL10,IL1B,ISG15,ITGAL,PLAUR,PRDM1,PSMA1,UBE2H	Ap1,CREBBP,IL12 (complex),IL4,IRF4,IRF5,IRF8,JUN,NFKB1,NFKBIA,NFkB (complex),RELA,STAT1,STAT3,STAT4,STAT6,TNF
C/ebp		group		1.387	0.00111	HIF1A,IGF1,IL12B,IL6,LEP,MMP1,PTAFR,PTGS2,SST	ATF2,Ap1,C/ebp,CEBPA,CEBPB,EGFR,EGR1,ESR1,FOS,JUN,JUND,Jnk,NFkB (complex),Nr1h,RELA,Rxr,SMAD3,SREBF1,TP53
PIK3R1	1.121	kinase		1.195	0.00111	CCL4,ICAM1,IL8,MITF,PDGFRA,PIK3CD,PTGS2,SERPINE1,SLC5A5	AKT1,Ap1,ESR1,FOS,FOXO1,HMGB1,JUN,NFKB1,NFKBIA,NFkB (complex),NR3C1,PI3K (complex),PIK3R1,RELA,Ras,SMAD3,SP1,SRC,STAT3,TNF,TP53
TERT	-1.275	enzyme		0.577	0.00111	CDKN1A,EREG,IFI16,IFIT1,ISG15,MMP9,MX1,PROM1,PTGS2
calphostin C		chemical - kinase inhibitor		-1.468	0.00111	CDKN1A,CYP17A1,ICAM1,IL6,IL8,NOS2,PTGS2,S100A8,SOD2	FOS,IKBKB,IL1B,JUN,MAPK14,NFKB1,NFKBIA,NFkB (complex),NR3C1,PRKCD,RELA,STAT3,TNF,TP53,calphostin C
TEAD4	2.964	transcription regulator			0.00111	ELF5,GATA3,JUNB,MYH4,NOTCH2,SLC2A3,SLC2A4,SMAD1,TEAD4
bortezomib		chemical drug		-1.745	0.00113	ALPL,ATF4,BCL2A1,CCND2,CDKN1A,ICAM1,IL12B,IL8,PTGS2,SAA1,VCAM1,WISP2	Akt,Ap1,FOS,FOXO1,FOXO3,JUN,JUND,NFKB1,NFKBIA,NFkB (complex),NR3C1,REL,RELA,STAT1,STAT3,TP53,bortezomib
NS-398		chemical reagent	Inhibited	-3.233	0.00118	ALOX15,BAX,CXCR4,HIF1A,ICAM1,IL10,IL6,IL8,NOS2,PTGS2,S100A8	Ap1,CEBPB,ERK1/2,FOS,JUN,MAPK14,NFKB1,NFKBIA,NFkB (complex),NS-398,PTGS2,RELA,STAT1,STAT3,TP53,prostaglandin E2
L-glutamic acid		chemical - endogenous mammalian		0.532	0.00118	BAX,CALB1,EGR1,IL1B,JUNB,LEP,NOS1,NOS2,PER1,PROK2	Ap1,CREB1,CREBBP,Ca2+,Creb,ELK1,FOS,FOSL1,HMGB1,JUN,L-glutamic acid,NFE2L2,NFkB (complex),NR3C1,P38 MAPK,POMC,Pkc(s),RELA,STAT3,TP53,nitric oxide
STAT5B	-1.003	transcription regulator		0.363	0.00118	CDKN1A,CSN2,CYP2B6,IGF1,IL2RA,IRF1,PIM1,SLC34A2,SOCS3,TLR2	Ap1,EGFR,EGR1,ESR1,NFKB1,NFKBIA,NFkB (complex),NR3C1,PRL,REL,RELA,SMAD3,STAT,STAT1,STAT3,STAT5A,STAT5B,STAT5a/b
Growth hormone		group		-0.19	0.00132	ADIPOQ,CCND2,CD36,CDH3,CSN2,EGR1,FASN,GDF15,IGF1,IGFBP3,LEPR,LPL,SCNN1A	AKT1,Ap1,CEBPA,CEBPB,Creb,ERK1/2,ESR1,FOXO1,GHR,Growth hormone,HIF1A,IGF1,Insulin,JUN,NFKB1,NR3C1,PPARA,PPARG,RELA,SP1,SREBF1,STAT5B,TP53
AHR	2.732	ligand-dependent nuclear receptor		1.658	0.00137	ABCG2,ADM,CD36,CDKN1A,CTSD,IL1B,IL6,IRF1,NFE2L2,NOS2,NQO1,PTGS2,SERPINB2,SERPINE1,SNAI1,SOD1	AHR,Ap1,CEBPB,ESR1,HDAC3,HIF1A,IL1B,IL6,JUN,NFKB1,NFKBIA,NFkB (complex),NR3C1,RELA,SMAD3,SMAD4,SP1,STAT1,STAT3,TGFB1,estrogen receptor
RELB	2.283	transcription regulator		1.552	0.00138	CCL19,CD40,IL6,IL8,NFKB2,NFKBIA,PRDM1,PTGS2	Ap1,CEBPB,NFKB1,NFKBIA,NFkB (complex),NR3C1,REL,RELA,RELB,STAT1,STAT3
PPARA	-1.655	ligand-dependent nuclear receptor		1.202	0.00142	ACADVL,ACSL1,ADIPOQ,CD36,CSN2,CYBA,EHHADH,GPD1,HIF1A,HMOX1,LPL,MAT2A,MMP9,NFKBIA,NR1H3,PTGS2,RBP4,SREBF1,TXN,UCP2	D-glucose,EP300,HMGB1,JUN,NCOA1,NFKB1,NFKBIA,NFkB (complex),PPARA,PPARG,PPARGC1A,RARA,RELA,RXRA,SP1,SREBF1,THRB,TNF,TP53,fatty acid
UDP		chemical - endogenous mammalian			0.00144	IL8,NOS2,SERPINE1	CEBPB,Creb,ELK1,ESR1,FOSL1,IL6,JUN,Mapk,NFKB1,NFKBIA,NFkB (complex),NR3C1,RELA,STAT3,TNF,TP53,UDP
chitinase		group			0.00144	CCL2,CCL5,IL8
Pde		group			0.00144	NR4A1,NR4A2,NR4A3
bacterial lipopolysaccharides		chemical - other			0.00144	CYP2J2,HIF1A,Saa3
imperatorin		chemical - endogenous non-mammalian			0.00144	IL6,NOS2,PTGS2	Ap1,CASP1,ETS1,JUN,MAPK1,NFkB (complex),STAT3,TP53,imperatorin
SSFA2	1.265	other			0.00144	ADIPOQ,IGF1,LEP
ACACA	-2.566	enzyme			0.00144	FASN,GPAM,SREBF1	ACACA,NFkB (complex),PPARA,PPARG,SREBF1,fatty acid
SP100		transcription regulator			0.00144	CDKN1A,MMP1,PLAU	CREB1,CREBBP,EP300,ETS1,SP100,TP53
HSPB3	4.303	other			0.00144	CCL2,ICAM1,IL8
MMP8		peptidase			0.00144	IL6,IL8,S100A8	Ap1,CEBPB,ERK1/2,F2R,MMP8,NFAT (complex),NFKB1,NFkB (complex),RELA,STAT3,TAC1,TP53
MATK		kinase			0.00144	CXCR4,LYN,SRC
ERC1	1.922	other			0.00144	IL8,NFKBIA,PTGS2	ERC1,IKBKB,NFKB1,NFKBIA,NFkB (complex),NR3C1,RELA,STAT1,STAT3
IL20RA	-1.446	transmembrane receptor			0.00144	ICAM1,IL10,IL8	IL20RA,IRF9,NFKB1,NFkB (complex),RELA,STAT,STAT1,STAT2,STAT3,TP53
4-(2-aminoethyl)benzenesulfonylfluoride		chemical - protease inhibitor			0.00144	HMOX1,IL8,SOD2	4-(2-aminoethyl)benzenesulfonylfluoride,Ap1,FOS,JUN,JUND,Jnk,NFkB (complex),NR3C1,P38 MAPK,RELA
palmitoyl-Cys((RS)-2,3-di(palmitoyloxy)-propyl)-Ala-Gly-OH		chemical reagent			0.00144	ICAM1,IL6,IL8	CREBBP,IL18,IL1B,IL8,JUN,NFKB1,NFKBIA,NFkB (complex),NR3C1,RELA,STAT3,TNF,palmitoyl-Cys((RS)-2,3-di(palmitoyloxy)-propyl)-Ala-Gly-OH
docetaxel		chemical drug		0.988	0.00153	BAX,CDKN1A,IL10,IL1B,PIM1,PLAU,PTGS2,TUBB3,TUBB4B	Akt,Ap1,ESR1,FOS,FOXO1,FOXO3,JUN,MYC,NFKB1,NFkB (complex),NR3C1,P38 MAPK,PARP1,RELA,STAT3,TP53,docetaxel,prostaglandin E2
SRC (family)		group	Activated	2.216	0.00153	CCL2,FGR,HIF1A,IL10,IL6,ITGB3,PTGS2,PXN,VEGFC	Akt,Ap1,CEBPB,EP300,ERK1/2,FOS,FOXO1,FOXO3,JUN,NADPH oxidase,NFKB1,NFKBIA,NFkB (complex),NR3C1,P38 MAPK,RELA,SRC (family),STAT1,STAT3,TP53
tert-butyl-hydroquinone		chemical reagent	Activated	2.215	0.00153	FOSL1,GSS,HMOX1,IL10,JUNB,NFE2L2,NQO1,SERPINE1,TXNRD1	Ap1,ESR1,FOS,JUN,JUND,Jnk,KEAP1,NFE2L2,NFkB (complex),RELA,TP53,tert-butyl-hydroquinone
NFkB (family)		group		1.342	0.00156	IL8,LPL,MMP9,PTGS2,TNFAIP3	NFKB1,NFKB2,NFkB (complex),NFkB (family),RELA,RELB
puerarin		chemical drug		1.342	0.00156	BAX,LEP,PTGS2,RETN,TXN	Ap1,HMGB1,NFKB1,NFkB (complex),RELA,puerarin,reactive oxygen species
superoxide		chemical - endogenous mammalian		1.091	0.00156	CYBA,HMOX1,MMP9,PTGS2,SOD2	Ap1,Creb,ELK1,EP300,ETS1,FOS,FOSL1,HMGB1,JUN,JUND,Jnk,MAPK1,MAPK8,Mapk,NADPH oxidase,NFkB (complex),NR3C1,RELA,TP53,superoxide
CRY1	-1.912	enzyme		0.243	0.00156	DBP,IL1B,IL6,PER1,PER2
ARRB2	1.912	other		-0.651	0.00156	ADRB2,CXCL2,HIF1A,IL1B,IL6	ARRB2,Ap1,F2R,JUN,NFKB1,NFKBIA,NFkB (complex),NR3C1,REL,RELA,STAT1,STAT3,TNF,TRAF6
naringin		chemical - endogenous non-mammalian		-1.342	0.00156	BAX,CCL2,HMOX1,IL8,MMP9	Ap1,CEBPB,Creb,ELK1,ERK,ESR1,FOS,FOSL1,IL6,JUN,JUND,Jnk,Mapk,NFkB (complex),NR3C1,P38 MAPK,RELA,STAT3,TP53,naringin
PRF1	-1.103	other		-1.982	0.00156	CD44,IL10,IL18,IL1B,IL6	Ap1,IFNG,IL10,IL1B,IRF1,JUN,NFE2L2,NFKB1,NFKBIA,NFkB (complex),NOTCH1,NR3C1,Nr1h,PRF1,RELA,SP1,STAT1,STAT3,STAT5a/b,TNF,cholesterol
estrone		chemical - endogenous mammalian			0.00156	ABCG2,CYP2B6,IGF1,IL6,SERPINE1	AHR,Ap1,CREBBP,EP300,ESR1,FOS,JUN,NCOA1,NR3C1,PPARG,RELA,RXRA,SP1,TP53,estrogen receptor,estrone
E. coli serotype 0127B8 lipopolysaccharide		chemical - endogenous non-mammalian	Activated	2.219	0.00156	IL12B,IL1B,IL6,NOS2,PTGS2	Ap1,E. coli serotype 0127B8 lipopolysaccharide,FOS,IL10,IL18,IL1A,JUN,JUND,Jnk,NFKB1,NFKBIA,NFkB (complex),NR3C1,RELA,STAT1,STAT3,STAT5a/b
linoleic acid		chemical - endogenous mammalian		0.453	0.00157	ABCA1,HSP90B1,ICAM1,IL6,LPL,MMP1,PTGS2,REN,UCP2,VCAM1	Ap1,CEBPB,EP300,ERK1/2,ESR1,IL6,JUN,NADPH oxidase,NFKB1,NFKBIA,NFkB (complex),NR3C1,PPARA,PPARG,PPARGC1A,RELA,RXRA,SREBF1,STAT3,TNF,TP53,linoleic acid
CRH	1	cytokine		-0.077	0.00157	BAX,IL10,IL18,IL6,JUNB,LEP,NR4A1,SGK1,SLC2A3,SOCS3	CEBPB,CREB1,CREBBP,CRH,Creb,EP300,ESR1,FOS,IL6,JUN,MAPK14,NFKB1,NFKBIA,NFkB (complex),NR3C1,POMC,RELA,STAT1,STAT3,TP53
lysophosphatidylcholine		chemical - other	Activated	2.208	0.00162	CCL5,ICAM1,LPL,NOS2,PLAU,PLAUR,SERPINE1	Ap1,CEBPB,CTNNB1,ERK1/2,ESR1,FOS,IL6,JUN,JUND,Jnk,NFKB1,NFkB (complex),NR3C1,P38 MAPK,PLAU,RELA,SP1,STAT3,TP53,lysophosphatidylcholine
mifepristone		chemical drug		-0.088	0.00164	BAX,CDKN1A,FTH1,HAS2,ICAM1,IL1B,IL6,ITGA2,MMP9,NFE2L2,NFKBIA,NPL,OXTR,PSMA1,PTGS2,TNFAIP6	Ap1,CEBPB,ERK1/2,ESR1,FOS,HMGB1,JUN,NFKB1,NFkB (complex),NR3C1,PI3K (complex),RELA,RELB,SMAD3,SRC,STAT3,TP53,dexamethasone,mifepristone,progesterone
AG490		chemical - kinase inhibitor	Inhibited	-3.258	0.00164	BAX,BIRC3,CCL5,CD68,CDKN1A,ICAM1,JAK2,MMP9,NOS2,PTGS2,SAA1,SOCS3,SOD2	AG490,Akt,CEBPB,ESR1,FOXO1,FOXO3,HMGB1,IL6,JAK2,NFKB1,NFKBIA,NFkB (complex),NR3C1,RELA,STAT1,STAT3,TP53
actinomycin D		chemical drug	Inhibited	-3.359	0.00167	CCL11,CCL2,CD55,CDC25C,CDKN1A,CFLAR,GCH1,HMOX1,IL6,IL8,LPL,NOS2,PLAU,PLAUR,PTGS2,PXN,SERPINE1,TRAF3IP2,VEGFC	Ap1,CEBPB,EP300,ERK1/2,ESR1,FOS,FOXO1,HIF1A,IL1B,IL6,JUN,JUND,Jnk,NFKB1,NFKBIA,NFkB (complex),NR3C1,RELA,STAT3,TP53,actinomycin D
SMAD4	1.126	transcription regulator	Activated	2.263	0.00167	CDKN1A,CDKN2B,COCH,CSF1,FSTL3,HMOX1,ICAM1,IER3,IL10,IL1B,MMP1,MMP13,NFKBIA,PTK2B,SERPINE1,SGK1,TPM3	Ap1,CEBPB,Creb,EP300,JUN,NFE2L2,NFKB1,NFKBIA,NFkB (complex),RELA,Ras,SMAD3,SMAD4,SMAD7,SP1,SPP1,STAT1,STAT3,TP53,nitric oxide
ADRB		group	Inhibited	-2.584	0.0017	ATF5,BAX,CASP4,CD40,CD68,CDK6,CDKN1A,CFLAR,CLEC4D,CXCL2,E2F3,GDF15,HMOX1,ICAM1,IFIT3,INSIG1,JUNB,LPIN1,NOTCH2,NQO1,SLCO4A1,SRXN1,TRAF3	ADRB,Ap1,CEBPB,EGR1,ERK,ESR1,FOS,FOSL1,JUN,JUND,MAPK14,NFkB (complex),NR3C1,P38 MAPK,SP1,STAT3,TP53
indican		chemical - endogenous mammalian		1.981	0.00176	CCL2,CDKN1A,GATA3,ICAM1,IL1B,NFE2L2	Akt,Ap1,ERK,FOS,FOSL1,FOXO1,FOXO3,JUN,MYC,NFKB1,NFkB (complex),NR3C1,P38 MAPK,RELA,STAT1,STAT3,TP53,indican
mevalonic acid		chemical - endogenous mammalian		1.27	0.00176	CCL2,CD55,LEP,LPL,MMP1,SERPINE1	Akt,Ap1,Creb,ELK1,FOSL1,FOXO1,FOXO3,HIF1A,Insulin,Mapk,NFkB (complex),NR3C1,Nr1h,PPARA,PPARG,RARA,RELA,Rar,Rxr,SP1,SREBF1,TP53,mevalonic acid
9,10-dimethyl-1,2-benzanthracene		chemical toxicant		1.23	0.00176	BAX,CDKN1A,MMP9,PTGS2,SERPINE1,SOD2	9,10-dimethyl-1,2-benzanthracene,Ap1,CEBPB,EGR1,ESR1,FOXO3,IL6,JUN,MYC,NFKB1,NFKBIA,NFkB (complex),NR3C1,RELA,SOD2,SP1,STAT1,STAT3,TP53
EIF2AK2	1.904	kinase		1.172	0.00176	ATF4,BAX,IL6,ISG15,NOS2,SOCS3	ATP,Akt,Ap1,CREB1,EIF2AK2,FOXO1,FOXO3,IRF1,IRF8,IRF9,JUN,NFKB1,NFKBIA,NFkB (complex),NOTCH1,NR3C1,RELA,STAT,STAT1,STAT2,STAT3,TP53
leuprolide		biologic drug		0.728	0.00176	BAX,CFLAR,MMP1,MMP9,NR4A1,NR4A3	Ap1,CEBPB,EP300,ETS1,FOS,JUN,MAPK1,MAPK3,NFKBIA,NFkB (complex),SMAD3,SMAD4,SMAD7,TP53,leuprolide
wogonin		chemical - endogenous non-mammalian		0.128	0.00176	ABCA1,CCL2,CDKN1A,CFLAR,HIF1A,ORAI1	Akt,Ap1,ERK,FOS,FOSL1,FOXO1,FOXO3,HMGB1,JUN,NFkB (complex),NR3C1,P38 MAPK,PI3K (complex),RELA,SMAD3,STAT1,STAT3,TP53,Vegf,wogonin
Laminin		complex			0.00176	MMP1,PLAU,PTGS2,PXN,SDC4,SERPINE1	Ap1,ERBB2,ETS1,FOS,HMGB1,JUN,JUND,Laminin,MAPK1,NFKBIA,NFkB (complex),NR3C1,P38 MAPK,PI3K (complex),RELA,SMAD3,SP1,STAT3,TP53
IL12B	16.031	cytokine			0.00176	GZMB,IL10,IL8,MAP3K8,NOS2,PIK3AP1	ATF2,CEBPA,CEBPB,CREBBP,IL12 (complex),IL12B,IL27,JUN,NFKB1,NFKBIA,NFkB (complex),RELA,STAT1,STAT3,STAT4,STAT5a/b,STAT6,TP53
green tea polyphenol		chemical drug			0.00176	BAX,CDKN1A,HMOX1,IL1B,IL6,PTGS2	Akt,CAT,FOXO1,FOXO3,HMGB1,JUN,MYC,NFKB1,NFKBIA,NFkB (complex),NR3C1,RELA,SP1,STAT1,STAT3,TP53,green tea polyphenol
PIM1	2.65	kinase	Activated	2.236	0.00176	ABCG2,CCND2,FOSL1,OSCAR,PIM1,VCP	HMGB1,JUN,LY294002,NFkB (complex),PIM1,STAT3,TP53
eplerenone		chemical drug	Inhibited	-2.433	0.00176	CYBA,ICAM1,IL1B,PTGS2,SERPINE1,VCAM1	CEBPB,CREBBP,ESR1,IL1B,IL6,JUN,NCOA1,NFKB1,NFKBIA,NFkB (complex),NR3C1,RELA,SIRT1,STAT3,TNF,aldosterone,eplerenone
STAT5A	1.034	transcription regulator		-0.265	0.00181	BCL6,CCND2,CDC25C,CDKN1A,CSN2,CYP27B1,FCER1G,IL2RA,IRF1,SLC34A2,SOCS3,SREBF1	AHR,Ap1,EP300,ESR1,JUN,MYC,NFKB1,NFKBIA,NFkB (complex),PRL,RELA,SP1,STAT,STAT1,STAT3,STAT5A,STAT5B,STAT5a/b,TP53,estrogen receptor
TP63	1.217	transcription regulator	Activated	2.009	0.00184	ADM,BAX,CCND2,CDC25C,CDK1,CDK6,CDKN1A,CDKN2B,FASN,IGFBP3,IL1B,IL1RAP,ITGA2,KRT10,LYN,MMP13,PLAU,PTHLH,RAC2,S100A7,S100A8,SERPINB2,SNAI1,SPRR3	FOXO3,HDAC1,Histone h4,JUN,MYC,NFkB (complex),STAT3,TP53,TP63
Vegf		group		0.711	0.00189	BAX,BTN1A1,CFLAR,CXCR2,CXCR4,HIF1A,IL6,IL8,MMP13,MMP9,NR4A1,NR4A2,PTGS2,VCAM1,XDH	Akt,Ap1,CEBPB,ERK1/2,FOS,FOXO1,FOXO3,HMGB1,JUN,NFKB1,NFkB (complex),NR3C1,P38 MAPK,PI3K (complex),RELA,SMAD3,TP53,Vegf,reactive oxygen species
amphetamine		chemical drug		-0.522	0.00195	ATF4,EGR1,ICAM1,IL10,NOS1,NTS,SELL,SGK1	Ap1,CEBPB,ERK1/2,NFKB1,RELA,TP53,amphetamine
rotenone		chemical toxicant		-1.673	0.00195	ATF4,BAX,CXCL2,HIF1A,HMOX1,MMP1,UCP2,VCAM1	AGT,Ap1,CEBPB,EGR1,EP300,ERK,ESR1,FOS,FOSL1,FOXO3,HMGB1,IL6,JUN,JUND,MAPK8,NFkB (complex),NR3C1,P38 MAPK,STAT3,TP53,rotenone
F2RL1	1.008	G-protein coupled receptor			0.00195	CCL2,CTSD,DUSP6,IL8,MSC,PTGS2,SERPINB2,VEGFC	Ap1,Creb,ELK1,F2RL1,FOS,FOSL1,HMGB1,JUN,Mapk,NFAT (complex),NFKB1,NFKBIA,NFkB (complex),NR3C1,P38 MAPK,PI3K (complex),RELA,SMAD3,STAT1,STAT3,TAC1,TP53
DCN	1.127	other		0.118	0.00196	CDKN1A,HIF1A,ICAM1,IL1B,IL6,MMP1,MMP13,MMP9,NOS2,SERPINE1,VCAM1	Ap1,CEBPB,DCN,EGFR,EGR1,ESR1,HIF1A,IL1B,IL6,JUN,NFKB1,NFKBIA,NFkB (complex),NR3C1,RELA,SMAD3,SMAD4,SP1,STAT3,TGFB1,Tgf beta
telmisartan		chemical drug		-1.91	0.00196	ACSL1,ADIPOQ,BAX,CCL2,CD163,IL6,LEP,MMP9,NOS2,PTGS2,SLC2A4	AMPK,Ap1,CEBPB,EP300,ESR1,FOS,FOXO1,HIF1A,IL6,Insulin,JUN,NFKB1,NFKBIA,NFkB (complex),NR3C1,P38 MAPK,PPARA,PPARG,PPARGC1A,RELA,SIRT1,SP1,SREBF1,STAT3,TP53,palmitic acid,telmisartan
HDAC1	1.451	transcription regulator		-1.673	0.00197	ADIPOQ,CCL5,CCND2,CD44,CDC25C,CDKN1A,E2F2,HES1,IL10,IL6,IL8,MT1E,MYH4,PAX8,PREX1,PTGS2,PTPN6,SREBF1	Ap1,CEBPB,EGR1,EP300,ESR1,FOXO1,HDAC1,HDAC2,HIF1A,Histone h3,NFKB1,NFKBIA,NFkB (complex),NR3C1,REL,RELA,SP1,TP53
dinoprost		chemical - endogenous mammalian	Activated	2.36	0.00202	ADM,CCND2,CD36,IL2RA,IL6,LPL,MGST1,MMP9,PDIA4,PTGS2,PTK2B,PTX3,THRSP	Ap1,CEBPB,ERK1/2,ETS1,FOS,JUN,JUND,Jnk,MAPK1,NFKB1,NFKBIA,NFkB (complex),PPARA,RELA,TNF,TP53,dinoprost,prostaglandin A1
monophosphoryl lipid A		chemical reagent		1.98	0.00202	IL10,IL1A,IL1RN,IL6	IFNG,IRF1,JUN,NFKB1,NFKBIA,NFkB (complex),RELA,STAT1,STAT3,lipopolysaccharide,monophosphoryl lipid A
TYK2	2.032	kinase		1.949	0.00202	CSF3,IFNAR1,IL18R1,IRF1	IFNA2,IFNG,IRF1,JAK1,NFkB (complex),RELA,STAT,STAT1,STAT2,STAT3,STAT4,STAT5A,STAT5B,TYK2
PTGER1	-1.753	G-protein coupled receptor		1.153	0.00202	ICAM1,IL10,IL6,PTGS2	AGT,Ap1,CREB1,EGR1,EP300,FOS,FOXO3,IFNG,IRF1,JUN,NFKBIA,NFkB (complex),POMC,PTGER1,PTGS2,RELA,STAT1,STAT3,TP53,prostaglandin E2
MSR1	-1.328	transmembrane receptor		1	0.00202	CXCL2,IFIT1,IL10,ISG15	IRF9,MSR1,NFKB1,NFKBIA,NFkB (complex),RELA,STAT,STAT1,STAT2,STAT3
5-(3-chloro-4-(2,3-dihydroxy-propoxy)benzylidene)-2-propylimino-3-o-tolyl-thiazolidin-4-one		chemical drug		1	0.00202	CCL2,HAS2,IL6,SERPINE1
carnosol		chemical - endogenous non-mammalian		0.205	0.00202	HMOX1,ICAM1,NFE2L2,PTGS2	AKT1,Ap1,ESR1,ETS1,FOS,FOXO1,IKBKB,JUN,JUND,Jnk,MAPK1,MAPK14,NFKB1,NFKBIA,NFkB (complex),NR3C1,RELA,SP1,STAT3,TP53,carnosol
IFIH1	1.56	enzyme		0.152	0.00202	CCL5,CXCL2,IL12B,IL6	Ap1,CREBBP,ESR1,IFIH1,IRF3,IRF7,JUN,MAVS,NFKB1,NFKBIA,NFkB (complex),RELA,STAT1,STAT3,TBK1
AGPAT9	4.073	enzyme		0	0.00202	DGAT2,LPL,SLC2A4,SREBF1
N-chlorotaurine		chemical - kinase inhibitor		0	0.00202	HMOX1,MMP1,MMP13,TXN	Ap1,JUN,N-chlorotaurine,NFE2L2,NFkB (complex),TP53,nitric oxide
GFI1B	45.397	transcription regulator		-0.927	0.00202	CDKN1A,GATA3,SOCS1,SOCS3
CHRNA7	1.073	transmembrane receptor		-1	0.00202	CDKN1A,CXCL2,IL1B,IL6	ATF1,Ap1,CEBPB,CHRNA7,CREB1,CREBBP,Creb,ESR1,HMGB1,IL6,JUN,NFKB1,NFKBIA,NFkB (complex),NR3C1,RELA,STAT3,TNF,nicotine,norepinephrine
10-(6'-ubiquinonyl)decyltriphenylphosphonium		chemical drug		-1	0.00202	IL18,IL1B,IL6,NFE2L2	10-(6'-ubiquinonyl)decyltriphenylphosphonium,KEAP1,NFE2L2
mannose		chemical - endogenous mammalian		-1	0.00202	ATF4,HAS2,HSP90B1,PDIA3
UCP2	4.353	transporter		-1.091	0.00202	ADIPOQ,IL1B,IL6,NOS2	Ap1,FOS,HIF1A,HMGB1,Insulin,NFKB1,NFKBIA,NFkB (complex),PPARA,PPARG,REL,RELA,SP1,SREBF1,STAT1,STAT3,TP53,UCP2,fatty acid,histamine
RFWD2	-1.019	enzyme		-1.964	0.00202	ACACA,CDKN1A,SREBF1,TRIB3
azithromycin		chemical drug			0.00202	IL1B,IL6,MMP9,TREM1	Ap1,ESR1,FOS,HMGB1,IL10,JUN,JUND,MAPK8,NFKB1,NFKBIA,NFkB (complex),NR3C1,RELA,STAT1,STAT3,STAT5a/b,TNF,Vegf,azithromycin
clobetasol propionate		chemical drug			0.00202	CD40,CD80,ICAM1,IL2RA	Ap1,CSF2,FOS,JUN,NFKB1,NFKBIA,NFkB (complex),RELA,SP1,TNF,TP53,clobetasol propionate
thioinosine		chemical toxicant			0.00202	CD36,LPL,NOS2,NR1H3
(R)-limonene		chemical toxicant			0.00202	CD69,IL1B,IL2RA,IL6	(R)-limonene,Ap1,FOS,JUN,NFkB (complex),NR3C1,P38 MAPK
nadifloxacin		chemical drug			0.00202	IL12B,IL1A,IL6,IL8
PELI1	1.358	enzyme			0.00202	IL12B,IL6,IL8,NOS2	Ap1,IRAK1,IRF3,MAP3K7,NFKB1,NFKBIA,NFkB (complex),PELI1,RELA,STAT1,STAT3,TP53,TRAF6
GDF9	-1.165	growth factor			0.00202	HAS2,PTGS2,PTX3,PXN
YES1	1.167	kinase			0.00202	HMOX1,IL6,NFE2L2,NQO1	AKT1,Creb,ELK1,ESR1,FOSL1,FOXO1,KEAP1,Mapk,NFE2L2,NR3C1,RELA,SP1,TP53,YES1
allyl isothiocyanate		chemical toxicant			0.00202	HMOX1,MMP9,NFE2L2,PTGS2	FOS,HMGB1,JUN,JUND,MAPK8,NR3C1,allyl isothiocyanate
Trolox C		chemical drug			0.00202	HIF1A,MMP13,MMP9,UCP2	HIF1A,Insulin,PPARA,PPARG,SP1,SREBF1,Trolox C
S-(2,3-bispalmitoyloxypropyl)-cysteine-GDPKHPKSF		chemical reagent			0.00202	CCL2,ICAM1,IL6,IL8	Akt,Ap1,CEBPB,CREBBP,ESR1,FOS,FOXO1,FOXO3,IL6,IL8,JUN,JUND,NFKB1,NFKBIA,NFkB (complex),NR3C1,RELA,S-(2,3-bispalmitoyloxypropyl)-cysteine-GDPKHPKSF,STAT1,STAT3,TP53
IC87114		chemical - kinase inhibitor	Inhibited	-2	0.00202	CCL11,CCL5,ICAM1,VCAM1
UDP-D-glucose		chemical - endogenous mammalian	Inhibited	-2	0.00202	CALR,HSP90B1,PDIA3,PDIA4
MAP3K1	-1.281	kinase		1.904	0.00206	BIRC3,EGR1,HMOX1,IL8,MMP13,PLAU,PLAUR,PTGS2,SERPINE1,TPH1	Ap1,FOS,HMGB1,IKBKB,JUN,JUND,Jnk,MAP3K1,MAPK8,NFKB1,NFKBIA,NFkB (complex),NR3C1,P38 MAPK,RELA,Ras,SMAD3,SP1,TP53
IL8	28.446	cytokine		1.612	0.00207	CD44,CXCL2,CXCR2,ICAM1,IL8,MMP9,PTGS2,SOCS1,VCAM1	Ap1,CEBPB,ESR1,FOS,IL6,IL8,JUN,JUND,Jnk,NFKB1,NFKBIA,NFkB (complex),NR3C1,RELA,STAT1,STAT3,TP53,lipopolysaccharide
GW9662		chemical reagent		1.021	0.00207	ADIPOQ,AGR2,BAX,CDKN1A,GDF15,IL6,INSIG1,PTGS2,UCP2	CEBPA,Creb,EP300,ESR1,GW9662,IGF1,JUN,NFkB (complex),PPARA,PPARG,PPARGC1A,RELA,RXRA,Rxr,SREBF1,STAT3,THRB,TP53,fatty acid,rosiglitazone
IRF3	1.161	transcription regulator		0.825	0.00207	BIRC3,CCL19,CCL5,IFIT1,IL6,IL8,ISG15,JUNB,TNFAIP3	CREB1,CREBBP,EP300,IL1B,IRF3,IRF7,JUN,NFKB1,NFKBIA,NFkB (complex),NR3C1,RELA,STAT1,STAT3,TNF
HDAC3	-1.244	transcription regulator		-1.4	0.00207	CDKN1A,CSN2,ICAM1,IL8,LGALS9,NFKBIA,PTGS2,RELB,SERPINE1	Akt,FOS,FOXO1,FOXO3,HDAC3,HIF1A,HMGB1,JUN,JUND,MAPK8,NFKB1,NFKBIA,NFkB (complex),NR3C1,REL,RELA,SMAD3,SMAD4,TGFB1,TP53
glutamine		chemical - endogenous mammalian		-1.488	0.00207	ACTB,ASNS,ICAM1,IL6,IL8,JUNB,NFKB2,NFKBIA,PTGS2	Ap1,CREBBP,EGR1,FOS,HMGB1,IL8,JUN,JUND,Jnk,NFKB1,NFKBIA,NFkB (complex),PI3K (complex),RELA,SMAD3,STAT1,STAT3,VEGFA,glutamine
lysophosphatidic acid		chemical - other	Activated	2.593	0.00226	BCL6,CCL2,CD36,HIF1A,IL6,IL8,MMP9,PDGFRA,PLAU,PLAUR,PTGS2,VEGFC	Ap1,CEBPB,ERK1/2,FOS,JUN,JUND,Jnk,NFKB1,NFKBIA,NFkB (complex),NR3C1,P38 MAPK,RELA,SRC,STAT1,STAT3,TP53,lysophosphatidic acid
CNR1		G-protein coupled receptor		1.604	0.00231	ADIPOQ,ALPL,CORO2A,IGF1,IL6,LEP,MMP13,MSX1,PDGFRA,PLAU,PTK2B,SLC29A1,SLC2A4,SREBF1,TDGF1,VEGFC	ADIPOQ,Ap1,CEBPB,CNR1,ERK1/2,HIF1A,Insulin,JUN,LEP,NFKB1,NFKBIA,NFkB (complex),PPARA,PPARG,RELA,SP1,SREBF1,STAT3,STAT6,TNF,TP53
8-bromo-cAMP		chemical reagent		0.249	0.00232	ABCA1,ARG2,CREM,CTSD,CYP11A1,CYP17A1,EGR1,GCH1,HPGD,IL6,MAT2A,NOS2,PTGS2,SERPINB2,SERPINE1,SLC2A4,VEGFC	8-bromo-cAMP,AHR,ATF1,Ap1,CREB1,CREBBP,Creb,ELK1,ESR1,FOS,FOSL1,HMGB1,JUN,JUND,MAPK8,Mapk,NFkB (complex),NR3C1,P38 MAPK,SP1,TP53,estrogen receptor
NRG1		growth factor	Activated	3.298	0.00234	ARHGEF2,CCND2,CDKN1A,CSN2,CXCR4,DUSP6,EGR1,FOSB,GRIN2C,HES1,HIF1A,HMOX1,IER3,IL8,ITGB3,JUNB,MMP9,NR4A1,NR4A3,PLAU,PLAUR,PXN,SLC2A3,SLC2A4,TOB2,VEGFC	Ap1,CEBPB,EGF,ELK1,ERK1/2,FOS,JUN,MYC,NFKB1,NFkB (complex),NR3C1,NRG1,P38 MAPK,RAF1,RELA,SMAD3,SRC,STAT3,TP53
F3	1.27	transmembrane receptor		1.387	0.0024	CCL2,EGR1,IL10,IL1B,IL6,IL8,MMP9	Akt,Ap1,CEBPB,EGR1,ESR1,F2,F2R,F3,FOXO1,FOXO3,HMGB1,IL6,NFKB1,NFkB (complex),NR3C1,RELA,STAT1,STAT3,TP53,reactive oxygen species
evodiamine		chemical - endogenous non-mammalian		-1.912	0.0024	BCL2A1,BIRC3,CFLAR,ICAM1,IL8,MMP9,PTGS2	Akt,ERK,FOS,FOSL1,FOXO1,FOXO3,IKK (complex),JUN,NFKB1,NFKBIA,NFkB (complex),RELA,STAT1,STAT3,TP53,evodiamine
SPDEF	3.421	transcription regulator			0.0024	BIRC3,CD40,IL8,PLAU,PLAUR,PTPRF,VASP	CREBBP,CTNNB1,HDAC3,SMAD4,SPDEF,TCF,TP53
AICAR		chemical - endogenous mammalian			0.0024	CDKN1A,FASN,LEP,MMP9,MSTN,SOCS3,SREBF1	AICAR,AMPK,ATF2,Ap1,CEBPA,CEBPB,EP300,ESR1,FOXO1,HIF1A,Insulin,JUN,LEP,NFkB (complex),PPARA,PPARG,PPARGC1A,RELA,SIRT1,SP1,SREBF1,STAT6,TP53
TRPV4	2.002	ion channel	Activated	2.619	0.0024	CCL5,CXCL2,IL6,Saa3,SOCS3,TLR2,VCAM1	CEBPB,Ccl2,ESR1,IL6,NFkB (complex),NR3C1,STAT3,TRPV4
CEBPD		transcription regulator	Activated	2.367	0.00248	BCL2A1,CCL20,CD14,IKBKE,IL6,MMP13,NOS2,PDGFRA,PTGS2,TNFAIP6,VEGFC	Ap1,CEBPB,CEBPD,ESR1,IL6,NFKBIA,NFkB (complex),NR3C1,PTGS2,STAT3,TP53
farnesylthiosalicylic acid		chemical drug	Inhibited	-3.302	0.00248	ADM,ATF4,HIF1A,LDHA,PDGFRA,PKM,PLAU,SERPINE1,STC1,TGM2,VEGFC	CTNNB1,FOS,HRAS,JUN,SMAD3,TP53,farnesylthiosalicylic acid
arsenic trioxide		chemical drug		1.51	0.00266	BAX,CDKN1A,HMOX1,IL8,IRF1,MMP9,NFKBIA,NOS2,PTGS2,TGIF1	Akt,Ap1,FOS,FOXO1,FOXO3,HMGB1,JUN,JUND,MAP2K1,MAPK14,MAPK8,NFKB1,NFKBIA,NFkB (complex),NR3C1,RELA,STAT1,STAT3,TP53,arsenic trioxide
sodium arsenite		chemical drug		0.568	0.00266	AHCY,BAX,CBS,CDKN1A,EGR1,FTH1,GSS,HIF1A,HMOX1,MAT2A	AR,Ap1,Creb,EGR1,ELK1,FOS,FOSL1,IKBKB,JUN,Mapk,NFKB1,NFKBIA,NFkB (complex),NR3C1,P38 MAPK,RELA,SP1,STAT1,STAT3,TP53,sodium arsenite
TXNIP	1.075	other		1.395	0.0027	BCL6,CD36,CDKN1A,ICAM1,IL6,LPL,PTGS2,THRSP	Ap1,FOS,HMGB1,JUN,JUND,MAPK8,NFKB1,NFKBIA,NFkB (complex),NR3C1,PPARA,PPARG,PTGS2,RELA,RXRA,SREBF1,STAT1,STAT3,THRB,TNF,TP53,TXNIP
Fgf		group		0.447	0.0027	IGF1,IL6,JUNB,MITF,MMP9,PER1,PTGS2,VCAM1	Akt,Ap1,Creb,ELK1,ETS1,FOS,FOSL1,FOXO1,FOXO3,Fgf,HDAC2,HMGB1,JUN,MAPK1,Mapk,NFkB (complex),NR3C1,PI3K (complex),RELA,SMAD3,TCF,TP53
F2R	1.262	G-protein coupled receptor	Activated	2.183	0.0027	CCL2,HMOX1,IL1B,IL6,IL8,PTGS2,TGM2,VCAM1	Ap1,Creb,ELK1,ERK,F2R,FOS,FOSL1,HMGB1,JUN,JUND,MAPK8,Mapk,NFKB1,NFKBIA,NFkB (complex),NR3C1,P38 MAPK,RELA,STAT1,STAT3,TP53
IGF2	-1.279	growth factor		0.561	0.00275	CDKN1A,GNAI2,HIF1A,IGFBP3,LEP,MMP1,NFKBIA,NOS2,SLC2A4	Ap1,CEBPA,CEBPB,Creb,ELK1,ERK1/2,ESR1,FOSL1,IGF1,IGF2,IKBKB,JUN,Mapk,NFKB1,NFKBIA,NFkB (complex),NR3C1,RELA,STAT1,STAT3,TP53
Hsp70		group		-1.387	0.00278	GAPDH,HIF1A,IL6,IL8,NFKBIA,NOS2	AHR,ARNT,Ap1,CD40,EP300,FOXO4,HIF1A,HMGB1,Hsp70,IRF1,IRF5,JUN,MYD88,NFKB1,NFKBIA,NFkB (complex),RELA,STAT1,STAT3,TLR4,TP53
Collagen(s)		complex			0.00278	BCL3,C5AR1,GZMA,MMP13,PSAT1,SNAI1	Ap1,Collagen(s),ETS1,JUN,MAPK1,NFKB1,NFkB (complex),RELA,STAT1,STAT3,TP53
D-galactosamine		chemical - endogenous mammalian	Activated	2.236	0.00278	CD14,IL10,IL12B,IL6,NOS2,SOD2	Ap1,CREBBP,D-galactosamine,FOS,IFNG,IL10,IL12 (complex),IRF1,JUN,JUND,Jnk,NFKB1,NFKBIA,NFkB (complex),RELA,STAT1,STAT3,STAT4,STAT5a/b
FN1		enzyme	Activated	3.387	0.00279	CCL5,CTSD,IL1B,IL6,IL8,MMP1,MMP13,MMP9,PDGFRA,SDCBP,SOCS3,TGM2	Ap1,CEBPB,ERK1/2,FN1,FOS,HMGB1,IRF1,JUN,JUND,Jnk,NFKB1,NFkB (complex),PI3K (complex),RELA,SMAD3,SP1,TLR4,TP53,Tgf beta
IL5	1	cytokine		1.091	0.00284	CD69,CDKN1A,CXCR4,MMP9,SOCS1	Akt,Ap1,Creb,ETS1,FOS,FOXO1,FOXO3,HMGB1,IL5,JUN,JUND,Jnk,MAPK1,NFKB1,NFKBIA,NFkB (complex),PI3K (complex),RELA,SMAD3,TP53,platelet activating factor
glucosamine		chemical - endogenous mammalian		0.254	0.00284	HAS2,HSP90B1,LEP,NOS2,REN	AKT1,ESR1,FOXO1,NR3C1,RELA,SP1,glucosamine
CD36	-4.278	transmembrane receptor		0	0.00284	ADIPOQ,CXCL2,IL6,LEP,SYK	AR,CAV1,CD36,CEBPB,CTNNB1,ESR1,FOXO3,IL1B,IL6,IRF1,JUN,NFKB1,NFKBIA,NFkB (complex),NR3C1,PPARG,RELA,STAT3,TLR2,TNF
JINK1/2		group		-0.447	0.00284	FASN,MLXIPL,SLC2A4,SREBF1,TNFRSF1A	AKT1,ESR1,FOXO1,JINK1/2,NR3C1,PPARA,PPARG,RARA,RELA,RXRA,SP1,SREBF1,THRB
caffeic acid		chemical - endogenous mammalian		-1.165	0.00284	AHR,CCL2,IL8,NFE2L2,SNAI1	AMPK,Ap1,EP300,ETS1,FOS,FOXO1,JUN,MAP2K1,MAPK1,NFKB1,NFKBIA,NFkB (complex),NR3C1,P38 MAPK,PPARGC1A,REL,RELA,SIRT1,STAT3,TP53,caffeic acid
pentoxifylline		chemical drug		-1.432	0.00284	IL10,IL6,NFKBIA,NOS2,VCAM1	ADORA2A,Akt,Ap1,Creb,FOS,FOXO1,FOXO3,JUN,MAPK14,NFKB1,NFKBIA,NFkB (complex),NR3C1,P38 MAPK,RELA,STAT1,STAT3,TP53,pentoxifylline
BMP15		growth factor			0.00284	CYP11A1,HAS2,PCSK6,PTGS2,PTX3
S100A8	122.335	other			0.00284	ADAMTS5,ICAM1,MMP1,MMP13,VCAM1	ATF2,Ap1,CCL2,CEBPB,EGR1,ESR1,FOS,ICAM1,IL6,NFkB (complex),NR3C1,PPARG,RXRA,S100A8,SMAD3,STAT3,arachidonic acid
manganese		chemical - endogenous non-mammalian	Activated	2.219	0.00284	CDKN1A,GAPDH,HSP90B1,PTGS2,SOD2	Akt,Ap1,CEBPB,EGR1,ESR1,FOXO1,FOXO3,JUN,MYC,NFkB (complex),NR3C1,RELA,SOD2,SP1,STAT3,TP53,hydrogen peroxide,manganese
Fcer1		complex	Activated	2.19	0.00284	BCL2A1,CFLAR,DUSP6,IL10,IL6	Akt,Ap1,CEBPB,ERK,ERK1/2,FOS,FOSL1,FOXO1,FOXO3,Fcer1,JUN,JUND,NFKB1,NFKBIA,NFkB (complex),RELA,STAT1,STAT3,TP53
piperine		chemical drug	Inhibited	-2.213	0.00284	BAX,IRF1,MMP13,MMP9,PTGS2	Akt,Ap1,EP300,FOS,FOXO1,FOXO3,HMGB1,JUN,JUND,NFKB1,NFKBIA,NFkB (complex),RELA,STAT1,STAT3,TP53,curcumin,piperine,prostaglandin E2
lonafarnib		chemical drug	Inhibited	-2.236	0.00284	BCL2A1,BIRC3,CFLAR,MMP9,PTGS2	AR,Akt,CEBPB,FOXO1,FOXO3,GSK3B,IKK (complex),IRF3,JUN,NFKB1,NFKBIA,NFkB (complex),PPARG,RELA,STAT3,TP53,lonafarnib
THRB	-3.243	ligand-dependent nuclear receptor			0.003	CCND2,CDK6,CDKN2D,CSN2,EHHADH,FASN,NR1H3,NRGN,PENK,SLC2A4,SREBF1,THRB,THRSP	EP300,ESR1,L-triiodothyronine,MYC,NCOA1,NFkB (complex),NR3C1,PPARA,PPARG,RARA,RELA,RXRA,Rxr,SREBF1,STAT5A,STAT5B,THRA,THRB
3,3'-diindolylmethane		chemical drug		0.556	0.0031	BAX,CDK6,CDKN1A,FASN,HMOX1,IFIT1,IFNGR1,IL6,NOS2,NQO1,PTGS2	3,3'-diindolylmethane,AMPK,Akt,Ap1,EGFR,EGR1,EP300,ESR1,FOS,FOXO1,FOXO3,JUN,JUND,Jnk,NFkB (complex),NR3C1,P38 MAPK,PPARGC1A,RELA,SIRT1,SMAD3,TP53
corticosterone		chemical - endogenous mammalian		-0.239	0.0031	BDKRB2,CALB1,CSN2,IDE,IL6,LEP,MMP9,NR3C2,SGK1,TLR2,UCP2	Ap1,CREBBP,ESR1,FOS,FOXO1,FOXO3,HDAC2,HMGB1,JUN,JUND,L-glutamic acid,LEP,MAPK8,NFkB (complex),NR3C1,RELA,STAT6,TP53,corticosterone
KRAS	1.115	enzyme		1.701	0.00311	ABCA1,ACTR3,AHR,BDH1,BIRC3,CD44,CDH3,CDKN1A,DUSP6,ETV1,FAH,FOSL1,FTH1,HIF1A,IER3,IGF2BP2,IP6K2,NOS2,NQO1,NT5E,PDIA3,PHC2,PIM1,PTGS2,RAB20,RNASE4,SDC4,SLC3A2,SOAT1,UPP1,VCAN,VCP,VMP1,ZFAND2A	AKT1,Akt,Ap1,ELK1,ESR1,FOXO1,FOXO3,HMGB1,JUN,KRAS,MYC,NFKB1,NFkB (complex),NR3C1,PI3K (complex),PRKCD,RAF1,RELA,SMAD3,SP1,TP53
IL11		cytokine		1.671	0.00339	ANXA2,BCL2A1,CD40,ICAM1,IGF1,IL6ST,IRF1,JUNB,MMP1,SOCS3	Ap1,EGR1,IL11,IRF9,JAK1,NFKB1,NFkB (complex),RELA,STAT,STAT1,STAT2,STAT3,STAT5B,TP53,VEGFA
THRA	-1.795	ligand-dependent nuclear receptor		1.067	0.00339	CD44,CDKN2D,EHHADH,HCN2,IGF1,NRGN,PENK,SLC2A4,THRB,THRSP	EP300,L-triiodothyronine,PPARG,RXRA,Rxr,THRA,THRB
BCL6	2.441	transcription regulator	Inhibited	-2.393	0.00339	BCL2A1,BCL6,CCL2,CCND2,CDKN1A,DNAJB11,IL18,NOS2,PRDM1,SOCS3	Ap1,BCL6,EP300,FOS,JUN,MYC,NFkB (complex),RELA,SP1,STAT3,TP53,prostaglandin E2
phorbol esters		chemical - other	Activated	2.654	0.00342	CD44,CYP24A1,EGR1,IL1B,IL2RA,IL6,IL8,JUNB,MMP9,PLAU,PTGS2,SOD2	Ap1,CEBPB,EGF,ERK1/2,ESR1,ETS1,FOS,JUN,MAPK1,MAPK3,NFKB1,NFKBIA,NFkB (complex),RELA,SMAD3,STAT3,TP53,phorbol esters
betulinic acid		chemical drug		0	0.00343	ABCA1,BAX,CYBA,IL6,LMNB1,NOS2,SREBF1	AMPK,Akt,EP300,FOS,FOXO1,FOXO3,HMGB1,JAK2,JUN,JUND,MAPK8,NFKB1,NFkB (complex),NR3C1,PPARGC1A,RELA,SIRT1,STAT1,STAT3,TP53,betulinic acid
CTF1	-1.632	cytokine			0.00343	FASN,IL6ST,IRF1,JUNB,LEP,MMP1,SOCS3	CTF1,JAK1,NFKB1,NFKBIA,NFkB (complex),RELA,SOCS3,STAT,STAT1,STAT3,STAT5B,STAT6,TP53
HMGA2		enzyme			0.00343	BCL2A1,CXCR4,IGF2BP2,IL2RA,MMP1,SCNN1A,SNAI1	Ap1,ESR1,HMGA2,Histone h3
TO-901317		chemical reagent		-1.487	0.00355	ABCA1,ACACA,CCL2,ECI1,EHHADH,ENO1,EPHX1,FASN,GAMT,GPAM,GPD1,IGF1,IL1B,LPL,NOS2,PTGS2,SAA2-SAA4,SLC2A4,SREBF1,THRA,THRSP	Ap1,D-glucose,ESR1,HMGB1,JUN,NFkB (complex),Nr1h,PPARA,PPARG,PPARGC1A,RARA,RXRA,Rxr,SP1,SREBF1,THRB,TO-901317,TP53,fatty acid
FGF7	2.909	growth factor		1.539	0.0036	CDKN1A,CSF1,IL1A,MMP13,MMP9,NFE2L2,PLAU,S100A8,SERPINE1	Ap1,CEBPB,ERK,ERK1/2,ETS1,FGF7,FOS,FOSL1,JUN,MAPK1,NFKB1,NFkB (complex),NR3C1,P38 MAPK,RELA,Ras,SMAD3,SP1,TP53
DDIT3	-1.251	transcription regulator		-0.342	0.00365	ATF5,AVIL,CA6,CSN2,PPP1R15A,SLC5A5,SOD2,TRIB3
SMAD1	1.91	transcription regulator	Activated	2.596	0.00365	ALPL,CDKN1A,CDKN2B,COCH,CSF1,CXCL2,IRF1,SMAD1
ciprofibrate		chemical drug		-1.224	0.00366	ANXA2,CD36,EHHADH,ETS2,FAH,IGF1,IL1RAP,LGALS3BP,LPL,LY6D,NR1H3,OAT,PALMD,Saa3,SERPINA1,SLC16A1,TAGLN2	Ap1,JUN,LEP,NFkB (complex),PPARA,PPARG,RELA,RXRA,SREBF1,STAT6,THRB,ciprofibrate
GSK3B		kinase		-0.064	0.00385	CDKN1A,CFLAR,IL10,IL12B,IL19,IL6,MMP9,MPZ,PTGS2,SNAI1,SREBF1	Ap1,CEBPB,ERK1/2,FOS,GSK3B,HMGB1,JUN,JUND,MAP2K1,MAPK14,NFKB1,NFkB (complex),PI3K (complex),RELA,SMAD3,STAT3,TP53
EPAS1	1.576	transcription regulator		-0.056	0.00392	ABCG2,ADM,BIRC3,CXCL2,DUSP7,ENO1,HIST1H2AC,IGFBP3,IL6,KIAA1199,MANF,NFIL3,SERPINE1,SLC29A1,SLC2A4,SOD1,SOD2,TMPRSS6,WISP2	Ap1,EPAS1,ESR1,Histone h3,NFkB (complex),SMAD3,STAT3,sphingosine-1-phosphate
HSF1	-1.243	transcription regulator		-0.374	0.00402	BAG3,BAX,CFLAR,CSF3,CSRP2,FASN,HNRNPA3,HSPB2,ICAM1,IL1B,IL6,IL7R,MAT2A,MSH4,PROM2,RRAD,TMPRSS3,TRAF3,VCAM1,WNT3,XAF1	Ap1,CEBPB,ERK1/2,FOS,HMGB1,HSF1,JUN,JUND,NFKB1,NFKBIA,NFkB (complex),NR3C1,REL,RELA,SP1,TNF,TP53
Smad2/3-Smad4		complex		1.755	0.00419	CDKN1A,CDKN2B,IGFBP3,MMP13,SERPINE1,SNAI1
di(2-ethylhexyl) phthalate		chemical toxicant		0.447	0.00419	CCND2,CYP17A1,EHHADH,IL8,SOD1,SREBF1	D-glucose,HMGB1,JUN,PPARA,PPARG,RELA,RXRA,SP1,SREBF1,THRB,TP53,di(2-ethylhexyl) phthalate
3-methyladenine		chemical toxicant		0	0.00419	ADIPOQ,CD40,CD80,HMOX1,HSP90B1,IL8	3-methyladenine,Ap1,CEBPB,ESR1,FOS,HMGB1,IL1,IL6,JUN,NFKB1,NFkB (complex),NR3C1,P38 MAPK,RELA,STAT3
SOD1	-1.825	enzyme		-1.732	0.00419	BAX,GPX3,IL1B,IL6,SOD1,VCAM1	Akt,Ap1,FOXO1,FOXO3,HMGB1,HSF1,JUN,NFE2L2,NFKB1,NFKBIA,NFkB (complex),NR3C1,RELA,SOD1,SP1,STAT1,STAT3,TP53,nitric oxide
GTF2B	1.151	transcription regulator			0.00419	ASNS,BCL2A1,CCND2,CYP24A1,GAPDH,IGF1
TGFBR1	-1.365	kinase			0.00419	CDKN1A,HMOX1,MMP13,PTGS2,SERPINE1,SLC5A5	AKT1,Ap1,CEBPB,EP300,ESR1,FOS,FOXO1,HMGB1,JUN,NFKB1,NFkB (complex),NR3C1,P38 MAPK,PI3K (complex),RELA,SMAD3,SMAD4,SMAD7,SP1,STAT1,TGFBR1
thalidomide		chemical drug			0.00419	BIRC3,CD80,ICAM1,IL8,PLAUR,SERPINE1	Ap1,CEBPB,ERK1/2,IKBKB,JUN,NFKB1,NFKBIA,NFkB (complex),NR3C1,RELA,STAT1,STAT3,TNF,TP53,thalidomide
HAS2	-3.426	enzyme		1.982	0.0043	CD44,IL6,MMP9,SNAI1	Akt,Ap1,EP300,FOXO1,FOXO3,HAS2,NFkB (complex),RELA,SMAD3,TP53,hyaluronic acid
TIRAP	1.207	other		1.965	0.0043	CXCL2,IL12B,IL6,IL8	Ap1,HMGB1,IRF1,IRF5,MYD88,NFKB1,NFKBIA,NFkB (complex),NR3C1,REL,RELA,STAT1,STAT3,TIRAP,TLR4,TRAF6
RICTOR	1.031	other		1.192	0.0043	CFLAR,HIF1A,ISG15,SGK1	AR,Akt,FOXO1,FOXO3,IRF3,NFkB (complex),PPARG,RELA,RICTOR,TP53
iloprost		chemical drug		1.091	0.0043	ABCG2,IL10,NOS2,THBD	Creb,ELK1,FOSL1,NFkB (complex),PPARA,PPARG,Pkc(s),RARA,RXRA,SREBF1,THRB,TP53,iloprost
tannic acid		chemical toxicant		1.067	0.0043	FASN,IL6,NOS2,PTGS2	AGT,Ap1,CREB1,CREBBP,Ca2+,Creb,EGR1,EP300,ESR1,ETS1,FOSL1,FOXO3,HMGB1,JUN,MAPK1,NFKB1,NFkB (complex),PARP1,RELA,TP53,tannic acid
misoprostol		chemical drug		1	0.0043	ABCG2,IL1B,IL6,PTGS2	Creb,PTGER2,misoprostol
AGPAT2	-1.543	enzyme		1	0.0043	ACSL1,ADIPOQ,LEP,SLC2A4
CTSG	10.558	peptidase		1	0.0043	CCL2,CYP11A1,HSD17B3,IL1B	ANXA1,CTSG,F2R,NFAT (complex),NFKB1,NFkB (complex),RELA,STAT3,TAC1
rimonabant		chemical drug		0.218	0.0043	ADIPOQ,CNR2,LEP,SERPINE1	ADIPOQ,Ap1,CNR1,JUN,LEP,NFKB1,NFkB (complex),PPARA,RELA,STAT3,STAT6,rimonabant
Rar		group		0	0.0043	AQP3,EGR1,MMP13,TGM2	Ap1,NFkB (complex),Nr1h,RARA,Rar,Rxr,SREBF1
TREM1	119.805	transmembrane receptor		-0.083	0.0043	IL10,IL1A,IL1B,IL6	Ap1,FOS,IL10,IL1A,IL1B,JUN,NFKB1,NFKBIA,NFkB (complex),NR3C1,P38 MAPK,RELA,STAT1,STAT3,STAT5a/b,TNF,TREM1
CRY2		enzyme		-0.277	0.0043	DBP,IL1B,IL6,PER1
CD69	7.839	transmembrane receptor		-0.283	0.0043	CCL5,CD69,IL1B,IL2RA	Ap1,CD69,JUN,NFKB1,NFKBIA,NFkB (complex),RELA,STAT3,SYK,TNF
DAXX	1.22	transcription regulator		-0.689	0.0043	CDKN1A,CYP11A1,MMP1,SERPINE1	Ap1,DAXX,FOS,FOXO3,HMGB1,JUN,JUND,Jnk,MAPK8,MYC,NFkB (complex),NR3C1,RELA,STAT3,TP53
TSPO	3.363	transmembrane receptor		-1	0.0043	ICAM1,SOD2,TSPO,VCAM1	NFE2L2,NFkB (complex),NOTCH1,Nr1h,SP1,STAT3,TSPO,cholesterol,dehydroisoandrosterone
mir-515		microRNA		-1	0.0043	IL6,IL8,PTHLH,SERPINE1	CEBPB,ESR1,IL6,NFAT (complex),NFkB (complex),NR3C1,STAT3,mir-515
delphinidin		chemical - endogenous non-mammalian		-1.067	0.0043	BAX,ICAM1,MMP1,REN
clarithromycin		chemical drug		-1.969	0.0043	IL10,IL6,IL8,PTAFR	Ap1,CEBPB,Creb,ELK1,ERK,ERK1/2,FOS,FOSL1,IL12 (family),JUN,Mapk,NFKB1,NFkB (complex),NR3C1,P38 MAPK,RELA,STAT1,STAT3,STAT4,STAT6,TP53,clarithromycin
sphingosylphosphocholine		chemical - endogenous non-mammalian			0.0043	CCL2,DUSP6,ICAM1,TGM2	Ap1,CEBPB,ERK,ESR1,FOS,FOSL1,IL6,JUN,JUND,Jnk,NFKB1,NFKBIA,NFkB (complex),NR3C1,RELA,STAT1,STAT3,TP53,sphingosylphosphocholine
leucine		chemical - endogenous mammalian			0.0043	ASNS,ATF4,LEPR,PPP1R15A
CGB (includes others)		other			0.0043	CYP11A1,DUSP6,PTGS2,TNFAIP6
ALOX5	-1.954	enzyme			0.0043	ATF4,CDKN1A,LEP,MMP9
PER1	-2.706	other			0.0043	DBP,LEP,PER1,PER2
ARRB1	1.213	other			0.0043	ABCG2,ADRB2,IL6,IL8	ARRB1,Ap1,ETS1,F2R,FOS,JUN,MAPK3,NFKB1,NFKBIA,NFkB (complex),NR3C1,REL,RELA,SRC,STAT3,TRAF6
FCER1G	8.346	transmembrane receptor			0.0043	CD69,IL10,IL6,PTGS2	Ap1,CREB1,CREBBP,Ca2+,Creb,ETS1,FCER1G,FOS,FOSL1,HMGB1,IL10,JUN,MAPK1,NFKBIA,NFkB (complex),STAT1,STAT3,STAT5a/b,SYK/ZAP,TP53,histamine
PBX2		transcription regulator			0.0043	CCL2,PF4,PLAU,UGT2B17
heme		chemical - endogenous mammalian			0.0043	CD163,HMOX1,ICAM1,NOS2	APP,Ap1,CREB1,FOXO1,HMGB1,JAK2,JUN,KEAP1,NFE2L2,NFKB1,NFkB (complex),NR3C1,RELA,STAT1,STAT3,TP53,heme,hydrogen peroxide
IL-1R		group	Activated	2	0.0043	IL6,MMP1,MMP13,MMP9	CEBPB,ESR1,HMGB1,IL-1R,IL1,IL1A,IL1B,IL6,JUN,NFKB1,NFKBIA,NFkB (complex),NR3C1,RELA,STAT3,TNF
CXCL1		cytokine	Activated	2	0.0043	CXCR2,IL6,LEP,SOCS3
GLI1	1.341	transcription regulator	Activated	2.636	0.00434	CCND2,CDKN1A,GMFG,IGF1,IL1R2,IL2RA,INSIG1,MMP9,PDGFRA,PIM1,PTHLH,S100A7,SOX5	Ap1,GLI1,NFKBIA,NFkB (complex),STAT3,arsenic trioxide
NUPR1	-1.637	transcription regulator	Activated	3.101	0.00436	ACAD10,ACTR3B,ADM,ADRB2,ANKRD32,ARHGEF26,B3GNT5,CCNF,CD68,CDC25C,CXCL5,CXCR4,EGLN1,EREG,ETV1,FAM115C,FUCA1,GCH1,GDF15,HCN1,IL6R,IL8,IP6K2,LHFPL2,LMNB1,MAFG,MAT2A,MGME1,MX2,MXD1,NAAA,NFIL3,PHTF1,PIM1,PPP1R15A,RAB20,RBMS1,RCL1,RELB,RILPL2,RNF122,SAMD4A,SAMHD1,SERPINE1,SGK223,SH2D5,SLC16A6,SPTSSA,TDRKH,TMEM158,TNIP1,TRIB1,TRIB3,UPP1,ZFAND2A
anisomycin		chemical - endogenous non-mammalian		0.496	0.00463	ABCG2,AHR,EGR1,IL1RL1,IRF1,NR4A1,PLAU,PLAUR,SERPINE1	Ap1,EP300,ERBB2,FOS,HMGB1,JUN,JUND,MAP3K1,MAPK8,NFKBIA,NFkB (complex),NR3C1,P38 MAPK,SMAD3,SP1,STAT3,TP53,anisomycin
LDLR	-1.157	transporter		-0.553	0.00463	CD68,EGR1,ICAM1,IL10,IL12B,IL1B,IL6,MMP9,VCAM1	APOE,Ap1,CREB1,CTNNB1,Creb,FOS,HSF1,JUN,LDLR,LEP,MAPKAPK2,NFE2L2,NFkB (complex),NOTCH1,NR3C1,Nr1h,P38 MAPK,RELA,SP1,STAT3,STAT6,TP53,ZFP36,cholesterol
CDH1	-1.098	other	Inhibited	-2.36	0.00463	ACTB,FOSL1,IGFBP3,ITGB3,KRT15,KRT19,MMP1,MMP19,MMP9	Ap1,CDH1,CEBPB,CREB1,CREBBP,EGFR,EGR1,EP300,ERK1/2,ESR1,ETS1,JUN,NFKB1,NFkB (complex),RELA,Ras,SMAD3,SP1,TP53
EP300		transcription regulator	Activated	2.776	0.00468	ADIPOQ,BAX,CDKN1A,CDKN2B,CFLAR,CYP11A1,EGR1,FTH1,HMOX1,IL6,IL8,LEP,MMP1,NOS2,NR4A1,PTGS2,REN,TLR2	AHR,AR,ARNT,ATF2,Ap1,CEBPA,CEBPB,CTNNB1,EP300,ESR1,FOXO1,FOXO4,HIF1A,IRF3,JUN,NFKB1,NFKBIA,NFkB (complex),PPARG,RELA,SP1,STAT1,STAT3,TP53,estrogen receptor
ERVW-1		other		1.982	0.00472	CCL5,CDKN1A,IL6,IL8,NOS2	ERVW-1,FOXO3,JUN,MYC,NFkB (complex),STAT3,TP53
PRKD1	-1.141	kinase		1	0.00472	ADIPOQ,CCND2,CFLAR,NR4A1,TNFAIP3	Ap1,CEBPB,CREBBP,Creb,EP300,ERK1/2,FOS,HDAC3,JUN,NFKB1,NFKBIA,NFkB (complex),NR3C1,P38 MAPK,PRKD1,RELA,TNF,TP53,hydrocortisone
asiatic acid		chemical reagent		0.837	0.00472	BAX,CDC25C,CDK1,CDKN1A,MMP9
nicotinic acid		chemical - endogenous mammalian		0.555	0.00472	ABCA1,ADIPOQ,GAPDH,IL12B,IL6	Ap1,CEBPB,Creb,EGR1,EP300,ERK1/2,HMGB1,HMOX1,JUN,LDL,NFE2L2,NFKB1,NFKBIA,NFkB (complex),NOTCH1,Nr1h,RELA,SP1,STAT3,TNF,TP53,cholesterol,nicotinic acid
CCR5	2.468	G-protein coupled receptor		0.476	0.00472	CCL4,CCL5,CSF3,IL12B,IL6	Ap1,CCR5,FOS,IFNG,IL1B,IL4,IRF1,JUN,JUND,Jnk,NFKB1,NFKBIA,NFkB (complex),NR3C1,RELA,STAT1,STAT3,STAT6,TNF
ID3	1.456	transcription regulator		-0.744	0.00472	ADIPOQ,CDKN1A,IFI16,IL6,IL8	ADIPOQ,CEBPB,EP300,ESR1,ID3,IFI16,IL6,NFKB1,NFkB (complex),NR3C1,PPARA,RELA,STAT3,TCF3,TP53
PIK3CA	1.477	kinase		-1	0.00472	IL19,NTS,PDGFRA,SERPINE1,SLC5A5	AKT1,CTNNB1,ESR1,FOXO1,HMGB1,JUN,LY294002,NFAT (complex),NFkB (complex),NFkB (family),NR3C1,PIK3CA,PIK3R1,RELA,SP1,STAT3,TP53
KN-62		chemical - kinase inhibitor		-1.342	0.00472	EGR1,IL6,KCNJ11,MMP9,PTGS2	Ap1,CEBPB,CREB1,CREBBP,EP300,ERK,ERK1/2,FOS,FOSL1,IKBKB,JUN,KN-62,NFKB1,NFKBIA,NFkB (complex),NR3C1,P38 MAPK,RELA,STAT3,TP53
CaMKII		complex			0.00472	BIRC3,CD44,HAS2,IL10,SLC2A4	Ap1,CEBPB,CaMKII,ERK1/2,JUN,MAP2K1,NFKB1,NFKBIA,NFkB (complex),RELA,STAT1,STAT3,TP53
NAMPT	1.11	cytokine			0.00472	CCL20,CXCL2,IL8,NELL2,SOCS2	CREBBP,ESR1,IL8,NAMPT,NFKB1,NFKBIA,NFkB (complex),PARP1,RELA,STAT1,STAT3,TP53
IRF7		transcription regulator			0.00472	ATF4,CCL19,CCL5,IFIT1,ISG15	CREBBP,IFN Beta,IFNA1/IFNA13,IRF1,IRF3,IRF7,NFkB (complex),RELA,STAT1,STAT2,STAT3
NKX3-1	-1.207	transcription regulator			0.00474	CX3CR1,CXCL13,FGF23,MMP9,PF4,PIM1,PTPRC,RAMP1,SDC4,SMAD1,SOAT1
Cg		complex		0.447	0.00477	ACTB,CDKN1A,CYP11A1,CYP17A1,NR4A1,PLAU,SLC5A5	Ap1,CEBPB,Cg,EGR1,ESR1,FOS,HMGB1,INHBA,JUN,JUNB,JUND,MAPK8,NR3C1,SMAD3,SP1,STAT3,TP53,beta-estradiol
chloroquine		chemical drug		-1.609	0.00477	CCL5,HIF1A,IL6,IL8,MMP13,SOCS1,SOCS3	Ap1,CEBPB,ESR1,FN1,IFNG,IL10,IL1B,IL6,IRF1,NFKB1,NFKBIA,NFkB (complex),NR3C1,RELA,SMAD3,STAT1,STAT3,STAT5a/b,TP53,chloroquine
SND1	-1.136	enzyme			0.00477	CSN2,EMP1,EREG,ETV1,LAPTM5,PTGS2,SLCO4A1	NFkB (complex),SND1,STAT6
ESR1	-1.198	ligand-dependent nuclear receptor		-0.656	0.00481	ABCG2,BAX,CALB1,CDKN1A,CSAD,CSN2,CTSD,EGR1,ENO1,EREG,GATA3,GPAM,IER3,IGF1,IGFBP3,IL1A,IL2RA,IL6,IL8,ISG20,JAK2,LEP,LEPR,MMP1,OXTR,PADI4,PTGS2,SERPINE1,SLC7A5,SNAI1,SOCS2,VEGFC,WISP2	Ap1,CEBPB,ERK1/2,ESR1,FOS,FOXO1,FOXO3,IL6,JUN,JUNB,NFKB1,NFkB (complex),NR3C1,RELA,STAT3,TP53,beta-estradiol,estrogen receptor,tamoxifen
NCOA1	-1.331	transcription regulator		1.165	0.00484	ABCA1,ADIPOQ,CDKN1A,CYP2B6,HAS2,IL6,LEP,NFKBIA	Ap1,CEBPB,CREBBP,EP300,ESR1,FOS,FOXO1,HDAC1,HIF1A,Histone h4,JUN,NCOA1,NFkB (complex),NR3C1,PPARA,PPARG,RARA,RELA,RXRA,SIRT1,SREBF1,THRB,aldosterone
propranolol		chemical drug		-0.655	0.00484	ADIPOQ,ICAM1,IGF1,IL6,LEP,LEPR,NOS2,PTGS2	Ap1,CEBPB,CREBBP,ESR1,FOS,HMGB1,IL6,JUN,LEP,NCOA1,NFkB (complex),NR3C1,RELA,RELB,SIRT1,STAT3,STAT6,aldosterone,progesterone,propranolol,prostaglandin E2
EGTA		chemical reagent		-0.692	0.00484	BAX,BIRC3,CD80,EGR1,IL10,IL12B,IL6,THRSP	Ap1,CEBPB,CaMKII,EGTA,ERK1/2,ESR1,FOS,IL6,JUN,NFKB1,NFKBIA,NFkB (complex),NR3C1,P38 MAPK,RELA,STAT1,STAT3,TP53
baicalein		chemical - endogenous non-mammalian		-2	0.00484	BAX,CCL2,HMOX1,IL6,IL8,MMP1,NOS2,PTGS2	Akt,Ap1,ERK,FOS,FOSL1,FOXO1,FOXO3,HMGB1,JAK2,JUN,JUND,MAPK8,NFKB1,NFkB (complex),NR3C1,RELA,STAT1,STAT3,TP53,baicalein,reactive oxygen species
PTEN	1.003	phosphatase		-0.048	0.00492	ACSL1,ADM,BAX,BCL3,CCL5,CDK6,CDKN2B,CSN2,CX3CR1,CXCL11,CXCL13,DTX1,ECI2,FASN,FGF23,GCAT,GPX3,HCN2,IL1B,IL4R,IL6,IL8,ISG15,KRT19,LALBA,LIMS1,MAT2A,MMP9,NFIL3,NR4A2,NTS,PF4,PIM1,PTPRC,SDC4,SERPINE1,SMAD1,SOAT1,SREBF1,TLE2	NFKB1,NFKBIA,NFkB (complex),NR3C1,PTEN,REL,RELA,STAT1,STAT3,TP53,Vegf
bisphenol A		chemical - endogenous non-mammalian		-1.369	0.00502	ADIPOQ,BAX,CCL2,CDKN1A,EGR1,LEP,MMP9,NR4A1,NR4A2,NR4A3,PTGS2,SLC2A4	AHR,Ap1,CEBPB,CREB1,CREBBP,Ca2+,Creb,ERK1/2,ESR1,FOS,FOSL1,HMGB1,JUN,NFKB1,NFkB (complex),NR3C1,RELA,RELB,SP1,STAT3,TP53,beta-estradiol,bisphenol A,estrogen receptor,progesterone
cloprostenol		chemical drug			0.00529	MMP13,SOCS1,SOCS3	NFKB1,NFkB (complex),RELA,STAT1,STAT3,TP53,cloprostenol
histidinol		chemical - endogenous mammalian			0.00529	ASNS,ATF4,SLC7A5
1-palmitoyl-2-oleoylglycero-3-phosphoglycerol		chemical reagent			0.00529	IL1B,IL6,IL8	1-palmitoyl-2-oleoylglycero-3-phosphoglycerol,Ap1,CD14,CREB1,FOS,JUN,NFKB1,NFKBIA,NFkB (complex),RELA,STAT3,lipopolysaccharide,prostaglandin E2
glucosylceramide		chemical - endogenous mammalian			0.00529	AQP3,IL10,IL6
alefacept		biologic drug			0.00529	IL12B,IL8,NOS2
hesperidin		chemical drug			0.00529	BAX,HMOX1,NOS2	Akt,Ap1,Creb,ELK1,FOS,FOSL1,FOXO1,FOXO3,JUN,MYC,Mapk,NFKB1,NFKBIA,NFkB (complex),NR3C1,P38 MAPK,RELA,STAT1,STAT3,TP53,hesperidin
Dgk		group			0.00529	CCL2,IL8,NOS2	Ap1,Dgk,EGFR,EGR1,ESR1,FOS,JUN,JUND,Jnk,NFkB (complex),RELA,SMAD3
Stat1-Stat2		complex			0.00529	EIF2AK2,IRF1,OAS1
IRF3 dimer		complex			0.00529	CCL5,IL10,ISG15
oligodeoxynucleotide		chemical - endogenous non-mammalian			0.00529	CD40,IL10,IL6
Tlr11		transmembrane receptor			0.00529	IL1B,IL6,IL8	Ap1,Creb,ELK1,FOSL1,IRAK1,IRF3,IRF5,MYD88,Mapk,NFKB1,NFKBIA,NFkB (complex),NR3C1,RELA,STAT1,STAT3,TP53,TRAF6,Tlr11
IFNL3		other			0.00529	IL12B,MMP9,TLR2	IFNL3,JUN,NFKB1,NFKBIA,NFkB (complex),RELA,TNF
BPIFA1	270.183	other			0.00529	CXCL2,IL1B,IL6
TLR10	-1.195	transmembrane receptor			0.00529	IL1B,IL6,IL8	Ap1,Creb,ELK1,FOSL1,IRAK1,IRF3,IRF5,MYD88,Mapk,NFKB1,NFKBIA,NFkB (complex),NR3C1,RELA,STAT1,STAT3,TLR10,TP53,TRAF6
IFNA17		cytokine			0.00529	EIF2AK2,MX1,ZBP1
Tlr12		other			0.00529	IL1B,IL6,IL8	Ap1,Creb,ELK1,FOSL1,IRF1,IRF5,IRF8,MYD88,Mapk,NFKB1,NFKBIA,NFkB (complex),NR3C1,RELA,STAT1,STAT3,TP53,TRAF6,Tlr12
elastase		group			0.00529	HMOX1,ICAM1,MMP9	Ap1,CEBPA,CEBPB,CSF3,EGR1,ESR1,IL1B,IL6,MYC,NFKB1,NFKBIA,NFkB (complex),NR3C1,RELA,STAT1,STAT3,VEGFA,elastase
Sfk		group			0.00529	ICAM1,IL1B,NOS2	Ap1,CEBPB,EGFR,EGR1,ERK1/2,ESR1,NFKB1,NFKBIA,NFkB (complex),RELA,SMAD3,STAT1,STAT3,Sfk,TP53,TRAF6
SCAVENGER receptor CLASS A		group			0.00529	CCL5,IL6,IL8	IRF1,IRF3,NFkB (complex),RELA,SCAVENGER receptor CLASS A,STAT1,poly rI:rC-RNA
IL10RB	1.652	transmembrane receptor			0.00529	ICAM1,IL10,IL8	IFNG,IL10RB,IL1RN,IRF1,IRF9,JUN,NFKB1,NFkB (complex),RELA,STAT,STAT1,STAT2,STAT3,TP53
EEF1A2	5.735	translation regulator			0.00529	CYBA,IL10,ITGAL
TNFRSF13C	3.927	transmembrane receptor			0.00529	IL10,NFKB2,RELB	NFKB1,NFKBIA,NFkB (complex),RELA,STAT1,STAT3,TNFRSF13C
PRLH	1.259	cytokine			0.00529	IL6,IL8,LEP	Ap1,CREB1,ETS1,FOS,HMGB1,JUN,JUND,MAPK1,MAPK8,NFkB (complex),NR3C1,POMC,PRLH,RELA,STAT3,TP53
TANK	1.639	other			0.00529	IFIT1,IL6,IL8	Ap1,CREBBP,IKBKE,IRF3,IRF7,MAVS,NFKB1,NFKBIA,NFkB (complex),NFkB (family),RELA,STAT1,TANK,TBK1,TRAF2
KCNIP2		other			0.00529	AANAT,CREM,FOSB
RCAN1		transcription regulator			0.00529	IL1B,IL6,SOD1	CREBBP,Creb,EP300,HMGB1,HSF1,NFkB (complex),RCAN1,SOD1,TP53
MIR320		group			0.00529	EMILIN2,ETS2,MMP9
EIF5A	1.591	translation regulator			0.00529	BAX,CDKN1A,NOS2
MB	1.103	transporter			0.00529	HIF1A,HSPB2,VCAM1
RSC1A1		other			0.00529	LEP,SLC28A2,SLC28A3
MAP2K2	1.261	kinase			0.00529	HIF1A,IL1B,IL6	Ap1,CEBPB,CREBBP,Creb,EP300,ERK1/2,ETS1,JUN,MAP2K2,MAPK1,NFKB1,NFkB (complex),RELA,TP53
IDO1	4.124	enzyme			0.00529	IL10,IL12B,IL6	HMGB1,IDO1,IRF1,IgG,Interferon alpha,NFkB (complex),STAT1,STAT2
HSPB6	-1.021	other			0.00529	CCL2,ICAM1,IL8
BRCA2	-1.249	transcription regulator			0.00529	BAX,CDKN1A,SERPINE1
IFNA4		cytokine			0.00529	IFIT1,MX1,ZBP1
EREG	146.857	growth factor			0.00529	CALB1,IL6,PTGS2	Ap1,CEBPB,Creb,ELK1,EREG,ERK1/2,FOS,FOSL1,HMGB1,JUN,JUND,MAPK8,Mapk,NFKB1,NR3C1,RELA,TP53
C5AR1	14.897	G-protein coupled receptor			0.00529	CSF3,IL1B,IL6	Ap1,BRAF,C5AR1,CREBBP,ETS1,IL12 (complex),IL4,JUN,MAPK1,NFKB1,NFKBIA,NFkB (complex),NFkB (family),RELA,STAT1,STAT3,STAT4,STAT6,TP53,TSC22D1
TLR1		transmembrane receptor			0.00529	IL1B,IL6,IL8	ATF1,Ap1,FOS,IRF1,IRF5,JUN,MYD88,NFKB1,NFKBIA,NFkB (complex),Pam3-Cys-Ser-Lys4,RELA,STAT3,TLR1,TLR2,TRAF6,peptidoglycan
VIPR1	-2.522	G-protein coupled receptor			0.00529	CCL4,CCL5,CXCL2	NFKB1,NFKBIA,NFkB (complex),RELA,STAT1,STAT3,VIPR1
ERBB2IP		other			0.00529	CDKN1A,CDKN2B,SERPINE1	Akt,Ap1,CEBPB,DAXX,ELK1,EP300,ERBB2IP,FOXO1,FOXO3,JUN,MYC,NFkB (complex),RAF1,RELA,SMAD1,SMAD3,SMAD4,SMAD7,TP53
NEO1	-1.149	transcription regulator			0.00529	CXCL2,IL1B,IL6	IL1B,JUN,NEO1,NFKB1,NFKBIA,NFkB (complex),NR3C1,RELA,TNF
UXT	1	other			0.00529	IL8,NFKBIA,TNFAIP3	NFKB1,NFKBIA,NFkB (complex),RELA,STAT1,STAT3,UXT
TLR6	1.327	transmembrane receptor			0.00529	IL1B,IL6,IL8	ATF1,Ap1,IRF1,IRF3,IRF5,JUN,MYD88,NFKB1,NFKBIA,NFkB (complex),RELA,STAT3,TIRAP,TLR2,TLR6,TRAF6,peptidoglycan
PTGER3	3.451	G-protein coupled receptor			0.00529	IL10,IL6,LEP	Ap1,CREB1,FOS,JUN,NFkB (complex),POMC,PTGER3,RELA,STAT3,prostaglandin E2
IFIT2	2.047	other			0.00529	IL12B,IL1B,IL6	IFIT2,JUN,NFKB1,NFKBIA,NFkB (complex),RELA,TNF
S100A7	27.621	other			0.00529	IL1A,IL8,MMP9	Akt,Ap1,EGFR,EGR1,ESR1,FOXO1,FOXO3,NFkB (complex),RELA,S100A7,SMAD3,TP53
montelukast		chemical drug			0.00529	CCL11,IL6,TACR1
doxazosin		chemical drug			0.00529	ABCA1,CCL2,REN
hydroxychloroquine		chemical drug			0.00529	ADIPOQ,IL6,LEP	ADIPOQ,Ap1,JUN,LEP,NFKB1,NFkB (complex),PPARA,RELA,STAT3,STAT6,hydroxychloroquine
salmeterol		chemical drug			0.00529	IL6,SLPI,SOCS3	JUN,NFKB1,NFKBIA,NFkB (complex),RELA,TNF,salmeterol
cinnamaldehyde		chemical toxicant			0.00529	ACACA,NOS2,SLC2A4
ketorolac		chemical drug			0.00529	IL6,IL8,NFKBIA	Ap1,CALCA,FOS,JUN,NFKBIA,NFkB (complex),PTGS2,RELA,STAT3,TP53,ketorolac,prostaglandin E2
magnesium sulfate		chemical drug			0.00529	ADM,AQP3,NOS2
perillic acid		chemical - endogenous non-mammalian			0.00529	CD69,IL1B,IL2RA
palmitoleic acid		chemical - endogenous mammalian			0.00529	ABCA1,MITF,VCAM1	FOS,HMGB1,JUN,JUND,MAPK8,NR3C1,palmitoleic acid
poly dA-dT		chemical reagent			0.00529	CCL5,IL6,NFKBIA	Ap1,BAX,CREBBP,Creb,EGR1,IL1B,IRF3,IRF7,LDL,NFKB1,NFKBIA,NFkB (complex),NR3C1,RELA,STAT1,TBK1,poly dA-dT
poly(U)RNA		chemical reagent			0.00529	CCL2,IL6,IL8	CEBPB,ESR1,IL6,NFkB (complex),NR3C1,STAT3,poly(U)RNA
8-oxo-7-hydrodeoxyguanosine		chemical - endogenous mammalian			0.00529	IL8,NOS2,PTGS2	8-oxo-7-hydrodeoxyguanosine,Ap1,CEBPB,ESR1,HMGB1,IFNG,IL1B,IL6,IRF1,JUN,NFKB1,NFKBIA,NFkB (complex),NR3C1,RELA,STAT1,STAT3,TNF,reactive oxygen species
aurothioglucose		chemical drug			0.00529	HMOX1,LEP,NQO1
1-deoxynojirimycin		chemical drug			0.00529	ADIPOQ,SLC2A4,SLC5A1
epinephrine		chemical - endogenous mammalian		0.893	0.00533	CDK1,CDKN1A,IL10,IL6,IL8,LEP,MMP13,PTGS2,RETN,SELL	Ap1,ETS1,FOS,HMGB1,IL4,JUN,MAPK1,NFkB (complex),NR3C1,P38 MAPK,PI3K (complex),RELA,SMAD3,STAT1,STAT3,STAT6,TP53,epinephrine
USF1	1.214	transcription regulator		0.447	0.00577	ABCA1,BAX,CBS,CTSS,FASN,GPAM,MT1E,PTGS2,REN,SLC19A1,UCP2
HDAC2	1.154	transcription regulator		-0.64	0.00577	CDKN1A,CYP27B1,IGF1,IL12B,IL1A,IL6,IL8,MMP9,PAX8,PREX1,PTGS2	AHR,Ap1,CEBPB,EP300,ESR1,FOXO1,FOXO3,HDAC1,HDAC2,HIF1A,Histone h3,Histone h4,JUN,MYC,NFkB (complex),STAT1,STAT3,TP53,vorinostat
AR	1	ligand-dependent nuclear receptor		-1.561	0.00597	ADCYAP1,AQP3,CDKN1A,CYP17A1,EGR1,EPB41L4B,GDF15,IGF1,IGFBP3,IL6,INPP4B,ITGA2,PER1,PIGR,TCF19	AHR,AR,Ap1,CEBPB,Creb,EGR1,ELK1,EP300,ESR1,FOS,FOSL1,JUN,Mapk,NFkB (complex),NR3C1,RELA,SMAD3,SP1,TP53,dihydrotestosterone,estrogen receptor
caspase		group		1.633	0.00608	CCND2,CDK1,CDK6,CDKN1A,IL1A,IL2RA	ERBB2,IL2,IRF1,NFKB1,NFKBIA,NFkB (complex),SP1,STAT1,STAT3,TP53,TP63,caspase
linsidomine		chemical drug		0.728	0.00608	ANXA2,CD80,EGR1,HMOX1,PTGS2,SLC23A2	Ap1,EP300,FOS,HMGB1,HMOX1,JUN,JUND,MAPK8,NFkB (complex),NR3C1,P38 MAPK,PPARA,PPARG,RELA,SP1,SREBF1,fatty acid,linsidomine
temozolomide		chemical drug		0.298	0.00608	CCL2,CCL5,IL8,MMP9,NFKBIA,SOD2	Akt,Ap1,EGFR,EGR1,ESR1,FOXO1,FOXO3,NFKB1,NFKB2,NFKBIA,NFkB (complex),NR3C1,REL,RELA,RELB,SMAD3,STAT1,STAT3,TP53,temozolomide
S-nitrosoglutathione		chemical toxicant		-0.022	0.00608	HIF1A,ICAM1,NFKBIA,NQO1,PTGS2,VCAM1	Ap1,FOS,JUN,JUND,Jnk,NFKB1,NFKBIA,NFkB (complex),NR3C1,P38 MAPK,RELA,S-nitrosoglutathione,STAT1,STAT3,TNF,TP53
dehydroisoandrosterone		chemical - endogenous mammalian			0.00608	CYP2B6,ECM1,ICAM1,KCNA5,Saa3,VCAM1	Ap1,Creb,EGR1,HDL,LDL,NFKB1,NFKBIA,NFkB (complex),Nr1h,RELA,STAT1,STAT3,dehydroisoandrosterone
ARNT	1.258	transcription regulator	Activated	2.236	0.00632	AHR,CTSD,ENO1,HIF1A,LEP,NQO1,SERPINE1,TFRC	AHR,ARNT,Ap1,CTNNB1,EP300,ESR1,FOXO4,HIF1A,JUN,NFkB (complex),SP1,TP53,estrogen receptor
deoxycholate		chemical - endogenous mammalian		1.777	0.00647	BAX,CYP2B6,IL6,IL8,PLAU,PLAUR,PTGS2	Ap1,CEBPB,EP300,ERK1/2,ESR1,FOS,JUN,JUND,Jnk,NFKB1,NFkB (complex),RELA,RHOA,STAT3,TP53,deoxycholate
retinoid		chemical drug		0.31	0.00647	CDKN1A,IGFBP3,PTGS2,TGFBI,TLR2,TRAF3,UBD	ATF2,Ap1,CEBPA,CEBPB,Creb,ELK1,ESR1,FOS,IGF1,JUN,MYC,NFkB (complex),RAF1,RARA,RARB,RXRA,SMAD3,SP1,STAT1,TP53,Tgf beta,retinoid
glutathione		chemical - endogenous mammalian		-0.842	0.00647	CDKN1A,GPX3,HIF1A,HMOX1,SERPINE1,TNFRSF8,VCAM1	Akt,Ap1,EGR1,FOS,FOXO1,FOXO3,HMGB1,JUN,NFKB1,NFkB (complex),NR3C1,P38 MAPK,PPARG,RELA,RXRA,SP1,STAT1,STAT3,TP53,cisplatin,glutathione,reactive oxygen species,troglitazone
cytochalasin D		chemical toxicant		-0.99	0.00647	CCL2,CXCR2,IL8,MMP15,MMP9,NOS2,PTGS2	Akt,Ap1,Creb,ELK1,FOS,FOSL1,FOXO1,FOXO3,JUN,MAPK14,Mapk,NFKBIA,NFkB (complex),NR3C1,P38 MAPK,PTGS2,RELA,STAT3,TP53,cytochalasin D
RUNX1	1.001	transcription regulator		0.239	0.00658	CD53,CDKN1A,CSF1,GPAM,GZMB,ITGAL,MMP13,PF4,SOX5,UPP1
NFYA	-1.184	transcription regulator		0	0.00658	CBS,CDKN1A,EPHX1,FTH1,GPAM,IGF1,LPIN1,PADI4,PKM,THRSP
NR4A1	-2.17	ligand-dependent nuclear receptor		-0.894	0.00691	CD36,CYP17A1,EHHADH,FBP2,GPD1,HIF1A,LPIN1,LPL,MMP9,NR4A3,NT5E,PPP1R3C,SLC2A4,SREBF1,UCP2	AHR,ARNT,D-glucose,EP300,FOXO4,HIF1A,HMGB1,JUN,NR4A1,PPARA,PPARG,RARA,RXRA,SP1,SREBF1,THRB,TP53
TCR		complex		0.961	0.00698	CD69,EGR1,GATA3,IL2RA,JUNB,LCP2,NR4A1,PTK2B,PXN,SOCS1,SOCS3	Ap1,CSF2,EP300,ETS1,FOS,ID3,IL5,JUN,MAPK1,NFKB1,NFkB (complex),RELA,SP1,STAT1,STAT3,TCF3,TCR,TP53
FASLG	-1.1	cytokine		0.692	0.00735	CCL2,CD44,CFLAR,IL1B,IL8	Ap1,CEBPB,ERK1/2,ESR1,FASLG,FOS,IL18,IL1B,JUN,NFKB1,NFKBIA,NFkB (complex),NR3C1,P38 MAPK,RELA,STAT3,TP53
cyclopiazonic acid		chemical - endogenous non-mammalian		0.579	0.00735	BCL2A1,CXCL2,EGR1,IL6,NOS2	Ap1,ETS1,FOS,JUN,MAPK1,MAPK3,NFKB1,NFKBIA,NFkB (complex),RELA,STAT1,STAT3,TP53,cyclopiazonic acid
indole-3-carbinol		chemical drug		0.128	0.00735	BAX,CDK6,CDKN1A,GDF15,NFE2L2
oxymatrine		chemical - endogenous non-mammalian		-0.555	0.00735	BAX,CYP2B6,NOS2,PTPRC,SREBF1	Ap1,HMGB1,JAK2,JUN,NFE2L2,NFKB1,NFkB (complex),STAT1,STAT3,TP53,nitric oxide,oxymatrine
HNRNPU	1.042	transporter			0.00735	ACTB,BAX,GAPDH,IL1B,IL6
LYN	2.287	kinase			0.00735	IL1A,IL1B,IL6,SOCS1,SOCS3	Ap1,CTNNB1,IL2,IRF1,LYN,NFKB1,NFKBIA,NFkB (complex),RELA,SPHK1,STAT1,STAT3,TLR2,TP53
arecoline		chemical drug			0.00735	HMOX1,IL6,SLC2A4,TNFRSF1B,VCAM1	Akt,ERK,FOS,FOSL1,FOXO1,FOXO3,HMGB1,JUN,NFkB (complex),PI3K (complex),RELA,SMAD3,TP53,arecoline
IGFBP5	-1.922	other	Activated	2.219	0.00735	BAX,IGF1,MPZ,SERPINE1,TNFRSF1A	Akt,CEBPA,Creb,ESR1,FOXO1,FOXO3,IGF1,IGFBP5,JUN,NFkB (complex),RELA,TP53
vinblastine		chemical drug	Activated	2.213	0.00735	CDKN1A,HIF1A,IL1B,PTGS2,SOD2	Ap1,Creb,ELK1,FOSL1,HMGB1,IKBKB,JUN,NFKB1,NFKBIA,NFkB (complex),NR3C1,PRKCD,Pkc(s),RELA,STAT1,STAT3,TP53,reactive oxygen species,vinblastine
entinostat		chemical drug		0.335	0.00738	ADAMTS5,BAX,CDKN1A,IGFBP3,MMP1,MMP13,MMP9,SERPINE1,TXN	Ap1,CEBPB,EGFR,EGR1,ESR1,IGFBP3,IL1B,IL6,JUN,NFKB1,NFKBIA,NFkB (complex),NR3C1,RELA,SMAD3,SP1,STAT3,TNF,entinostat
INS	1	other		0.184	0.00738	ACACA,CDKN1A,FOSB,FOSL1,JUNB,LEP,SLC2A4,SREBF1,TRIB3	CEBPA,CREB1,Creb,ESR1,HIF1A,HMGB1,IGF1,INS,Insulin,JUN,NFkB (complex),PI3K (complex),POMC,PPARA,PPARG,PPARGC1A,RELA,SMAD3,SP1,SREBF1,STAT3,TP53
lithium		chemical drug		-1.016	0.00738	BAX,CDKN1A,EGR1,IL6,IL8,MMP9,NPTX1,PER2,PTGS2	Akt,Ap1,CAT,ERK,FOS,FOSL1,FOXO1,FOXO3,JUN,MAPK14,NFKBIA,NFkB (complex),NR3C1,P38 MAPK,RELA,STAT1,STAT3,TP53,lithium
Collagen Alpha1		group		1.99	0.00783	MMP9,PLAU,PLAUR,PTGS2	Ap1,Collagen Alpha1,FOS,JUN,JUND,Jnk,RELA
3,5-diiodothyronine		chemical - endogenous mammalian		1.982	0.00783	CD36,GAPDH,LDHA,SLC2A4
PIAS2	1.188	transcription regulator		1.886	0.00783	CDKN1A,CDKN2B,ITGA2,SLC11A1	AR,Ap1,CEBPB,DAXX,EP300,ESR1,FOXO1,HIF1A,JUN,MYC,NFkB (complex),NR3C1,PIAS2,SMAD1,SMAD3,SMAD4,SP1,TP53
PRKCQ	1.349	kinase		1.119	0.00783	CD69,CDKN1A,FOSL1,MMP1	Ap1,ERK,FOS,FOSL1,HMGB1,IL5,JUN,JUND,MAPK8,NFkB (complex),NR3C1,PRKCQ,Ras,SMAD3,SP1,STAT3,TP53
SHC1	1.141	kinase		1.091	0.00783	CDKN1A,ICAM1,SOD2,THBD	AR,Ap1,CEBPB,CREBBP,ESR1,FOS,FOXO1,FOXO3,HDAC2,IRF3,JUN,NFKB1,NFKBIA,NFkB (complex),PPARG,REL,RELA,SHC1,SRC,STAT1,STAT3
Tnf receptor		group		0.594	0.00783	CCL20,IL10,MMP9,SERPINE1	FOS,HMGB1,JUN,MAPK14,NFKB1,NFKBIA,NFkB (complex),PI3K (complex),RELA,SMAD3,STAT1,STAT3,TNF,TP53,Tnf (family),Tnf receptor
prostaglandin		chemical drug		0.152	0.00783	LPL,NOS2,PTGS2,REN	AHR,ARNT,CEBPB,EGF,EP300,ESR1,HIF1A,IL6,NFkB (complex),NR3C1,PPARA,PPARG,PPARGC1A,RELA,RXRA,SMAD3,SP1,SREBF1,STAT3,THRB,TP53,prostaglandin
MAT1A	1.114	enzyme		0	0.00783	BAX,EGR1,MT1E,SAA1
RPS6KA5	-1.578	kinase		0	0.00783	CCL20,IL10,IL12B,IL6	Ap1,IL10,IRF9,JUN,NFKB1,NFKBIA,NFkB (complex),NR3C1,REL,RELA,RPS6KA5,STAT,STAT1,STAT2,STAT3,STAT5a/b,TNF
S1PR1	1.541	G-protein coupled receptor		-0.218	0.00783	IGF1,IL1A,IL6,PTGS2	Ap1,CEBPB,Creb,ELK1,ERK1/2,ESR1,FOSL1,HIF1A,IL6,Mapk,NFKB1,NFkB (complex),NR3C1,RELA,S1PR1,SMAD3,STAT3,TP53,lysophosphatidic acid,sphingosine-1-phosphate
IKK (complex)		complex		-0.762	0.00783	CFLAR,ICAM1,MMP9,PTGS2	4-hydroxynonenal,Ap1,CEBPB,CREBBP,EP300,GSK3B,HMGB1,IKK (complex),IL8,JUN,NFKB1,NFKBIA,NFkB (complex),RELA,STAT3,TP53,curcumin
D609		chemical reagent		-1	0.00783	IL6,MMP9,PTGS2,VCAM1	Akt,Ap1,Creb,D609,ELK1,ETS1,FOS,FOSL1,FOXO1,FOXO3,HMGB1,JUN,MAPK3,Mapk,NFKB1,NFKBIA,NFkB (complex),NR3C1,PI3K (complex),RELA,SMAD3,STAT1,STAT3,TP53
fluticasone		chemical drug		-1.154	0.00783	CCL5,IL6,IL8,SLPI	Ap1,FOS,IL4,JUN,NFKB1,NFKBIA,NFkB (complex),NR3C1,REL,RELA,STAT1,STAT3,STAT6,TSLP,fluticasone
TOPBP1	1.03	other		-1.98	0.00783	BAX,CDKN1A,CDKN2B,IGFBP3	FOXO3,JUN,MYC,NFkB (complex),STAT3,TOPBP1,TP53,TP63
IFNL1		cytokine			0.00783	IFIT1,IL12B,IL8,TLR2	Ap1,IFNL1,IL4,IRF1,IRF9,NFkB (complex),STAT,STAT1,STAT2,STAT3,STAT6
IFI16	2.072	transcription regulator			0.00783	BAX,CDKN1A,E2F2,IFI16	FOXO3,ID3,IFI16,JUN,MYC,NFkB (complex),STAT3,TCF3,TP53
Ighg2b		other			0.00783	IL10,IL12B,IL1B,IL6
UMOD	-69.861	other			0.00783	CXCL2,IL12B,IL1A,IL6	IFNG,IL1A,IRF1,JUN,NFKB1,NFKBIA,NFkB (complex),NR3C1,RELA,STAT1,STAT3,TNF,UMOD
RALA	1.15	enzyme			0.00783	MMP9,PLAU,PLAUR,SNAI1	Ap1,CTNNB1,FOS,JUN,JUND,Jnk,NFKB1,NFkB (complex),PLAU,RALA,RELA,SP1,SRC,STAT3,TP53
ELK3	1.555	transcription regulator			0.00783	EGR1,HMOX1,NOS2,SERPINE1
methylmercury		chemical toxicant			0.00783	HMOX1,IL6,MT1E,NOS1	CEBPB,ESR1,IL6,NFkB (complex),NR3C1,Pro-inflammatory Cytokine,STAT3,methylmercury
calcifediol		chemical - endogenous mammalian			0.00783	CCL11,CYP24A1,CYP27B1,IL6
27-hydroxycholesterol		chemical - endogenous non-mammalian			0.00783	CCL2,LEP,REN,SREBF1	27-hydroxycholesterol,Ap1,NFkB (complex),Nr1h,Rxr,SREBF1
VitaminD3-VDR-RXR		complex		1.558	0.00804	CALB1,CCL5,CD14,CDKN1A,CYP24A1,CYP27B1,IGFBP3,IL1RL1,MXD1,THBD
dihydrotestosterone		chemical - endogenous mammalian		0.798	0.00808	ACACA,ADCYAP1,AES,BAX,CDKN1A,CYP17A1,EGR1,HPGD,IGF1,IGFBP3,IL1A,ITGA2,KRT19,LEP,MMP1,NOS2,POU2F1,PTGS2,PTHLH,RARRES2,SLC2A3,SRD5A1,SREBF1,ST6GALNAC1,STXBP1,TRPM8,UGDH,VCAM1,VCAN	AR,Ap1,CEBPB,EGFR,EGR1,EP300,ERK1/2,ESR1,FOXO1,HIF1A,NFKB1,NFkB (complex),NR3C1,PIAS2,RELA,SMAD3,SP1,TP53,dihydrotestosterone
nitroprusside		chemical drug		0.928	0.0081	ADM,CFLAR,HMOX1,IGF1,NOS2,PTGS2,SST,TLR2	Akt,Creb,ELK1,FOS,FOSL1,FOXO1,FOXO3,HMGB1,IL1B,JUN,JUND,MAPK8,Mapk,NFKB1,NFKBIA,NFkB (complex),NR3C1,RELA,TNF,TP53,nitroprusside
TNFSF10	-1.764	cytokine	Activated	2.593	0.0081	BAX,BIRC3,CFLAR,CXCR4,IL1RN,IL8,PTGS2,TNFAIP3	Akt,Ap1,CEBPB,ERK1/2,FOXO1,FOXO3,NFKB1,NFKB2,NFKBIA,NFkB (complex),NFkB (family),NR3C1,REL,RELA,STAT1,STAT3,TNFSF10,TP53
NOTCH1	-1.311	transcription regulator		-0.091	0.00824	CDKN1A,FOSB,FOSL1,GATA3,HES1,IL10,IL6,IL8,MMP1,PTGS2,REN,SERPINE1,SLC5A5,WNT3	Akt,Ap1,ETS1,FOS,FOXO1,FOXO3,HMGB1,JUN,JUND,MAPK1,MAPK3,MAPK8,NFKB1,NFKBIA,NFkB (complex),NOTCH1,NR3C1,REL,RELA,TP53
IL12 (family)		group		1.969	0.00851	IDO1,IL10,IL18R1,IL18RAP,IL6,IRF1	Ap1,IFNG,IL12 (family),IL4,IRF1,NFKB1,NFkB (complex),RELA,STAT1,STAT3,STAT4,STAT6,TP53,TYK2
colchicine		chemical drug		1.956	0.00851	CD40,HIF1A,IL1B,MX1,PTGS2,PTHLH	Ap1,CASP1,CEBPB,ESR1,HMGB1,IL1,IL1RN,JUN,NFKB1,NFKBIA,NFkB (complex),RELA,STAT3,TNF,colchicine
miR-292-5p (and other miRNAs w/seed CUCAAAC)		mature microRNA		0.728	0.00851	AKAP6,KLF15,MGST1,MMP9,NR4A1,SEPT3
HBEGF	1.522	growth factor		0.447	0.00851	CCND2,CSN2,CXCR4,LALBA,MMP9,PTGS2	AKT1,Akt,Ap1,CEBPB,ERK1/2,ESR1,FOS,FOXO1,FOXO3,HBEGF,IKK (complex),JUN,JUND,Jnk,NFKB1,NFKBIA,NFkB (complex),NR3C1,RELA,SP1,TP53
fucoidin		chemical reagent		-1.664	0.00851	CCL5,CDKN1A,IL6,IL8,ISG15,NOS2	Ap1,Creb,EGR1,ELK1,FN1,FOS,FOSL1,HMGB1,JUN,JUND,LDL,MAPK8,Mapk,NFkB (complex),NR3C1,P38 MAPK,RELA,SMAD3,STAT3,TP53,fucoidin
erlotinib		chemical drug	Inhibited	-2	0.00851	CCL2,EGR1,IL1B,IL8,MMP1,MMP13	Ap1,EGFR,EGR1,ERBB2,ERK,ESR1,FOS,FOSL1,JUN,MYC,NFKBIA,NFkB (complex),SMAD3,SP1,STAT3,TP53,erlotinib,mitoxantrone
ELK1	1	transcription regulator		1.521	0.00858	CDKN1A,EGR1,FOSL1,FUT4,JUNB,MMP9,PTGS2	Ap1,CREBBP,ELK1,EP300,ERK,ETS1,FOS,FOSL1,HDAC2,JUN,MAPK3,NFKB1,NFKBIA,NFkB (complex),RELA,TCF,TNF,TP53
SUPT16H	1.126	transcription regulator			0.00858	CDKN1A,CPNE6,EGR1,HIST1H2AC,IFITM1,PLAU,TNNI2
carbonyl cyanide m-chlorophenyl hydrazone		chemical toxicant		1.188	0.00915	ALOX5AP,ATF4,CCL20,GDF15,IL1A,IL8,OSCAR,PTGS2,SERPINE1	AKT1,Ap1,ESR1,FOS,FOXO1,JUN,NFKB1,NFKBIA,NFkB (complex),NR3C1,P38 MAPK,REL,RELA,SP1,carbonyl cyanide m-chlorophenyl hydrazone
ITGB1	1.01	transmembrane receptor		0.793	0.00915	CDKN1A,CSN2,ICAM1,ITGB3,LIMS1,NOS2,PLAU,SNAI1,WNT9A	Ap1,CEBPB,EP300,ERK1/2,FOS,ITGB1,ITGB3,JUN,NFKB1,NFkB (complex),NR3C1,P38 MAPK,RELA,RHOA,SRC,STAT3,TP53
KRT14	-2.26	other			0.00915	CXCL11,DSC1,IL8,KLK10,KRT15,MMP1,MMP13,MMP19,MMP9	Ap1,FOS,JUN,JUND,KRT14,NFKB1,NFkB (complex),NOTCH1,RELA,SMAD3,STAT3,TP53
Histone h3		group			0.0096	ADIPOQ,CCND2,CDKN1A,CFLAR,DUSP16,HOXA9,IGFBP3,IL10,IL2RA,IL6,IL8,MMP9,MPZ,MT1E,PRDM1,RETN,SCNN1A,SGK1,SOD2,SREBF1	AHR,Ap1,ESR1,Histone h3,JUN,NFkB (complex),SP1,estrogen receptor
FOXO3	1.033	transcription regulator	Activated	2.255	0.00992	CCND2,CDKN1A,CDKN2B,CFLAR,IER3,IGF1,IL6,IL8,MMP9,NOS2,PLAU,PPP1R15A,PRDX5,SGK1,SOD2,UCP2	AR,CEBPB,CREB1,CREBBP,EP300,ESR1,FOXO1,FOXO3,HDAC2,IL6,IRF3,JUN,NFKB1,NFKBIA,NFkB (complex),NR3C1,PPARG,RELA,STAT1,STAT3,TP53
daidzein		chemical drug		1.508	0.00999	CCL2,EVI2A,FOLR1,FOSB,FXYD5,IL6,LAPTM5,LCP2,MAL2,PTGS2,PTPN6,RASGRP1	Ap1,EGR1,ERK,ESR1,FOS,FOSL1,HMGB1,HSF1,JUN,NFKB1,NFkB (complex),NR3C1,RELB,RXRA,SRC (family),STAT3,TP53,beta-estradiol,daidzein,ethanol,progesterone
RHOA	1.539	enzyme		1.437	0.00999	CDKN1A,GDF15,ICAM1,IL6,IL8,MMP1,MMP13,MMP9,NOS2,PLAU,SDC2	Ap1,ETS1,FOS,HMGB1,JUN,JUND,MAPK1,MAPK14,MAPK8,NFkB (complex),NR3C1,P38 MAPK,PI3K (complex),RELA,RHOA,SMAD3,STAT3,TP53
cocaine		chemical drug		-1.071	0.00999	ADORA2A,CCL2,EGR1,FOSB,IL6,JUNB,NOS2,NR4A1,NR4A3,NTS,TSPO	Ap1,CREB1,CREBBP,Creb,EP300,ERK,FOS,FOSL1,JUN,L-glutamic acid,NFkB (complex),NR3C1,P38 MAPK,RELA,TP53,cocaine,norepinephrine
PPRC1	1.33	transcription regulator		1.605	0.0102	ALOX5AP,ATF4,CCL20,GDF15,IL1A,IL8,OSCAR,PTGS2
clozapine		chemical drug		0	0.0102	ACACA,ACAT2,EGR1,FASN,GATA3,IL6,SGK1,SREBF1
MED1	1.144	transcription regulator		-0.391	0.0102	ADIPOQ,BAX,CCND2,CDKN1A,HAS2,IGF1,IGFBP3,NFKBIA
caffeine		chemical drug		-1.195	0.0102	ADORA2A,CDK1,CTSK,FOSB,HIF1A,IL8,MITF,PTGS2
tanespimycin		chemical drug	Inhibited	-2.6	0.0102	AHR,CDK6,CDKN1A,CDKN2B,PLAU,SERPINE1,SOD2,TNFAIP3
NGF	2.167	growth factor		1.121	0.0103	ANXA2,ASIC3,BAX,CDK1,CDK5R1,CDKN1A,E2F2,EGR1,FOSL1,HMOX1,JUNB,MMP9,NOS1,NR4A1,PLAUR,REN,SOD1,STMN4,TXN
omega-N-methylarginine		chemical drug		1.342	0.0108	IL10,IL12B,MMP9,SOD1,VCAM1
SNCA	-1.724	other		0.343	0.0108	BAX,HSP90B1,MMP1,SERPINE1,TUBB3
ZBTB17	1.166	transcription regulator		0	0.0108	CDKN1A,CDKN2B,EGR1,IER3,LRRN3
bezafibrate		chemical drug		-0.75	0.0108	ADIPOQ,NOS2,PANK1,SERPINE1,TSPO
CLOCK	1.263	transcription regulator			0.0108	ATF4,DBP,PER1,PER2,THBD
CXCL10	2.129	cytokine	Activated	2.213	0.0108	CCL5,IL1A,IL1B,IL6,MMP9
TRAF3	2.152	enzyme	Activated	2.17	0.0108	CCL5,ICAM1,IL10,IL6,TNFAIP3
MUC1	1.006	transcription regulator		0.739	0.0112	HIF1A,IL6,IL8,MMP13,MT1H,NFKBIA,SNAI1
2-deoxyglucose		chemical drug		-0.128	0.0112	ACACA,ATF4,HSP90B1,IL6,MMP13,PDIA3,SOD2
ciglitazone		chemical drug		-1.017	0.0112	AQP3,CDKN1A,CFLAR,IL10,IL6,MITF,PTGS2
doxycycline		chemical drug		-1.078	0.0112	MAP3K5,MMP1,MMP9,NOS2,SOD2,TLR2,XDH
NR1H2	-1.108	ligand-dependent nuclear receptor		-1.342	0.0112	ABCA1,ACACA,FASN,LPL,NR1H3,REN,SREBF1
MAP2K4	1.052	kinase	Activated	2.63	0.0112	CD44,CDKN1A,IL8,MMP1,NOS2,PLAU,PTGS2
CNTF	-5.781	cytokine		0.497	0.0112	CNTFR,FASN,IL6ST,IL8,IRF1,JUNB,MMP1,SOCS3,SREBF1
cadmium		chemical toxicant	Activated	2.396	0.0112	BAX,CDKN1A,FGF23,HIF1A,HMOX1,MT1E,MT1H,PTGS2,SLC5A1
IL15	1.135	cytokine	Activated	2.213	0.0112	CCL5,CD40,CD69,CXCR4,GZMB,IL10,IL2RA,IL8,SELL
alitretinoin		chemical drug		0.511	0.0114	ABCA1,ACACA,BCL2A1,CALB1,CDKN1A,CPM,CYP24A1,IL6,MMP1,PLAU,RBP1,SOAT1,SREBF1
Collagen type I		complex		1.935	0.0116	CCL5,F13A1,ITGA2,MMP1,PRRX2,PTGS2
gemcitabine		chemical drug		1.091	0.0116	AQP3,CXCR4,FOSL1,HMOX1,IL1B,VMP1
corticosteroid		chemical drug		-0.115	0.0116	IL10,IL1RN,IL6,IL8,MMP1,SLPI
GPX1		enzyme		-1.172	0.0116	CD14,GPX3,SOD1,SOD2,TXN,VCAM1
NCOR2	1.109	transcription regulator			0.0116	ADIPOQ,CDKN1A,IGF1,LPL,OSM,PTGS2
PP1		chemical - kinase inhibitor	Inhibited	-2.433	0.0116	CCND2,CXCL16,CXCR4,IL1B,PTGS2,SRC
TGFBR2	-1.061	kinase		-0.47	0.0119	ADAMTS5,ALOX5AP,ATF4,CDKN2B,CXCL2,HPGD,HSD17B3,IL1A,IL6,MCF2L2,PTHLH,SERPINE1,SLC2A3,WDFY3,ZMIZ1
beraprost		chemical drug			0.0121	CCL2,CREM,SOD1
glycine		chemical - endogenous mammalian			0.0121	IL10,IL1B,NOS2
alpha-amanitin		chemical toxicant			0.0121	ADCYAP1,CDKN1A,CTSD
teriflunomide		chemical drug			0.0121	ICAM1,IL1B,IL6
PP2A		complex			0.0121	LYN,PIM1,PTGS2
cyclooxygenase		group			0.0121	HMOX1,IL6,PTGS2
mannosylated lipoarabinomannan		chemical - endogenous non-mammalian			0.0121	BAX,IL10,IL6
LGR4	1.239	G-protein coupled receptor			0.0121	IL1B,IL6,NR3C2
CTSC	5.408	peptidase			0.0121	IL1B,IL37,IL6
IL17R		complex			0.0121	CXCL11,CXCL5,IL8
COL1A1	-1.391	other			0.0121	CCL2,ICAM1,VCAM1
HSPA1A/HSPA1B		other			0.0121	CDKN1A,CXCL2,IL8
CLEC7A	1.822	transmembrane receptor			0.0121	CCL2,IL6,SOCS1
NOD1	1.429	other			0.0121	IL6,IL8,NOS2
EIF4EBP1	-1.561	translation regulator			0.0121	CFLAR,LEP,SOCS1
CD200	2.967	other			0.0121	IL10,IL6,IL8
HSPB2	-1.912	other			0.0121	CCL2,ICAM1,IL8
EGR3	-1.734	transcription regulator			0.0121	IL2RA,SOCS1,SOCS3
DUSP16	2.045	phosphatase			0.0121	GATA3,IRF1,VCAM1
RAPGEF1		other			0.0121	IL6,PTGS2,PXN
GSTP1	1.371	enzyme			0.0121	IL1B,NFE2L2,NQO1
LBP	1.6	transporter			0.0121	IL6,IL8,TLR2
LPL	-24.74	enzyme			0.0121	ICAM1,LPL,VCAM1
IGHE		other			0.0121	IL1B,IL6,TYRO3
DLC1	2.043	other			0.0121	CDK6,CDKN2B,SERPINE1
MSLN	-1.466	other			0.0121	BAX,IL6,MMP9
MAP3K5	2.168	kinase			0.0121	CDKN1A,HMOX1,IL8
BDKRB2	2.949	G-protein coupled receptor			0.0121	CD44,ICAM1,REN
HRG	1.064	other			0.0121	CCL2,MMP9,SNAI1
TRIM24	-1.34	transcription regulator			0.0121	IFNGR1,JAK2,SERPINE1
UGCG	1.289	enzyme			0.0121	BAX,CDKN1A,ICAM1
RTKN	1.559	other			0.0121	BCL2A1,BIRC3,TNFAIP3
S1PR3	-1.011	G-protein coupled receptor			0.0121	IGF1,IL1B,PTGS2
NCOA6	-1.21	transcription regulator			0.0121	BTC,SERPINE1,SST
SERPIND1	1.791	other			0.0121	EGR1,IL1B,IL6
nonylphenol		chemical toxicant			0.0121	CCL2,IL10,PTGS2
sevoflurane		chemical drug			0.0121	HMOX1,IL6,PER2
EGTA acetoxymethyl ester		chemical reagent			0.0121	IL8,PTGS2,SERPINB2
Sch-23390		chemical drug			0.0121	FOSL1,NTS,RYR1
CGS 21680		chemical reagent			0.0121	ADORA2A,NOS2,PTGS2
4-nitroquinoline-1-oxide		chemical toxicant			0.0121	CDKN1A,EGR1,PTGS2
selenite		chemical toxicant			0.0121	MMP9,MT1E,PLAU
pyridoxamine		chemical - endogenous mammalian			0.0121	IL6,IL8,SERPINE1
diethylmaleate		chemical toxicant			0.0121	CDKN1A,HMOX1,MAFG
glucagon		biologic drug			0.0121	NR4A1,NR4A2,NR4A3
D-sphingosine		chemical - endogenous mammalian			0.0121	CXCL2,IL6,SERPINE1
zonisamide		chemical drug			0.0121	MT1H,SOD1,SOD2
KT5720		chemical - kinase inhibitor			0.0121	ADORA2A,MAT2A,NOS2
nickel chloride		chemical toxicant			0.0121	GAPDH,HIF1A,PTGS2
spermine nitric oxide complex		chemical toxicant			0.0121	HMOX1,ICAM1,VCAM1
N-carbobenzyloxy-leucine-leucine-norvalinal		chemical - protease inhibitor			0.0121	CFLAR,IL8,NOS2
TAPI-1		chemical - protease inhibitor			0.0121	CXCR2,MMP9,VCAM1
polymyxin B		chemical drug			0.0121	IL1B,IL6,IL8
morin		chemical - endogenous non-mammalian			0.0121	MMP13,PTGS2,SIRPA
CV 3988		chemical reagent			0.0121	CCL2,ICAM1,ITGB3
linolenic acid		chemical - endogenous mammalian			0.0121	ICAM1,SERPINE1,UCP2
lauric acid		chemical - endogenous mammalian			0.0121	IL1A,NOS2,PTGS2
S-allyl-L-cysteine		chemical - endogenous non-mammalian			0.0121	FASN,PTGS2,SREBF1
melphalan		chemical drug			0.0121	BAX,CD80,CDKN1A
tosyllysine chloromethyl ketone		chemical - protease inhibitor			0.0121	NFKBIA,NOS2,PTGS2
zofenopril		chemical drug			0.0121	CSF1,HMOX1,IL6
allosamidin		chemical reagent			0.0121	ABCA1,CCL2,CD36
peroxynitrite		chemical toxicant			0.0121	ICAM1,LYN,NOS2
TGFA		growth factor		1.979	0.0128	BIRC3,CDKN1A,CSN2,ICAM1,IL6,MMP13,MMP9,PTGS2
sulfatides		chemical - endogenous mammalian			0.0128	IL10,IL6
L-ornithine		chemical - endogenous mammalian			0.0128	ARG2,CDKN1A
beta-glucan		chemical drug			0.0128	IL1B,IL1RN
nitroglycerin		chemical drug			0.0128	HMOX1,NOS1
arbutin		chemical drug			0.0128	CDKN1A,PTGS2
CXCL6		cytokine			0.0128	IL6,MMP9
ampligen		chemical drug			0.0128	IL1A,IL6
Rsk		group			0.0128	CXCL2,IL8
GÎ±12/13		group			0.0128	MMP1,MMP13
C8		complex			0.0128	ICAM1,VCAM1
Stat1 dimer		complex			0.0128	IRF1,PIM1
glemanserin		chemical drug			0.0128	NR4A1,NR4A3
RAR-RXR		complex			0.0128	IRF1,TGM2
glycitein		chemical drug			0.0128	IL6,MMP9
polyethyleneimine		chemical reagent			0.0128	IDO1,IL6
l9Rl3		other			0.0128	HMOX1,NOS2
ZNF346	-1.78	other			0.0128	BAX,CDKN1A
ADRM1	1.36	other			0.0128	NFKBIA,NOS2
propolis		biologic drug			0.0128	CCL5,IL10
ZBTB20	1.066	other			0.0128	LEP,NFKBIA
PLSCR3	1.107	enzyme			0.0128	ADIPOQ,LEP
MSRA	-1.023	enzyme			0.0128	HMOX1,MSRB2
H2-S		other			0.0128	HMOX1,IL6
ASH1L	-1.109	transcription regulator			0.0128	IL6,TNFAIP3
P2RY6	1.465	G-protein coupled receptor			0.0128	IL8,VCAM1
LECT2	1.517	other			0.0128	IL1B,IL6
AFAP1L2	1.202	other			0.0128	IL6,IL8
Par		group			0.0128	CCL20,IL6
astragalin		chemical - endogenous non-mammalian			0.0128	NOS2,PTGS2
INPP5D	1.733	phosphatase			0.0128	IL6,MITF
pycnogenols		chemical drug			0.0128	IL8,PTGS2
GAPDH	2.974	enzyme			0.0128	GAPDH,IL10
CSNK1E		kinase			0.0128	PER1,SERPINE1
GPIIB-IIIA		complex			0.0128	BCL3,CD40
OAS1	2.577	enzyme			0.0128	CSN2,IRF1
GNA14	1.068	enzyme			0.0128	IL6,IL8
SPOP	-1.015	other			0.0128	MMP1,SST
PLA2G1B	4.463	enzyme			0.0128	IL8,LEP
BAG4	1.044	other			0.0128	IL1B,IL6
C3AR1	1.301	G-protein coupled receptor			0.0128	IL1B,IL6
TARDBP	-1.012	transcription regulator			0.0128	CFTR,TBC1D1
LAMA1	-1.959	other			0.0128	MMP9,PLAU
miR-510-5p (miRNAs w/seed ACUCAGG)		mature microRNA			0.0128	HTR3E,SPDEF
TPPP3	2.674	other			0.0128	ADRB2,TPPP3
PROS1	1.546	other			0.0128	IL6,IL8
BNIP3L	1.203	other			0.0128	NFKB2,NFKBIA
PTGIR	4.516	G-protein coupled receptor			0.0128	IL1B,IL6
KCNMA1	-4.038	ion channel			0.0128	KCNMA1,KCNMB1
GDF3	4.463	growth factor			0.0128	NODAL,PCSK6
CTSE		peptidase			0.0128	IL18,IL1B
PODXL		kinase			0.0128	MMP1,MMP9
PFN1	1.954	other			0.0128	ANXA2,VCAM1
PRKAB1	-1.304	kinase			0.0128	IL6,LEP
P2RX4	1.052	ion channel			0.0128	IL1B,MMP9
BCAT2	-3.546	enzyme			0.0128	ADIPOQ,LEP
CIDEB	-1.103	other			0.0128	ADIPOQ,LEP
VLDLR	-1.588	transporter			0.0128	ABCA1,SERPINE1
NMU	1	other			0.0128	IL6,LEP
CXCL2	22.407	cytokine			0.0128	CXCR2,IL1B
C9	1.44	other			0.0128	ICAM1,VCAM1
FABP5		transporter			0.0128	IL8,LEP
TBC1D4	1.145	other			0.0128	ADIPOQ,SCNN1A
SERPINB7	3.151	other			0.0128	CCL2,ICAM1
AIM2		other			0.0128	IL18,IL1B
ENTPD1	1.881	enzyme			0.0128	CXCL2,IL8
RAP1A	1.175	enzyme			0.0128	CDKN1A,SLC5A5
BCL10	1.424	transcription regulator			0.0128	IL8,TNFAIP3
HES6	-112.649	transcription regulator			0.0128	CDKN1A,MMP1
ST14		peptidase			0.0128	MMP1,MMP13
DYRK1A	-1.107	kinase			0.0128	CDKN1A,SERPINE1
DGAT1	-1.021	enzyme			0.0128	DGAT2,LEP
DDX5	1.022	enzyme			0.0128	BAX,CDKN1A
BTC	-2.167	growth factor			0.0128	MMP9,PTGS2
TAB1		enzyme			0.0128	CDKN1A,SERPINE1
acriflavine		chemical toxicant			0.0128	ADIPOQ,SOCS3
reactive nitrogen species		chemical - other			0.0128	BAX,HIF1A
niflumic acid		chemical drug			0.0128	IL6,IL8
furosemide		chemical drug			0.0128	PTGS2,REN
diethylcarbamazine		chemical drug			0.0128	CCL2,NOS2
SC68376		chemical - kinase inhibitor			0.0128	NOS2,PTGS2
picolinic acid		chemical toxicant			0.0128	CCL4,NOS2
R59949		chemical - kinase inhibitor			0.0128	IL8,NOS2
ephedrine		chemical drug			0.0128	IL10,TXN
zileuton		chemical drug			0.0128	ICAM1,PTGS2
filipin		chemical - endogenous non-mammalian			0.0128	IL8,SERPINE1
dephostatin		chemical reagent			0.0128	CDKN1A,IL2RA
malolactomycin D		chemical - endogenous non-mammalian			0.0128	MMP13,MMP9
chloramphenicol		chemical drug			0.0128	CDKN1A,MMP13
PQQ cofactor		chemical - endogenous non-mammalian			0.0128	HMOX1,NFE2L2
E-4031		chemical drug			0.0128	CCL2,IL6
lansoprazole		chemical drug			0.0128	CD14,PTGS2
piroxicam		chemical drug			0.0128	CXCR4,IL10
dofetilide		chemical drug			0.0128	CCL2,IL6
pranlukast		chemical drug			0.0128	EGR1,RNASE2
benzylamine		chemical - endogenous mammalian			0.0128	NOS2,PTGS2
ethacrynic acid		chemical drug			0.0128	CALCB,HMOX1
opioid		chemical drug			0.0128	HMOX1,PLAU
methylprednisolone acetate		chemical drug			0.0128	MMP13,PTGS2
mycophenolate mofetil		chemical drug			0.0128	CCL2,ICAM1
cadmium sulfate		chemical toxicant			0.0128	MT1E,PTGS2
lanreotide		chemical drug			0.0128	IGF1,IGFBP3
glutathione diethyl ester		chemical reagent			0.0128	PLAU,PLAUR
indole		chemical - endogenous mammalian			0.0128	IL8,NFE2L2
tenidap		chemical drug			0.0128	IL6,PTGS2
flavone		chemical - endogenous non-mammalian			0.0128	NOS2,PTGS2
tetrahydropalmatine		chemical - endogenous non-mammalian			0.0128	IL8,PTGS2
lipooligosaccharide		chemical toxicant			0.0128	NOS2,PTGS2
flunisolide		chemical drug			0.0128	ICAM1,NOS2
Na+		chemical - endogenous mammalian			0.0128	ATP4A,REN
methylnitronitrosoguanidine		chemical toxicant		1.314	0.0128	CDKN1A,EGR1,PLAU,SERPINE1
MMP3		peptidase		1.103	0.0128	EGR1,IL1B,MMP13,MMP9
IFNAR1	2.572	transmembrane receptor		1	0.0128	EIF2AK2,IL18,SOCS1,SOCS3
ITGA1	1.515	other		0.762	0.0128	IL10,MMP9,NOS2,PTGS2
vemurafenib		chemical drug		0.283	0.0128	CD274,GZMB,IL6,IL8
gemfibrozil		chemical drug		-0.747	0.0128	EHHADH,NOS2,SERPINE1,SOCS3
gamma-linolenic acid		chemical - endogenous mammalian		-1	0.0128	CCL2,HMOX1,NOS2,PTGS2
NMDA Receptor		complex			0.0128	NOS1,NOS2,PENK,PTGS2
N-cor		group			0.0128	CDKN1A,CYP27B1,IGF1,PTGS2
FH	-1.2	enzyme			0.0128	CDKN1A,HMOX1,LDHA,NQO1
RIPK2	1.355	kinase			0.0128	CD40,CD69,CXCL2,IL6
ELF1	1.201	transcription regulator			0.0128	FCER1G,IL2RA,PF4,SPI1
MC4R	-3.238	G-protein coupled receptor			0.0128	IL10,IL6,LEP,PSMA1
PER2	-2.38	other			0.0128	DBP,LEP,PER1,PER2
TACR1	-10.172	G-protein coupled receptor			0.0128	IL10,IL6,LEP,PTGS2
PARK7	-1.04	enzyme			0.0128	ICAM1,IL8,SOD2,TXN
EBI3	1.82	cytokine			0.0128	CCND2,IRF1,MX1,PIM1
formaldehyde		chemical - endogenous mammalian			0.0128	BAX,MMP9,NOS2,PTGS2
cobalt		chemical toxicant			0.0128	HIF1A,ICAM1,IL6,LDHA
SFTPD	1.472	other	Inhibited	-2	0.0128	CCL2,CXCL2,IL10,MMP9
ginkgolide B		chemical drug	Inhibited	-2	0.0128	BAX,CCL2,ICAM1,PF4
ERBB3	1.255	kinase		-0.714	0.0131	ACTB,Actn3,ADAM19,BAX,CCND2,CDKN1A,CTSK,EGR1,HAS2,HMOX1,SLPI,SOCS3,SPINK4
CD44	2.124	enzyme		0.864	0.0135	ACTB,BIRC3,CALR,CCND2,CDKN1A,CTSK,ECM1,IL10,IL6,PLAU,PTHLH,SDC4,SMAD1,VCAM1,VCP
Mek		group	Activated	2.248	0.0136	ABCG2,CCND2,CDKN1A,IL10,MMP13,MMP9,MST1R,PDGFRA,PTGS2,SERPINE1,SLC5A5,VEGFC
4-phenylbutyric acid		chemical - endogenous mammalian		0.541	0.0136	ABCA1,CALR,CDKN1A,CNP,EHHADH,HIF1A,HSP90B1,IL8,SERPINA1
NR1H3	1.84	ligand-dependent nuclear receptor		-0.337	0.0136	ABCA1,ACACA,ARG2,FASN,LPL,NR1H3,REN,SLC2A4,SREBF1
ADRA1A	-2.466	G-protein coupled receptor			0.0136	CDK1,CREM,CSRP2,EGR1,IL6,IL6ST,NFIX,NR4A1,NR4A2
diethylnitrosamine		chemical toxicant		-0.707	0.014	CDKN1A,ETS2,IL1RAP,IL6,LPL,LY6D,MT1E,NR1H3,OAT,PROM1
Hsp90		group		0.816	0.0142	AHR,CDK1,IL6,LYN,NOS1,SNAI1,SRC
GCG	4.303	other		0.479	0.0142	CBS,CCL2,FASN,SDS,SLC2A4,SREBF1,VCAM1
sodium chloride		chemical - endogenous mammalian		-0.268	0.0142	HIF1A,HMOX1,ICAM1,NOS2,PTGS2,SCNN1A,SOD1
Hdac		group		-1.085	0.0142	FOSL1,HPGD,IGF1,IGFBP3,IL6,IL8,PREX1
GATA1	1	transcription regulator			0.0143	ALOX5AP,EGR1,GATA3,GFI1B,IL1RL1,IL6R,IL6ST,IL7R,MITF,NFE2,NFIL3,PF4,PIM1,SRC,TFRC,TGM2
ERBB4		kinase		-0.61	0.0143	ADAM19,CASP4,CCL2,CDKN1A,CSN2,EGR1,HIF1A,HMOX1,LALBA,PTGS2,SLPI,SOCS3,SPINK4,WISP2
HISTONE		group			0.0153	AHR,CDK6,HPGD,IL6,SFRP5,SLPI
APC	1.273	enzyme			0.0153	CD44,CDKN1A,CXCL2,CXCR2,LPL,PTGS2
SREBF2	-1.461	transcription regulator			0.0153	ABCA1,CDKN1A,DBI,FASN,INSIG1,SREBF1
Go 6976		chemical - kinase inhibitor	Inhibited	-2.433	0.0153	ABCA1,ABCA7,CD55,HMOX1,IL8,MMP9
S-nitroso-N-acetylpenicillamine		chemical reagent		1.524	0.0153	ADM,CDKN1A,IL12B,IL8,PTGS2
BSG		transporter		1.479	0.0153	ABCG2,HIF1A,IL18,MMP1,MMP9
alendronic acid		chemical drug		1.432	0.0153	CCL11,CXCL2,IL1A,IL6,IL8
UTP		chemical - endogenous mammalian		1.274	0.0153	CD14,ICAM1,REN,SERPINE1,VCAM1
Ras homolog		group		0.555	0.0153	CDKN1A,EGR1,ITGB3,PDGFRA,PTGS2
BCL2L1	1.301	other		0	0.0153	BAX,CYCS,IL1B,IL8,MSX1
PRLR	1.685	transmembrane receptor		-0.351	0.0153	CSN2,ELF5,LEP,PIM1,SLC34A2
FYN	1.721	kinase			0.0153	HMOX1,IL6,NFE2L2,NQO1,PTGS2
BACH1	1.457	transcription regulator			0.0153	CXCR4,FTH1,HMOX1,MMP1,NQO1
diallyl disulfide		chemical - endogenous non-mammalian			0.0153	CDC25C,GDF15,HMOX1,NFE2L2,NQO1
HBB	-1.443	transporter	Activated	2.236	0.0153	CALCB,CD44,IL1B,SERPINF2,TLR2
miR-125b-5p (and other miRNAs w/seed CCCUGAG)		mature microRNA		-0.083	0.0157	ARID3A,B3GALT4,C10orf54,CBX7,CDK6,E2F3,GSS,IGFBP3,IL1RN,KRT19,PIGR,UGT2B17
kainic acid		chemical toxicant		0.973	0.0157	BAX,CD200,EGR1,FOSB,IL1B,NR3C2,PER1,PTGS2
TNFRSF8	13.573	transmembrane receptor		-1.02	0.0157	CES2,CTSC,GBP1,IFI16,IL10,IL8,JUNB,LCP2
NFYB	1.072	transcription regulator			0.0157	CBS,CDC25C,FTH1,IGF1,LPIN1,SIRPA,SNAI1,THRSP
EPO	19.126	cytokine		0.827	0.0163	BAX,BCL3,CDKN1A,CTSK,GATA3,GFI1B,IL18,IL6,PIM1,REN,SOCS1,SOCS2,SOCS3,SOD1
MITF	2.396	transcription regulator		1.285	0.0171	ACSL1,BEST1,CAPN3,CDK5R1,CTSK,GZMB,HIF1A,HPGD,IL6R,INPP4B,MICAL1,MITF,OSCAR,RHOQ,SEMA6A,SOX13,STXBP1,TPH1
Lh		complex		0.351	0.0179	BTC,CYP17A1,IL6,PER1,PTGS2,SGK1,SOD2
NR0B2	1.904	ligand-dependent nuclear receptor		-1.461	0.0179	ABCA1,CDKN1A,CYP11A1,EGR1,LPIN1,SERPINE1,SREBF1
fluoxetine		chemical drug		-0.128	0.0192	BAX,EGR1,IL10,KCNA5,MITF,NR3C2,PPP1R1B,TPH1
mir-15		microRNA	Inhibited	-2.621	0.0192	CCND2,CDK6,CDK7,IL6,MMP9,PIM1,PTGS2,UCP2
pirinixic acid		chemical toxicant		0.577	0.0192	ACADVL,ACSL1,CDK1,EHHADH,HMOX1,IL6,IL8,LEP,MMP9,NFKBIA,NOS2,PSMA1,PSMD14,PTGS2,SLC2A4,SREBF1,TSPO,UCP2,VCAM1
HOXA9	-2.169	transcription regulator			0.0192	ARF1,CALB1,CCL2,CD36,CDK7,CREM,ETS2,IGF1,IL7R,IRX3,JUNB,LYN,LYZ,MAFG,PIM1,PTPRC,S100A8,SDC4,SDCBP
WNT3A	1.778	cytokine		0.31	0.0194	ADM2,AHR,ALPL,ARRDC4,CALR,CD300A,GFI1B,HAS2,IRX3,KCTD12,MITF,MMP13,NCALD,NOS2,PDGFRA,PTGS2,SLPI,TMEM158,TMEM2,TRIB3,VCAM1,WISP2,WNT9A
DDR1	-1.036	kinase		1.982	0.0195	CDKN1A,MMP1,MMP9,VCAM1
trinitrobenzenesulfonic acid		chemical reagent		1.969	0.0195	IL10,IL18,NOS2,PTGS2
Pdgf Ab		complex		1.944	0.0195	HIF1A,HMOX1,IL6,VEGFC
TRAF3IP2	1.852	other		1.228	0.0195	CXCL2,GATA3,IL19,IL6
LIPE	-1.722	enzyme		1.067	0.0195	ABCA1,ADIPOQ,CD36,SREBF1
SMAD5	-1.043	transcription regulator		1.067	0.0195	ALPL,COCH,CSF1,SERPINE1
9Z,11E-octadecadienoic acid		chemical - endogenous non-mammalian		1	0.0195	CD36,IL6ST,SLC2A4,UCP2
NHLH2	4.463	other		0	0.0195	ADRB2,CD68,IL6,UCP2
SERPINE1	6.144	other		-0.152	0.0195	CXCL2,IL6,IL8,ITGB3
THBS1	1.17	other		-1	0.0195	CD69,IL1B,MMP9,PLAU
8-bromoguanosine 3',5'-cyclic monophosphate		chemical - kinase inhibitor			0.0195	HMOX1,MMP9,NOS2,PLAUR
MMP1	268.379	peptidase			0.0195	EGR1,HIF1A,MMP9,TACR1
CYP2J2	2.793	enzyme			0.0195	CD44,CYP2J2,MMP9,NFKBIA
nordihydroguaiaretic acid		chemical drug			0.0195	HMOX1,MMP13,PADI3,VCAM1
acadesine		chemical drug			0.0195	CDKN1A,EGR1,OAT,PTGS2
11,12-epoxyeicosatrienoic acid		chemical - endogenous mammalian	Activated	2	0.0195	ADIPOQ,CD44,MMP9,NFKBIA
leukotriene D4		chemical - endogenous mammalian	Activated	2	0.0195	CCL4,IL6,IL8,MMP1
TNFRSF11A	1.072	transmembrane receptor	Activated	2	0.0195	CXCL13,SNAI1,SRC,VCAM1
ATM	1.14	kinase		1.184	0.0196	ACTB,BAX,CDC25C,CDKN1A,IL6,IL8,IRF1,LPIN1,TGM2
5-azacytidine		chemical drug	Activated	2.031	0.0196	CD44,FOSL1,GDF15,IFI6,MT1E,PLAU,PTGS2,SERPINB8,SLC3A2,SLC7A5,TACSTD2,TUBB,UPP1
hemin		chemical - endogenous mammalian		1.496	0.0198	CDKN1A,FTH1,HMOX1,IGF1,IL8,THBD
TNFRSF1B	3.518	transmembrane receptor		1	0.0198	CSN2,CXCL13,LEP,NOS2,SRC,TNFAIP3
FOSL2	1.492	other		0.776	0.0198	ABCA1,CYP2J2,IL8,LEP,MMP1,RELB
N-acetylsphingosine		chemical reagent	Activated	2.364	0.0198	BAX,CXCL2,IL8,MMP1,PTGS2,SERPINE1
EGR2		transcription regulator	Activated	2.213	0.0198	EGR1,IL10,IL7R,MPZ,SOCS1,SOCS3
CDKN1A	4.208	kinase		1.4	0.0208	CDC25C,CDK1,CDKN1A,IL1B,IL6,ITGB3,LGALS3BP,PRC1,SAA1,SERPINE1,SOD2,WNT3
VDR	-1.605	transcription regulator		0.246	0.0208	ADIPOQ,CDKN1A,CYP24A1,CYP27B1,CYP2B6,FGF23,ICAM1,IER3,RELB,REN,THBD,UCP2
PDGFB	1.127	growth factor		0.692	0.0209	EGR1,IL1RN,IL6,KCNA5,NR4A1
ferulic acid		chemical - endogenous non-mammalian		0.577	0.0209	CDKN1A,CSF3,HMOX1,MMP1,MMP13
Smad		complex		0.289	0.0209	CDKN1A,CDKN2B,EGLN1,PTHLH,SERPINE1
clofibrate		chemical drug		-1.342	0.0209	ABCG2,EHHADH,IL6,IL8,UCP2
ITGAV	1.784	ion channel	Activated	2.228	0.0209	CDKN1A,ITGB3,MMP9,PLAU,SERPINE1
8,9-epoxyeicosatrienoic acid		chemical - endogenous mammalian			0.0222	ADIPOQ,CD44,MMP9
14,15-epoxyeicosatrienoic acid		chemical - endogenous mammalian			0.0222	ADIPOQ,CD44,MMP9
prostaglandin A2		chemical - endogenous non-mammalian			0.0222	CDKN1A,IGF1,NR4A3
N-Cadherin		group			0.0222	CCL2,CDKN1A,MMP9
Agtr1b		G-protein coupled receptor			0.0222	NOS2,PTGS2,VCAM1
Stat5 dimer		complex			0.0222	CSN2,IGF1,IGFBP3
triamcinolone hexacetonide		chemical drug			0.0222	ICAM1,IL1A,IL1B
T 0070907		chemical reagent			0.0222	ADIPOQ,HMOX1,PTGS2
SIRT3	-2.06	enzyme			0.0222	CYP11A1,IL10,IL6
CMKLR1	3.49	G-protein coupled receptor			0.0222	ADIPOQ,IL6,SLC2A4
WISP3	1.382	growth factor			0.0222	ADAMTS5,ICAM1,SNAI1
choline fenofibrate		chemical drug			0.0222	ADIPOQ,NFKBIA,SERPINE1
MLN4924		chemical drug			0.0222	CFLAR,IL1B,IL6
IGFBP7	-1.018	transporter			0.0222	ASNS,CDKN1A,MMP9
LITAF	1.977	transcription regulator			0.0222	CCL5,IL10,IL1A
PLCG2	2.162	enzyme			0.0222	BCL2A1,ICAM1,PTGS2
TRPV1	-1.702	ion channel			0.0222	ADCYAP1,IL6,PTGS2
OSMR	1.181	transmembrane receptor			0.0222	IL6,IL6R,SERPINA1
NUMB	-1.125	other			0.0222	CDKN1A,HES1,MT1H
PLD1	1.225	enzyme			0.0222	NOS2,PTGS2,STXBP1
HSD11B1	-1.21	enzyme			0.0222	CCL2,FASN,NOS2
ROCK1	1.129	kinase			0.0222	CCND2,ICAM1,VCAM1
miR-210-3p (miRNAs w/seed UGUGCGU)		mature microRNA			0.0222	ACVR1B,MNT,NPTX1
mir-30		microRNA			0.0222	PRDM1,SMAD1,SNAI1
miR-214-3p (and other miRNAs w/seed CAGCAGG)		mature microRNA			0.0222	ATF4,BAX,GPD1
PLK1	1.217	kinase			0.0222	BAX,CDKN1A,CLSPN
MLX		transcription regulator			0.0222	ACACA,ARRDC4,THRSP
F10	2.281	peptidase			0.0222	EGR1,IL6,VCAM1
RB1CC1	1.154	other			0.0222	CDKN1A,CDKN2B,SERPINE1
PKM	3.287	kinase			0.0222	ENO1,LDHA,PKM
LUM	-1.996	other			0.0222	CDKN1A,IL1B,IL6
RPS6KA4	-1.159	kinase			0.0222	IL10,IL12B,IL6
ODC1	-1.086	enzyme			0.0222	MAT2A,PDGFRA,TLR2
VEGFC	2.457	growth factor			0.0222	CXCR4,PTGS2,VEGFC
HOXB7	1.125	transcription regulator			0.0222	IL8,MMP9,REN
CLU		other			0.0222	CCL2,CDKN1A,MMP9
SCUBE3	2.345	other			0.0222	MMP9,SERPINE1,SNAI1
KLRC4-KLRK1/KLRK1		transmembrane receptor			0.0222	CCL4,CCL5,IL10
PLG	1.281	peptidase			0.0222	MMP9,PLAU,SERPINE1
LGALS9	2.277	other			0.0222	CDKN1A,CXCR4,IL10
TYROBP	7.787	transmembrane receptor			0.0222	CD40,SIRPB1,TYROBP
OLR1	-1.495	transmembrane receptor			0.0222	CD68,IL10,OSCAR
HPSE	-1.026	enzyme			0.0222	CCL2,MMP9,PTGS2
TAS1R3		G-protein coupled receptor			0.0222	SLC16A1,SLC1A5,SLC3A2
prazosin		chemical drug			0.0222	CCL2,IL6,NR4A1
ferric ammonium citrate		chemical drug			0.0222	FTH1,HMOX1,MMP13
trifluoperazine		chemical drug			0.0222	EGR1,PROM1,SELL
decursin		chemical - endogenous non-mammalian			0.0222	BAX,FASN,MMP1
hydroquinone		chemical - endogenous mammalian			0.0222	HMOX1,IL1B,IL6
desipramine		chemical drug			0.0222	CDKN1A,HMOX1,IL10
vitamin K3		chemical drug			0.0222	BAX,HMOX1,NOS2
semaxinib		chemical drug			0.0222	HIF1A,IL6,PTGS2
Am 80		chemical drug			0.0222	HMOX1,LEPR,MMP1
2,4-dinitrofluorobenzene		chemical toxicant			0.0222	CXCL2,ICAM1,IL10
rutin		chemical toxicant			0.0222	NOS2,PTGS2,UMOD
tyrphostin AG 127		chemical - kinase inhibitor			0.0222	BAX,NOS2,PTGS2
neuroprotectin D1		chemical - endogenous mammalian			0.0222	BAX,BCL2A1,PTGS2
GABA		chemical - endogenous mammalian			0.0222	ADIPOQ,IL1B,PTGS2
N,N-dimethylarginine		chemical - endogenous mammalian			0.0222	ICAM1,NOS2,SERPINE1
ESRRA	1.011	ligand-dependent nuclear receptor		1.519	0.0226	CSAD,CYCS,CYP17A1,ENO1,GAPDH,GPR37,LDHA,MSX1,PKM,THRA
fenretinide		chemical drug		-1.549	0.0226	BCL2A1,CFLAR,GZMB,HIF1A,IGF1,LEP,MMP9,NCF2,NOS2,PTGS2
PTHLH	-7.489	other		0.692	0.0231	CDK1,CDKN2B,CTSK,IGF1,MMP13,MMP9,PLAU,SERPINE1
ascorbic acid		chemical - endogenous mammalian		-0.588	0.0231	ALPL,CDKN1A,HIF1A,IL6,IL8,MMP13,PTGS2,SERPINE1,SLC23A2
TGFB3	1.493	growth factor	Activated	2.464	0.0231	CDKN1A,CDKN2B,FOSB,ITGB3,MMP1,MMP9,PLAUR,SERPINE1,SNAI1
estrogen		chemical drug		0.597	0.0236	ABCA1,CALB1,CCL2,CDKN1A,CFTR,CTSD,CYP11A1,CYP17A1,EGR1,FTH1,HIF1A,ICAM1,IGF1,IL1A,IL1RL1,IL6,KLK10,LPL,MSX1,NOS1,NR4A1,NTS,PENK,PIM1,PTAFR,SOD1
BMP7	-1.028	growth factor		-0.041	0.025	IGF1,IGFBP3,IL1B,IL6,IL8,MAP3K5,MMP13,PCSK6,SERPINE1,SMAD1,SOCS3
MAP2K1/2		group		1.725	0.0252	CCL4,EGR1,FOSL1,HMOX1,IL2RA,MMP9
mitomycin C		chemical drug		1.44	0.0252	BAX,CD80,CDKN1A,EGR1,PPP1R15A,PYCARD
rifampin		chemical drug		0.555	0.0252	CD14,CYP24A1,CYP2B6,IL1B,NOS2,TLR2
RARG	1.446	ligand-dependent nuclear receptor		0.218	0.0252	ABCA1,EGR1,HAS2,HNF1B,IL6,UBA7
RXRB	-1.22	ligand-dependent nuclear receptor			0.0252	ABCA1,ACSL1,CYP24A1,FASN,SREBF1,THRSP
fingolimod		chemical drug			0.0252	ADIPOQ,BAX,CD69,CDKN1A,IL6,MITF
miR-16-5p (and other miRNAs w/seed AGCAGCA)		mature microRNA	Inhibited	-4.026	0.0255	CCND2,CDK6,CDK7,CENPJ,E2F3,GPAM,HMOX1,HRSP12,HSP90B1,IPO4,ITGA2,KPNA3,NOTCH2,PDCD6IP,PSAT1,PTGS2,RNASEL,SKAP2,SLC16A3,SLC38A1,SPI1,SPTLC1,TPM3,TPPP3,UGDH,WIPF1
R5020		chemical reagent		0	0.0262	BIRC3,CDKN1A,CTSD,IER3,IFIT3,LGALS3BP,NR3C2,SAA1,SGK1,VIPR1
YY1	1.065	transcription regulator		-0.314	0.0269	CDKN1A,CDKN2C,CFTR,CSN2,CXCR4,CYP24A1,HAS2,HMOX1,MAT2A,MYH4,SLC23A2,SRSF5
capsaicin		chemical drug		-0.168	0.0271	ATF4,HMOX1,IL1B,IL8,LEP,MMP9,PTGS2
mir-155		microRNA		-1.718	0.0272	BCL6,CCL2,CCL5,CD69,IKBKE,IL6,PTGS2,SOCS1,SPI1
ERG	1.343	transcription regulator		0.152	0.0276	BIRC3,CXCR4,ICAM1,MMP1,PIM1
miR-23a-3p (and other miRNAs w/seed UCACAUU)		mature microRNA		-0.611	0.0276	HES1,IL6R,LMNB1,PLAU,SEPT3
H-7		chemical - kinase inhibitor		-0.651	0.0276	EGR1,JUNB,MT1E,SAA1,SOD2
diazoxide		chemical drug		-1	0.0276	BAX,EGR1,KCNJ11,LEP,NOS2
CCL5	7.687	cytokine			0.0276	CCR3,F2RL2,IL6,MMP9,SOD1
SB 216763		chemical toxicant			0.0276	CCL2,CD40,FASN,IL6,SREBF1
methyl-beta-cyclodextrin		chemical drug			0.0276	HAS2,HIF1A,IL6,IL8,SERPINE1
Cxcl12		cytokine	Activated	2.219	0.0276	CD69,CXCR4,JUNB,MMP9,PLAU
ACVR1C	10.774	kinase		1.982	0.028	CDKN1A,CDKN2B,JUNB,SERPINE1
ADRB2	3.67	G-protein coupled receptor		1.131	0.028	IDE,IL10,IL6,LEP
UBE2I	1.068	enzyme		1	0.028	CYP11A1,SCNN1A,SGK1,SLC2A4
FABP2	4.303	transporter		0.283	0.028	ABCA1,FASN,LEP,NR1H3
sorafenib		chemical drug		-1	0.028	CCND2,CDK6,HIF1A,IL8
probucol		chemical drug		-1	0.028	CYBA,HMOX1,SERPINE1,VCAM1
NOV	1.562	growth factor		-1.4	0.028	CCL2,HES1,ITGA2,MMP9
xanthohumol		chemical - endogenous non-mammalian			0.028	HMOX1,ICAM1,NQO1,SRC
XIAP	1	enzyme			0.028	CDK6,IL8,PTGS2,SERPINE1
S100A4	1.444	other			0.028	MMP13,MMP9,PLAU,SNAI1
PLIN1	-1.109	other			0.028	ACACA,ACADVL,LEP,UCP2
BTG2	-1.03	transcription regulator			0.028	HMOX1,NQO1,SOD1,SOD2
putrescine		chemical - endogenous mammalian			0.028	CCL2,CDKN1A,MAT2A,TLR2
lycopene		chemical drug			0.028	BAX,CD69,IL8,PTGS2
mono-(2-ethylhexyl)phthalate		chemical toxicant		0.239	0.029	ACADVL,ACSBG1,ACSL1,ADIPOQ,BAX,CCND2,CD36,DGAT2,ENO1,FASN,FBP2,GAPDH,GPD1,IL1B,JUNB,LPL,NDUFV2,NR1H3,PC,PTPRU,SLC2A4,SOD1,TSPO
SHH	1	peptidase		0	0.0292	ATF5,BAX,CCND2,GBX2,IGF1,IL6,MSX1,NODAL,NR4A1,OTX1,PTHLH,SERPINE1,SMAD1,THBD
Gsk3		group		0.988	0.0314	CD40,CFLAR,GDF15,IL10,IL6,PTGS2
spironolactone		chemical drug		-0.816	0.0314	CYP27B1,IL6,KCNMA1,KCNMB1,PTGS2,SCNN1A
FOXP3	1	transcription regulator		-0.849	0.0314	CDKN1A,IL10,IL2RA,IL6,MMP9,TNFAIP3
fasudil		chemical drug		-1.698	0.0314	CCL2,ICAM1,IL10,MMP9,NOS2,VCAM1
AGTR1		G-protein coupled receptor			0.0314	HMOX1,IL6,MGST1,REN,SERPINE1,XDH
3-nitropropionic acid		chemical toxicant			0.0314	BAX,DRAM1,GAPDH,LDHA,PC,PENK
CREM	4.182	transcription regulator			0.0316	AANAT,ADORA3,ADRB2,CCND2,CREM,NOS1,NOS2,REN,SST
T3-TR-RXR		complex		0	0.0326	ACACA,ENO1,FASN,NRGN,SLC16A3,SREBF1,THRSP,UCP2
NFKBIB	1.66	transcription regulator		0.391	0.0327	BCL2A1,CFLAR,IL1B,IL6,NOS2,PLAU,RYR1
KLF15	-2.177	transcription regulator		0.085	0.0327	ACADVL,CD36,CMKLR1,DGAT2,EHHADH,GPAM,SLC2A4
SSRP1	-1.009	other			0.0327	CDKN1A,CPNE6,EGR1,HIST1H2AC,IFITM1,PLAU,TNNI2
PTPN11	1.438	phosphatase	Inhibited	-2.162	0.0327	CDKN1A,CSN2,EGR1,IGF1,IL6,PLAUR,SOCS3
SBDS	-1.057	other			0.0342	CALB1,CHAC1,EGR1,FA2H,HOXC10,HSPA6,IFI16,IL4R,NTS,P2RX5,PPP1R15A,TRIB3
dimethyl sulfoxide		chemical drug		-1	0.0347	CALR,CSN2,HMOX1,IL1B,MMP13,RAMP1,SGMS2,SLC8A3,SRC,VCAM1
sangivamycin		chemical - endogenous non-mammalian			0.0355	IL6,MMP1
istradefylline		chemical drug			0.0355	PENK,PPP1R1B
L-serine		chemical - endogenous mammalian			0.0355	PSAT1,PSPH
nitrite		chemical - endogenous mammalian			0.0355	ICAM1,IL6
FFAR3	40.683	G-protein coupled receptor			0.0355	BAX,LEP
salmonella minnesota R595 lipopolysaccharides		chemical - endogenous non-mammalian			0.0355	IL6,SERPINB2
Bvr		group			0.0355	HMOX1,NOS2
Ige		complex			0.0355	FCER1G,IL6
edratide		chemical drug			0.0355	CD44,ITGAL
1-methyl-2-pyrrolidinone		chemical toxicant			0.0355	CTSK,MMP9
Ho		group			0.0355	CXCR2,ICAM1
gliquidone		chemical drug			0.0355	ADIPOQ,SLC2A4
cefditoren		chemical drug			0.0355	ABCG2,POU2F1
FTO	-1.244	other			0.0355	IGF1,LEP
SIK3		kinase			0.0355	ADIPOQ,LEP
BCG vaccine		biologic drug			0.0355	CCL2,PTGS2
IFNA10		cytokine			0.0355	MX1,ZBP1
IFNA21		cytokine			0.0355	MX1,ZBP1
Hmgb1		other			0.0355	CDKN1A,IL6
IFNA5		cytokine			0.0355	MX1,ZBP1
ZNF300	2.54	other			0.0355	IL6,IL8
MFN2		enzyme			0.0355	BAX,SLC2A4
USP22	-1.114	peptidase			0.0355	CCND2,CDKN1A
IL17D	-1.568	other			0.0355	CXCL13,SOCS3
CDCA2		other			0.0355	CDKN1A,CDKN2B
Eif2		complex			0.0355	EIF2AK2,PTGS2
TH17 Cytokine		group			0.0355	IL6,IL8
VLDL		complex			0.0355	SERPINE1,VCAM1
PECAM1	1.052	other			0.0355	CD36,CD44
IgG2a		complex			0.0355	IL1B,IL6
collagen		group			0.0355	IL10,MMP13
ZNF467	-1.216	other			0.0355	CSN2,OSM
SERPING1	-1.392	other			0.0355	IL10,IL6
PDGFD	1.018	growth factor			0.0355	CXCR4,PTGS2
DCB 3503		chemical reagent			0.0355	IL1B,IL6
ENPP1	1.173	enzyme			0.0355	ALPL,LEP
TOLLIP	-1.255	other			0.0355	IL10,IL6
IFNA7		cytokine			0.0355	MX1,ZBP1
SLC25A4	-2.27	transporter			0.0355	BIRC3,SOD2
TRPM2	-1.425	ion channel			0.0355	IL8,NOS2
CCL1		cytokine			0.0355	IL6,ITGA2
SPHK2	-1.193	kinase			0.0355	CCL5,CDKN1A
MC2R	26.325	G-protein coupled receptor			0.0355	CSN2,IL6
TNFRSF18	2.679	transmembrane receptor			0.0355	NOS2,PTGS2
PLA2G10	-1.396	enzyme			0.0355	IL6,PTGS2
MYBBP1A	1.183	transcription regulator			0.0355	MMP13,SLC2A4
DUSP4	-1.832	phosphatase			0.0355	CYP11A1,MMP1
miR-127-3p (miRNAs w/seed CGGAUCC)		mature microRNA			0.0355	BCL6,PRDM1
miR-328-3p (and other miRNAs w/seed UGGCCCU)		mature microRNA			0.0355	ABCG2,CD44
TOPORS	1.191	enzyme			0.0355	BAX,CDKN1A
NPY1R		G-protein coupled receptor			0.0355	LEP,TPH1
PRDX4	1	enzyme			0.0355	ICAM1,NOS2
SDHA		enzyme			0.0355	HMOX1,SLC2A4
FGG	-1.205	other			0.0355	IL1B,IL6
PDCD1	2.091	phosphatase			0.0355	IL2RA,NOS2
PTGES3	1.237	enzyme			0.0355	CTSD,HIF1A
FSTL1	1.587	other			0.0355	GDF15,IL6
EIF2AK1	-1.425	kinase			0.0355	IL1B,IL6
P2RY1	-1.172	G-protein coupled receptor			0.0355	IL6,LEP
ADORA1	-1.316	G-protein coupled receptor			0.0355	BAX,PENK
P2RY2	3.526	G-protein coupled receptor			0.0355	ICAM1,VCAM1
EID2	1.412	other			0.0355	CDKN1A,CDKN2B
CCL7		cytokine			0.0355	ICAM1,VCAM1
TAB2	1.153	other			0.0355	MMP9,PTGS2
OTUD7B	1.517	peptidase			0.0355	ICAM1,IL8
IFNA8		cytokine			0.0355	MX1,ZBP1
IFNA14		cytokine			0.0355	MX1,ZBP1
KHDRBS1	1.17	transcription regulator			0.0355	CD44,LEP
CDH4	-2.595	other			0.0355	MMP1,PTGS2
USP11	1	peptidase			0.0355	BAX,CDKN1A
FLT1	1.151	kinase			0.0355	CDKN1A,HMOX1
MKNK2	-1.976	kinase			0.0355	ISG15,SDC2
SAT1		enzyme			0.0355	CDKN1A,LEP
TADA3	-1.037	transcription regulator			0.0355	CDKN1A,CTSD
DGKZ		kinase			0.0355	CD69,IL12B
PTMA	1.3	other			0.0355	IL1B,MMP9
NPY2R	7.482	G-protein coupled receptor			0.0355	IGF1,LEP
UBA7	2.063	enzyme			0.0355	ISG15,OAS1
LPAR2	-1.184	G-protein coupled receptor			0.0355	IL6,IL8
IFNA6		cytokine			0.0355	MX1,ZBP1
SLC9A1	-1.007	ion channel			0.0355	IL8,NOS2
SENP6	-1.191	peptidase			0.0355	ICAM1,IL6
APOBEC1	1	enzyme			0.0355	IL12B,PTGS2
FGF18	-1.794	growth factor			0.0355	CSF1,NOG
ITGA3	1.043	other			0.0355	PLAU,PTGS2
GTF3A	1.14	transcription regulator			0.0355	MMP9,PIM1
TAF4B	-1.177	transcription regulator			0.0355	IRF1,TNFAIP3
NPY4R	1	G-protein coupled receptor			0.0355	IGF1,LEP
LETMD1	-1.358	other			0.0355	BAX,CDKN1A
LPAR3	2.83	G-protein coupled receptor			0.0355	IL6,IL8
SDC1	-1.68	enzyme			0.0355	CFLAR,JUNB
YWHAE	1.167	other			0.0355	CCL5,IL6
XPO1	1.267	transporter			0.0355	ICAM1,NOS2
PPP5C	1.104	phosphatase			0.0355	AHR,SGK1
LRP5	-1.362	transmembrane receptor			0.0355	ADRB2,NODAL
DEK	-1.034	transcription regulator			0.0355	CSF3R,NFKBIA
PIK3CD	3.163	kinase			0.0355	CCL4,IL8
aroclor 1254		chemical toxicant			0.0355	NRGN,THRB
5,6,7,8-tetrahydrobiopterin		chemical - endogenous mammalian			0.0355	NOS1,NOS2
pargyline		chemical drug			0.0355	CDKN1A,GATA3
pentylenetetrazol		chemical drug			0.0355	IL1B,PENK
thenoyltrifluoroacetone		chemical reagent			0.0355	IL8,SERPINE1
neopterin		chemical - endogenous non-mammalian			0.0355	ABCA1,IL6
URB597		chemical drug			0.0355	IL10,IL6
endosulfan		chemical toxicant			0.0355	NOS1,NOS2
NO 1886		chemical drug			0.0355	LPL,PTGS2
1-butanol		chemical - endogenous non-mammalian			0.0355	ABCA1,PTGS2
mevalonolactone		chemical reagent			0.0355	ICAM1,PTGS2
astemizole		chemical drug			0.0355	CCL2,IL6
SR 144528		chemical reagent			0.0355	EGR1,IL1B
GI262570		chemical drug			0.0355	REN,SCNN1A
phenyl-N-tert-butylnitrone		chemical reagent			0.0355	NOS2,PTGS2
dimaprit		chemical drug			0.0355	CD80,ICAM1
bongkrekic acid		chemical toxicant			0.0355	CYCS,VCAM1
phenol derivative		chemical toxicant			0.0355	HMOX1,NFE2L2
aurothiomalate		chemical drug			0.0355	HMOX1,NQO1
diacerein		chemical drug			0.0355	IL1B,IL6
phenoxodiol		chemical drug			0.0355	CDKN1A,CFLAR
tiron		chemical reagent			0.0355	HMOX1,PLAUR
phloretin		chemical - endogenous non-mammalian			0.0355	ADIPOQ,HMOX1
ferrous sulfate		chemical drug			0.0355	CCL4,NOS2
N,N-dimethylsphingosine		chemical reagent			0.0355	IL6,VCAM1
retinaldehyde		chemical - endogenous mammalian			0.0355	CD44,IL6
albuterol		chemical drug			0.0355	CCL5,IL6
vapreotide		biologic drug			0.0355	CCL2,IL8
ZFA-fmk		chemical toxicant			0.0355	IL1A,IL1B
cyclosporin		chemical drug			0.0355	ICAM1,IL19
garcinol		chemical - endogenous non-mammalian			0.0355	ADIPOQ,BAX
carbenoxolone		chemical toxicant			0.0355	BAX,PTGS2
sanguinarine		chemical - endogenous non-mammalian			0.0355	CCL2,HMOX1
saturated fatty acid		chemical - other			0.0355	CCL2,IL6
1-methyl-DL-tryptophan		chemical drug			0.0355	IL10,IL6
pyocyanin		chemical reagent			0.0355	ICAM1,IL8
Cr6+		chemical reagent			0.0355	HIF1A,MT1E
GLP-1-(7-34)-amide		chemical drug		0.447	0.0356	HMOX1,LPL,NQO1,NR4A1,VCAM1
ursodeoxycholic acid		chemical - endogenous mammalian		-1.4	0.0356	ABCG2,BAX,CYP2B6,PTGS2,UGT2B17
KLF1	1.606	transcription regulator			0.0356	CD44,CDKN1A,CDKN2C,ICAM4,IL12B
MAF		transcription regulator			0.0356	CRYBA4,IL10,IL12B,NQO1,TXN
GABPA	1.174	transcription regulator			0.0356	HMOX1,OXTR,SOD1,SPI1,SRSF5
NR3C2	-1.9	ligand-dependent nuclear receptor			0.0356	IL1B,IL6,SCNN1A,SERPINE1,SGK1
zoledronic acid		chemical drug			0.0356	CXCR4,FZD5,IL6,IL8,PTGS2
isoflurane		chemical drug			0.0356	BAX,HMOX1,ICAM1,IL6,NOS2
25-hydroxycholesterol		chemical reagent			0.0356	ABCA1,INSIG1,NFKBIA,PTGS2,SREBF1
prostaglandin D2		chemical - endogenous mammalian			0.0356	CCL5,IL8,PTGS2
4-nonylphenol		chemical toxicant			0.0356	IGF1,IL10,LPL
ASCL1	11.125	transcription regulator			0.0356	CDK5R1,CDKN1A,PCSK6
CHRNA1	-2.684	transmembrane receptor			0.0356	CD40,CD80,IL10
PGF		growth factor			0.0356	IL8,MMP9,SERPINE1
ALOX12	-1.116	enzyme			0.0356	FOSL1,IL12B,PDGFRA
CCK	1.599	other			0.0356	CFLAR,EGR1,PENK
PLCG1	-1.147	enzyme			0.0356	CCL2,EGR1,SERPINE1
TOP1	1.415	enzyme			0.0356	ASNS,CDKN1A,HIF1A
miR-199a-5p (and other miRNAs w/seed CCAGUGU)		mature microRNA			0.0356	ALOX5AP,HIF1A,MMP1
SELE		transmembrane receptor			0.0356	CSF3,IL1B,IL6
MBP		other			0.0356	CCL2,IL6,NEFH
HOXB5		transcription regulator			0.0356	MMP1,PLAU,PLAUR
MGAT3	-2.531	enzyme			0.0356	ITGA2,PROM1,SNAI1
PLAGL1	-1.473	transcription regulator			0.0356	CDKN1A,LDHA,SLC2A4
TGFBR3	-1.123	kinase			0.0356	BAX,SERPINE1,SNAI1
PRDX2	1.278	enzyme			0.0356	BAX,CCL2,ICAM1
SP7	-1.384	transcription regulator			0.0356	ALPL,IL6,MMP13
CITED2	-1.164	transcription regulator			0.0356	MMP1,MMP13,NODAL
RBCK1	1.115	transcription regulator			0.0356	ICAM1,TNFAIP3,VCAM1
IL27RA	1.55	transmembrane receptor			0.0356	IL12B,IL1B,IL6
paraquat		chemical toxicant			0.0356	BAX,IL8,SOD1
meloxicam		chemical drug			0.0356	CDKN1A,HIF1A,HPGD
tranilast		chemical drug			0.0356	CDKN1A,IL10,VCAM1
allyl sulfide		chemical drug			0.0356	CYP2B6,EPHX1,NFE2L2
polyamines		chemical - endogenous non-mammalian			0.0356	CD44,NOS2,TLR2
glimepiride		chemical drug			0.0356	ADIPOQ,LEP,SLC2A4
N-[N-(3,5-difluorophenacetyl-L-Ala)]-S-phenylglycine t-butyl ester		chemical - protease inhibitor			0.0356	HES1,PTPRF,SNAI1
aplidine		biologic drug			0.0356	FOSB,FOSL1,JUNB
amino acids		chemical - endogenous mammalian			0.0356	HIF1A,IGF1,IL6
buthionine sulfoximine		chemical drug			0.0356	CXCR4,NR3C2,PTGS2
sucrose		chemical - endogenous mammalian			0.0356	FASN,IL6,LEP
Cd2+		chemical toxicant			0.0356	HMOX1,MT1E,SOD1
lithium chloride		chemical drug		0.969	0.0369	BAX,CDC25C,CDKN1A,HES1,IL10,MARCKS,NAIP,PER1,PTGS2,SNAI1,VCAN
RET	-1.22	kinase		1.99	0.0382	CCL2,CXCR4,DUSP6,EGR1,IL6,IL8,REEP6,STC1
CDK2AP1	1.005	other			0.0382	AES,CCND2,DIXDC1,FOSL1,FRAT1,FZD5,FZD7,WNT8B
MAP3K8	3.759	kinase		1.195	0.0383	BIRC3,IL1A,PTGER2,PTGS2
EIF2AK3	-1.088	kinase		1.177	0.0383	ATF4,BIRC3,IGF1,PPP1R15A
IL25	-5.879	cytokine		1.154	0.0383	CSF3,GATA3,IL10,IL1RL1
DRD2	-2.137	G-protein coupled receptor		1.154	0.0383	CCL2,IGF1,IGFBP3,PENK
XDH	-2.46	enzyme		1.091	0.0383	ABCA1,CXCR4,PLAU,PLAUR
methyl methanesulfonate		chemical toxicant		1.091	0.0383	CDKN1A,EGR1,POU2F1,PPP1R15A
PPARÎ±-RXRÎ±		complex		1	0.0383	ABCA1,IL6,LPL,NFKBIA
calyculin A		chemical toxicant		0	0.0383	CCL2,CCND2,CDKN1A,EGR1
PD 169316		chemical - kinase inhibitor		-0.218	0.0383	ABCA1,CCND2,CDKN1A,PTGS2
suramin		chemical drug		-0.254	0.0383	ACTR3,HMOX1,MSTN,PTGS2
(+)-MK-801		chemical drug		-0.655	0.0383	CREM,ICAM1,IL10,SELL
UCN	2.59	other		-0.686	0.0383	CCL5,IL1B,IL6,LEP
W7		chemical reagent		-1.067	0.0383	BIRC3,CD14,CD80,IL10
LPIN1	-4.991	phosphatase			0.0383	ACACA,FASN,RETN,SREBF1
PI3K (family)		group			0.0383	ABCA1,ADM,BIRC3,IL6
REN	-7.758	peptidase			0.0383	CYP2J2,ICAM1,IL6,REN
PTPN6	2.118	phosphatase			0.0383	BAX,IL6,LYN,NCF2
IL6ST	1.966	transmembrane receptor			0.0383	IL6,IRF1,PIM1,SOCS3
GNAQ	1.037	enzyme			0.0383	CREM,IL8,PTGS2,SERPINE1
thiazolidinedione		chemical drug			0.0383	ADIPOQ,NR4A1,NR4A2,NR4A3
sterol		chemical - endogenous mammalian			0.0383	ACACA,DBI,FASN,GPAM
RPS6KB1	1.057	kinase	Activated	2	0.0383	CDKN1A,CFLAR,HIF1A,ISG15
NAB2	-1.473	transcription regulator	Inhibited	-2	0.0383	ALOX5AP,CDKN1A,PLAU,RRAD
Calcineurin protein(s)		complex		0.2	0.0385	MYO1A,NFIL3,NR4A1,PTGS2,RYR1,SERPINE1
IKZF1	-1.189	transcription regulator			0.0385	ADAM19,DTX1,HES1,IGF1,SPI1,VIPR1
Rock		group	Activated	2.219	0.0385	CCL2,CDKN1A,ICAM1,IL8,LPP,VCAM1
SNAI1	2.648	transcription regulator		0.816	0.039	ADIPOQ,HPGD,IL8,ITGA2,MMP9,SNAI1,THBD
SERPINF1	1.107	other		-0.478	0.039	BAX,BCL2A1,CYBA,IL10,IL8,NFKBIA,NOS2
FGFR2	-1.673	kinase		1.888	0.0394	CCND2,CDKN1A,CTSC,CTSH,DRAM1,GLIPR1,ICAM1,MYO1F,PDGFRA,PLAUR,SRGN,VCAM1,VEGFC
BDNF	5.639	growth factor		0.245	0.0437	ADRB2,GRIN2C,IL6,LEP,MMP1,NR4A1,OMG,PENK,PPP1R1B,RYR3,SOD2,SST,TPH1
PLAT	1.652	peptidase		1.438	0.0448	IL1B,MMP1,MMP9,NOS2,SERPINE1
AMH	-1.06	growth factor		1.429	0.0448	CXCL2,CYP11A1,CYP17A1,IER3,IRF1
cyclophosphamide		chemical drug		1.387	0.0448	CYP2B6,IL12B,IL18,IL1B,IL6
DTX1	-3.797	transcription regulator		0.447	0.0448	DUSP6,EGR1,NRIP3,SNAI1,STYXL1
PPARGC1B	1.113	transcription regulator		-0.293	0.0448	ABCA1,ACACA,ACADVL,ENO1,FASN
TWIST2	1.472	transcription regulator		-0.492	0.0448	CD44,CDKN1A,IL1B,MMP9,SNAI1
PCGF2	-1.209	transcription regulator		-0.655	0.0448	CCND2,CDK6,CDK7,HES1,HOXB9
GHRL	-1.382	growth factor		-0.73	0.0448	CYP11A1,HSD17B3,IL1B,IL6,LEP
fisetin		chemical toxicant		-1.109	0.0448	BAX,BIRC3,ICAM1,MMP9,PTGS2
TSC2	-1.366	other			0.0448	BAX,CCND2,CDKN1A,HIF1A,SOD2
mir-146		microRNA	Inhibited	-2.207	0.0448	CD40,IL10,IL1B,IL6,PTGS2
PAX3	-2.414	transcription regulator			0.045	ASNS,CDH3,CDKN1A,CRY1,DUSP2,GLDC,HNRNPA3,HTR6,IL6,IL6R,IL7R,MITF,MKNK1,MMP9,NFKB2,PTHLH,RARRES2,SLA,SREBF1,SRGN,ST8SIA2,TYRO3,VCAN
ETV5	1.191	transcription regulator			0.0461	ALCAM,BAX,FXYD5,ICAM1,KRT19,KRT80,PKP2
MAPK9		kinase		0.663	0.0466	CDKN1A,FOSL1,HIF1A,IL8,NOS2,SOD2
PRKACA	-1.049	kinase		0.492	0.0466	ADIPOQ,CCND2,CREM,LEP,PENK,SOCS3
PRKCA	-1.676	kinase		1.669	0.0477	CDKN1A,EXTL1,ICAM1,INSIG1,LPL,MMP1,MMP9,NFKBIA,NQO1,PTGS2,SDCBP,SLC2A4
NR4A3	18.502	ligand-dependent nuclear receptor		0.431	0.0481	BAX,CCND2,FBP2,HIF1A,LPIN1,MSTN,MYH4,NQO1,UCP2
ADCYAP1	92.633	other		0.632	0.0482	ADCYAP1,ADCYAP1R1,CCBE1,CCL4,CCL5,CHGA,CXCL2,EFHC1,EGR1,GATA3,HAPLN1,HMGB2,IER3,IL10,IL12B,IL6,IRF1,P2RY2,SMAD1,SOCS3,SST,TGFBI,TXNRD1
carrageenan		chemical - endogenous non-mammalian		1.945	0.0505	CCL5,CXCL2,IL8,PTGS2
miR-26a-5p (and other miRNAs w/seed UCAAGUA)		mature microRNA		-1.934	0.0505	CCND2,CDK6,CDKN1A,SMAD1
3-deazaneplanocin		chemical drug	Activated	2.726	0.0513	ADORA2A,CDKN1A,IGFBP3,NOTCH2,PLAU,PPP1R15A,PPP1R18,SLPI
ITGA5	1.865	transmembrane receptor		1.982	0.0557	CD44,HOXB9,MMP9,NOS2,PLAU,WNT9A
CXCL12	1.445	cytokine	Activated	2.091	0.0586	BAX,CD44,CD69,CXCR4,ICAM1,IL2RA,MARCKS,MMP9,PLAU,PTGS2,SOCS1,SOCS3
EIF4E	1.308	translation regulator	Activated	3.637	0.0635	CDKN1A,EREG,FOSL1,GPX3,HIF1A,HMOX1,HOXC10,IL18,INSIG1,NFKBIA,NOS2,PIM1,PRDX5,RHOG,SRXN1,UBA7,UPP1,VEGFC
Stat3-Stat3		complex		1.98	0.0646	CDKN1A,ICAM1,SOCS3,SOD2
mir-210		microRNA		-1.982	0.0669	ABCB9,ACVR1B,E2F3,FGFRL1,HOXA9,MNT,NPTX1,PTPN1
DICER1	1.211	enzyme	Inhibited	-2.433	0.0669	ARID3A,CCND2,CDKN1A,IGF2BP2,IL8,PLAU,SERPINB2,SERPINE1
vitamin E		chemical drug	Inhibited	-2.219	0.0672	BAX,CDKN1A,SERPINE1,UCP2,VCAM1
1,2-dithiol-3-thione		chemical reagent	Activated	2.596	0.0721	DNAJB11,FKBP11,FTH1,HSP90B1,NFE2L2,PSMA1,PSMD14
NFATC2	1.063	transcription regulator		1.908	0.0777	CDKN1A,CFLAR,IL2RA,IL6,LDHA,PTGS2,PTPN1,SLC3A2,SOCS2
TGFB2	-1.394	growth factor	Activated	2.183	0.0803	ABCA1,CD36,CYP24A1,HMOX1,SERPINE1
THPO	-1.045	cytokine		1.982	0.0805	CCND2,CD44,ITGB3,PIM1
let-7a-5p (and other miRNAs w/seed GAGGUAG)		mature microRNA	Inhibited	-2.38	0.0839	CCND2,CDK6,CDK7,HMOX1,IGF2BP2,IPO4,ITGB3,KLK10,KRT19,PRDM1,PTGS2,RHOG,SEPT3,SLC1A4,SLC25A24,SLC38A1,TMEM2,UGT8
XBP1	1.364	transcription regulator	Activated	2.56	0.0876	ABCA12,CALR,CREB3L1,CXCL2,DNAJB11,FKBP11,HMOX1,HSP90B1,ICAM1,IL6,IL8,NOS2,PDIA3,PDIA4,PDIA6,PTHLH,SDF2L1,SEC24D,SOD1,SREBF1,TXN,VCAM1
ELF3	1.803	transcription regulator		1.941	0.0981	IL6,LYZ,MMP13,NOS2
Wnt		group	Activated	2	0.127	ADAMTS5,MPZ,MSX1,SDC2,SNAI1
benzo(a)pyrene		chemical toxicant	Activated	2.385	0.141	AHR,BAX,CDK5R1,CDKN1A,GNAI2,IL1B,MAFG,MMP1,NQO1,PTGER2,PTGS2
ILK	-1.008	kinase		1.933	0.16	IL6,MMP9,NOS2,SNAI1
ABL1	1.661	kinase	Activated	2	0.16	CCND2,CDKN1A,MMP1,SST
budesonide		chemical drug		-1.915	0.17	CCL5,CDK5R1,CXCR2,GNAI2,HIF1A,IL6,IL8,MAFG
FGFR1	-1.05	kinase	Activated	2.619	0.175	CCND2,CDKN1A,FGF23,MMP1,PLAU,PLAUR,PTGS2
KLF6		transcription regulator		1.915	0.183	CDKN1A,NOS2,NR4A1,PLAU
seocalcitol		chemical drug	Activated	2.578	0.191	ACTR3,CDKN1A,CYP24A1,FOSL1,NINJ1,PTGS2,SGK1
RB1	-1.053	transcription regulator		-1.866	0.201	BAX,CDC25C,CDK1,CDKN1A,CSN2,E2F3,H1F0,IGF1,KRT10,MECR,NFKB2,ROBO3
miR-1 (and other miRNAs w/seed GGAAUGU)		mature microRNA	Inhibited	-2.349	0.21	ANXA2,CHST11,CHSY1,CTSC,EPB41L4B,GCH1,HCN2,IGF1,IP6K2,IRX5,MOV10,NOTCH2,OAT,PIM1,PREX1,PTPRF,SDC4,SH3PXD2B,SRXN1,TAGLN2,TPM3,XPO6
USF2	-1.275	transcription regulator		1.96	0.217	ABCA1,CFTR,HMOX1,LGALS3BP,REN,UCP2
4-hydroxytamoxifen		chemical drug	Activated	2.571	0.225	BAX,CDKN1A,CTSD,IGF1,IGFBP3,IL7R,THRB
let-7		microRNA	Inhibited	-2.191	0.225	IL10,IL6,ITGB3,PTGS2,TRIB1
miR-155-5p (miRNAs w/seed UAAUGCU)		mature microRNA		-1.821	0.226	ANKFY1,IKBKE,LPL,NT5E,PHC2,PPL,RAB27B,SDCBP,SH3BP4,SMAD1,SOCS1,SPI1,TACSTD2,TXNRD1
fulvestrant		chemical drug	Activated	2.683	0.229	BAX,CASP4,CCL5,CDK1,CDKN1A,CDKN2C,CSF1,EGR1,HES1,ICAM1,IER3,IGF1,IRF1,ITGB3,LEPR,PTGS2,SOD1,STC1,TFRC,VCAM1,WISP2
FOXA1	-1.13	transcription regulator	Inhibited	-2.016	0.233	ALDH6A1,AQP3,EFHD1,LYN,S100A2,SLPI,SOD1,SPDEF,UGT2B17
YBX1	1.574	transcription regulator		1.948	0.258	CDK6,CDKN1A,MKNK1,SNAI1
Ifn gamma		complex		1.941	0.258	EIF2AK2,ICAM1,IL10,LGALS9
mir-21		microRNA		-1.982	0.269	CDK6,ICAM1,IL1B,LEPR,SOD2
BMP4	-1.206	growth factor		1.879	0.321	CDKN1A,COCH,HES1,MITF,MSX1,NODAL,NOG,SMAD1,SNAI1,TDGF1,TGM2
flavopiridol		chemical drug		-1.949	0.338	BIRC3,CCL2,CDKN1A,TXN
PAX7	1	transcription regulator	Activated	2.236	0.373	ABCA1,AHR,CNTFR,CXCR4,GCH1,MARCKS,NQO1
miR-17-5p (and other miRNAs w/seed AAAGUGC)		mature microRNA	Inhibited	-2.425	0.379	CCND2,CDK7,CDKN1A,E2F2,E2F3,IL8
E2F3	5.736	transcription regulator		1.89	1	CDK1,CDKN1A,E2F3,IGF1,LEP
miR-122-5p (miRNAs w/seed GGAGUGU)		mature microRNA	Inhibited	-2.219	1	ADAM17,CERS6,DUSP2,TRIB1,XPO6
CD 437		chemical drug	Inhibited	-2.56	1	ARF1,CCL5,CDKN1A,CLIC1,EIF4A1,ENO1,FTH1,GDF15,MGST1,PDIA3,PFN1,SOD1,SRGN,TBL1XR1,TUBA1A,TUBA1B,TXN

## Sheet: Mammary 24h selected molecules
Upstream Regulator	Fold Change	Molecule Type	Predicted Activation State	Activation z-score	p-value of overlap	Target molecules in dataset	Mechanistic Network
TNF	2.212	cytokine	Activated	8.141	5.55e-37	ABCA1,ABCG2,ACSL1,ACTB,ADAM17,ADAMTS5,ADIPOQ,ADM,ADORA2A,ADRB2,ALCAM,BAX,BCKDHA,BCL2A1,BCL3,BIRC3,CCL11,CCL19,CCL2,CCL20,CCL4,CCL5,CCND2,CCR3,CD274,CD40,CD44,CD69,CD80,CDK5R1,CDKN1A,CDKN2C,CFLAR,CFTR,COTL1,CREM,CRY1,CSF1,CSF2RB,CSF3,CSN2,CTSS,CX3CR1,CXCL11,CXCL13,CXCL16,CXCL2,CXCR2,CXCR4,CYBA,CYP11A1,CYP17A1,CYP27B1,DUSP2,EGR1,EREG,FOSB,FOSL1,FTH1,FUT4,GBP1,GCH1,GFPT2,GNAI2,GPD1,HERC5,HES1,HIF1A,…	Ap1,IFNG,IL1B,IL4,IRF1,NFKB1,NFKBIA,NFkB (complex),NR3C1,REL,RELA,STAT1,STAT3,STAT6,TNF
IFNG	-1.796	cytokine	Activated	6.285	1.36e-32	ADIPOQ,ADM,ADORA2A,AHCY,AHR,ARG2,BAX,BCL2A1,C5AR1,CASP4,CCL11,CCL19,CCL2,CCL20,CCL4,CCL5,CCR3,CD14,CD163,CD274,CD276,CD36,CD40,CD44,CD80,CDK5R1,CDKN1A,CERS6,CFLAR,CFTR,CHAC1,CSF1,CSF3,CSK,CTSH,CTSS,CXCL11,CXCL16,CXCL2,CXCR4,CYP24A1,DUOXA2,E2F2,EGR1,EIF2AK2,FASN,FCER1G,FGL2,GBP1,GCH1,HMOX1,ICAM1,IDO1,IFI16,IFI6,IFIT1,IFIT3,IFITM3,IFNGR1,IL10,IL12B,IL18,IL18BP,IL18R1,IL1B,IL1RL1,IL1RN,IL4R,IL6,IL6R…	Ap1,IFNG,IL1B,IL1RN,IL4,IRF9,JUN,NFKB1,NFKBIA,NFkB (complex),NR3C1,RELA,STAT,STAT1,STAT2,STAT3,STAT6,TNF
IL1B	24.424	cytokine	Activated	5.984	2.78e-23	ABCG2,ADAMTS5,ADM,ALPL,BAX,BCL2A1,BIRC3,CCL11,CCL2,CCL20,CCL4,CCL5,CD44,CDKN1A,CFLAR,CFTR,CSF1,CSF3,CTSS,CXCL11,CXCL2,CXCL5,CYP11A1,CYP2B6,E2F2,EGR1,FOSB,GCH1,HAS2,HERC5,HIF1A,HMOX1,ICAM1,IFNGR1,IGF1,IGFBP3,IL18,IL1A,IL1B,IL1R2,IL1RAP,IL1RL1,IL1RN,IL6,IL6R,IL8,IRF1,ISG15,ITGB3,LEP,MAP3K8,MMP1,MMP13,MMP9,MT1E,MT1H,NFIL3,NFKBIA,NOS1,NOS2,NQO1,NR1H3,NR4A1,OSM,PDE4B,PDGFRA,PIGR,PLB1,PTGS2,PTHLH,PTX3,…	CEBPB,ESR1,IL1A,IL1B,IL6,JUN,NFKB1,NFKBIA,NFkB (complex),NR3C1,REL,RELA,STAT1,STAT3,TNF
IL4	22.194	cytokine		-0.071	6.03e-20	ACSL1,ALOX15,BAX,BCL3,C5AR1,CCL11,CCL2,CCL20,CCL4,CCL5,CD14,CD40,CD44,CD80,CDK1,CDKN1A,CSF1,CSF3,CSN2,CTSK,CXCL16,FCER1G,GATA3,HPGD,ICAM1,IDO1,IGF1,IL10,IL12B,IL18,IL18R1,IL18RAP,IL19,IL1B,IL1R2,IL1RL1,IL1RN,IL2RA,IL4R,IL6,IL7R,IL8,IRF1,ITGAL,JAK3,MMP9,NOS2,PIGR,PIM1,PRDM1,PTGS2,PTHLH,SELL,SERPINB4,SOCS1,SOCS3,TLR2,TRAF3,VCAM1,VIPR1	CD40,IFNG,IL4,IRF1,JUN,NFKB1,NFKBIA,NFkB (complex),RELA,STAT1,STAT3,STAT6,TNF
IL1A	18.482	cytokine	Activated	5.618	1.7e-15	ADAMTS5,ADORA2A,ASIC3,BCL3,CCL2,CCL20,CCL5,CD44,CSF1,CXCL2,CXCL5,CYP2B6,FTH1,HMOX1,ICAM1,IL10,IL1A,IL1B,IL1R2,IL1RN,IL6,IL8,ITGB3,LDHA,LEP,MMP1,MMP13,MMP9,NFKBIA,NOS2,PTGS2,S100A7,S100A8,SERPINA1,SERPINE1,SOD2,TLR2,TNFAIP3,VCAM1,VEGFC	Ap1,CEBPB,EP300,ESR1,FOS,IL1A,IL6,JUN,NFKB1,NFKBIA,NFkB (complex),NR3C1,P38 MAPK,RELA,SMAD3,STAT1,STAT3,TNF,hyaluronic acid
IL10	36.524	cytokine		0.098	2.71e-15	BAX,CCL19,CCL2,CCL5,CD14,CD163,CD274,CD55,CD80,CDKN2D,CFLAR,CXCL2,GZMA,GZMB,HMOX1,HTATIP2,IL10,IL12B,IL18,IL1A,IL1B,IL1RN,IL6,IL6ST,IL8,IRF1,MMP1,MMP9,NOS2,OSM,PTGS2,S100A8,SOCS1,SOCS3,TFRC,TLR2,TNFRSF1A,TNFRSF1B,TREM1,VCAN	Ap1,FOS,IFNG,IL10,IL1B,IL4,IRF1,JUN,NFKB1,NFKBIA,NFkB (complex),NR3C1,P38 MAPK,RELA,STAT1,STAT3,STAT6
IL6	10.071	cytokine	Activated	4.702	5.65e-15	ABCA1,ABCG2,ADAMTS5,BAX,CCL11,CCL2,CCL20,CCL4,CD163,CD44,CD80,CDKN1A,CFLAR,CTSC,CXCL2,CYP2B6,EGR1,FGF23,HIF1A,HMOX1,HPGD,ICAM1,IFI16,IFITM3,IGF1,IGFBP3,IL10,IL1RN,IL6,IL6R,IL6ST,IL8,IRF1,IRF9,JAK2,JUNB,LEP,LPL,MMP1,MMP13,MMP9,MT1E,MT1H,NOS2,PENK,PIM1,PLAU,PROM1,PTGS2,S100A7,SAA1,Saa3,SCNN1A,SERPINA1,SERPINE1,SGK1,SLC2A4,SLC39A14,SNAI1,SOCS1,SOCS2,SOCS3,SOD2,SRSF5,SST,TGM2,TNFRSF1A,TRAF3,TYK2,VASP…	Ap1,FOS,IL1A,IL1B,IL6,JUN,NFKB1,NFKBIA,NFkB (complex),NR3C1,P38 MAPK,RELA,STAT1,STAT3,TNF,TP53
IL2	4.303	cytokine	Activated	4.003	1.41e-13	AHR,AMICA1,BAX,BCL6,CCL2,CCL4,CCL5,CD44,CDK6,CDKN1A,CLSPN,CSF3,CSN2,CXCR4,CYTH4,DUSP2,DUSP6,FCER1G,GAPDH,GZMB,HEMGN,ICAM1,IL10,IL18,IL18R1,IL18RAP,IL1B,IL1R2,IL2RA,IL4R,IL6,IL7R,IRF1,JAK3,LAPTM5,MMP9,NOS2,OSM,PDIA3,PIM1,PTGS2,PTPN6,SOCS1,SOCS2,SOCS3,TNFRSF1A	Ap1,IFNG,IL10,IL2,IL4,IRF1,NFKB1,NFKBIA,NFkB (complex),RELA,STAT1,STAT3,STAT5a/b,STAT6,TP53
SPP1	-1.704	cytokine	Activated	2.231	9.75e-12	ABCG2,ADIPOQ,CCL2,CCL20,CCL4,CCL5,CSN2,CXCL2,CXCL5,HAS2,HMOX1,ICAM1,IL10,IL1A,IL1B,IL6,IL8,INSIG1,MMP1,MMP13,MMP9,PLAU	Ap1,CEBPB,ERK1/2,ESR1,FOS,JUN,NFKB1,NFKBIA,NFkB (complex),NR3C1,P38 MAPK,RELA,SPP1,STAT1,STAT3,TNF,TP53
OSM	41.903	cytokine	Activated	4.009	1.45e-10	ADAMTS5,CCL11,CCL2,CCND2,CDKN1A,CSF3,CXCL2,CXCL5,HIF1A,ICAM1,IFNGR1,IL1B,IL1R2,IL6,IL6R,IL6ST,IL8,IRF1,JUNB,MMP1,MMP13,MMP9,NOS2,PLAU,S100A7,S100A8,SERPINA1,SOCS1,SOCS3,VCAM1	Ap1,CEBPB,ESR1,FOS,HMGB1,IL6,JUN,NFKB1,NFKBIA,NFkB (complex),NR3C1,OSM,P38 MAPK,RELA,STAT1,STAT3,TP53,Tnf (family)
IL1RN	48.041	cytokine	Inhibited	-3.979	1.09e-09	CCL2,CHAC1,CTSS,CXCL11,GBP1,ICAM1,IFI6,IFIT3,IL10,IL18BP,IL1B,IL6,IL8,IRF1,IRF9,ISG20,LGALS9,MMP1,MX1,MX2,NOS2,OAS1,PTGS2,SAMD9,UBD,VEGFC	CEBPB,HMGB1,IFNG,IL1,IL1B,IL1RN,IRF1,JUN,NFKB1,NFKBIA,NFkB (complex),NR3C1,RELA,STAT1,STAT3,TNF
CSF2	2.459	cytokine	Activated	2.792	3.17e-09	ALOX5AP,BAX,CCL2,CD14,CD40,CD80,CSF1,CSF3,EGR1,FOSL1,HAS2,IDO1,IL10,IL19,IL1B,IL1RN,IL2RA,JAK2,LEP,MMP1,NFKB2,PIM1,PTGS2,PTK2B,SGK1,SOCS3,SPI1,TLR2,TREM1	Ap1,CSF2,IFNG,IL10,IL4,IRF1,JUN,NFKB1,NFKBIA,NFkB (complex),RELA,STAT1,STAT3,STAT5a/b,STAT6,TNF
IFNA2		cytokine	Activated	3.401	1.01e-08	CCL2,CDKN1A,EIF2AK2,HIF1A,IFI6,IFIT1,IFITM1,IFNAR1,IFNAR2,IRF1,IRF9,ISG15,MX1,NT5E,OAS1,SOCS3,TYK2,ZBP1	BAK1,IFNA2,IRF1,IRF3,IRF9,JAK1,NFkB (complex),STAT,STAT1,STAT2,STAT3,STAT5B
CSF1	2.297	cytokine	Activated	4.5	1.2e-08	CCL2,CCL5,CCND2,CD163,CD68,CDKN1A,CPM,CSF1,CTSK,CXCL2,IFNGR1,IGF1,IKBKE,IL10,IL18,IL18BP,IL1A,IL6,IL6ST,NFKB2,PLAU,SPI1	Ap1,CEBPB,CSF1,ERK1/2,IFNG,IL10,IRF1,IgG,JUN,NFKB1,NFKBIA,NFkB (complex),RELA,STAT1,STAT3,STAT5a/b,TNF,TP53
IL17F	19.197	cytokine	Activated	2.389	1.77e-08	CCL2,CCL20,CXCL2,CXCL5,IGF1,IL6,IL8,MMP1,MMP13,PTGS2	Ap1,CEBPB,ERK1/2,ESR1,IL17F,IL1B,IL6,LIF,NFKB1,NFKBIA,NFkB (complex),NR3C1,RELA,STAT,STAT1,STAT3,STAT5A,TP53
CSF3	5.298	cytokine		0.433	5.24e-08	BIRC3,CCND2,CD44,CDK6,CSF3R,CXCL5,CXCR4,HMOX1,ICAM1,IL12B,IL1RN,IL6,JAK3,PIM1,PROK2,SELL,SOCS1,SOCS3,SPI1,TFRC,TNFRSF1A,TNFRSF1B,VCAM1	Ap1,CEBPA,CEBPB,CREBBP,CSF3,EP300,ESR1,HDAC1,IFNG,IL6,IRF1,JUN,NFKB1,NFkB (complex),NR3C1,PPARG,RELA,STAT1,STAT3,TNFRSF1A,TP53
TNFSF11	-1.783	cytokine	Activated	3.619	1.55e-07	ADRA1A,BST1,CCL2,CCL5,CDKN1A,CSN2,CTSK,DOK2,FGR,IGF1,IL10,IL12B,IL6,IL8,ITGB3,JUNB,MMP1,MMP9,NFIL3,NFKB2,NR1H3,PIM1,PRDM1,PTGER2,RELB,SOCS1,SOCS3,SRC,TLR2	Ap1,CEBPB,ERK1/2,IL4,NFKB1,NFKBIA,NFkB (complex),NR3C1,REL,RELA,STAT1,STAT3,STAT6,TNFSF11,TP53
AIMP1	-1.171	cytokine	Activated	2.813	2.13e-07	CCL2,CCL4,CCL5,CXCL2,ICAM1,IL10,IL1B,IL8	AIMP1,Ap1,NFKB1,NFKBIA,NFkB (complex),RELA,STAT1,STAT3,TNFRSF1A
EDN1	1.57	cytokine	Activated	3.231	2.29e-07	ACTB,ADIPOQ,BCL2A1,CALCRL,CDK1,CXCR4,CYP11A1,EGR1,EREG,FOSB,FOSL1,HCN2,ICAM1,IL6,IL8,ITGA2,ITGB3,JUNB,LEP,MMP13,PDIA6,PLAU,PLAUR,PTGS2,REN,SERPINB2,SERPINE1,SOCS1,SOCS3,SOX5,TPM3,VCAM1	Ap1,EDN1,EGR1,FOS,HMGB1,JUN,JUND,MAPK8,NFKB1,NFKBIA,NFkB (complex),NR3C1,P38 MAPK,RELA,TNF,TP53,VEGFA
IL27	1.629	cytokine	Activated	2.424	2.53e-07	AHR,CCND2,GZMB,ICAM1,IL10,IL18BP,IL1B,IRF1,MX1,NOS2,PIM1,PTGS2,SOCS1,SOCS3	Ap1,IFNG,IL10,IL2,IL27,IRF1,IRF9,NFKB1,NFkB (complex),RELA,STAT,STAT1,STAT2,STAT3,STAT5a/b,TP53
CD40LG	1	cytokine	Activated	2.81	5.12e-07	CCL2,CD40,CD80,EGR1,GZMB,ICAM1,IL10,IL12B,IL1A,IL1B,IL6,IL8,PTGS2,TGM2,VCAM1	Ap1,CD40,CD40LG,FOS,IL10,JUN,NFKB1,NFKBIA,NFkB (complex),NR3C1,P38 MAPK,REL,RELA,STAT1,STAT3,STAT5a/b
IFNA1/IFNA13		cytokine		1.792	9.13e-07	EIF2AK2,IFI6,IFIT1,IFITM1,IFNAR1,IL1B,IRF1,ISG15,MX1,OAS1,PTGS2,ZBP1	IFNA1/IFNA13,IRF1,IRF9,NFkB (complex),STAT,STAT1,STAT2,STAT3
IL19	103.169	cytokine	Activated	2.414	9.58e-07	CCL2,CXCR4,HMOX1,IL10,IL6,MMP1,MMP9,SOCS1	Ap1,CEBPB,ESR1,HMGB1,IL19,IL6,IgG,JUN,NFKB1,NFKBIA,NFkB (complex),NR3C1,RELA,STAT1,STAT3,TNF,TP53,reactive oxygen species
TNFSF12	1.223	cytokine	Activated	2.34	1.18e-06	CCL19,CCL2,CCL5,ICAM1,IL1B,IL6,IL8,MMP1,MMP9,MYH4,NFKB2,NFKBIA,VCAM1	Ap1,FOS,JUN,MAP3K7,NFKB1,NFKBIA,NFkB (complex),NR3C1,P38 MAPK,REL,RELA,STAT1,STAT3,TNFSF12
IL3		cytokine	Activated	3.074	2.73e-06	CALR,CAMKK2,CCL11,CCL19,CCL2,CCND2,CD14,CD40,CD48,CD80,CDKN1A,CREM,CSF1,DOK2,EIF2AK2,FASN,GZMA,GZMB,HSP90B1,ICAM1,IL2RA,IL6,IL8,JUNB,LYN,MT1E,OSM,PIM1,PLA2G7,SELL,SERPINB2,SLC2A3,SLC3A2,SOCS3,SOX5,SPI1,TYK2,VASP,VCAM1	Ap1,HMGB1,IL10,IL3,IRF1,Interferon alpha,JAK2,NFKB1,NFkB (complex),OSM,RELA,STAT,STAT1,STAT2,STAT3,STAT5a/b,TP53
MIF	1.062	cytokine	Activated	2.594	4.47e-06	CCL2,GZMB,ICAM1,IL1B,IL8,MMP1,MMP13,MMP9,NOS2,PTGS2,VCAM1	Ap1,ESR1,FOS,HMGB1,JUN,JUND,Jnk,MIF,NFKBIA,NFkB (complex),NR3C1,P38 MAPK,PI3K (complex),RELA,SAA,SMAD3
WNT5A	-1.289	cytokine		-1.192	5.18e-06	CD40,CD80,CSF3,CXCL2,CXCR4,IL10,IL1A,IL6,IRF1,LCP1,MMP13,NOS2,NR1H3,PTGS2,SOCS3,STC1,TLR5	CEBPB,ESR1,FOS,IL1B,IL6,JUN,MAPK14,NFKB1,NFKBIA,NFkB (complex),NR3C1,RELA,STAT1,STAT3,TNF,TP53,WNT5A
IL18	3.762	cytokine	Activated	2.605	7.27e-06	ADIPOQ,CCL2,CCL20,CFLAR,CSF1,CXCL16,ICAM1,IL10,IL18,IL1B,IL6,IL8,IRF1,MMP9,NOS2,PTGS2,SAMHD1	Ap1,FOS,IFNG,IL18,IL1A,IL4,IRF1,JUN,NFKB1,NFKBIA,NFkB (complex),NR3C1,P38 MAPK,RELA,STAT1,STAT3,STAT6
TNFSF13B		cytokine		1.51	1.17e-05	ADIPOQ,CCL2,CCL4,CD40,CD80,ICAM1,IL10,IL8,LEP,MMP9	CD40LG,CEBPB,EGR1,ESR1,IFNG,IL6,IRF1,JUN,NFKB1,NFKBIA,NFkB (complex),NR3C1,RELA,STAT1,STAT3,STAT6,TNF,TNFSF13B
TSLP		cytokine	Activated	2.433	1.17e-05	CCL11,CD40,CD80,ICAM1,IL12B,IL6,IL8,MX1,SELL,SLPI	Ap1,CCL2,FOS,IFNG,IL4,IRF1,JUN,JUND,Jnk,NFkB (complex),NR3C1,P38 MAPK,RELA,SMAD3,STAT1,STAT3,STAT6,TSLP
IL26		cytokine	Activated	2.236	1.31e-05	CCL20,ICAM1,IL10,IL1B,IL6,IL8	IL26,IRF9,IgG,NFKB1,NFkB (complex),Pro-inflammatory Cytokine,RELA,STAT,STAT1,STAT2,STAT3,TP53
IL33	-1.557	cytokine		0.963	3.61e-05	CCL11,CD69,CXCL2,CXCR2,IL10,IL1RL1,IL6,IL8,LEPR,NFKBIA	Ap1,CEBPB,ERK1/2,FOS,IL33,IRF5,JUN,JUND,Jnk,MYD88,NFKB1,NFKBIA,NFkB (complex),NR3C1,P38 MAPK,RELA,STAT3,TP53,TRAF6
IL21	1	cytokine	Activated	2.574	9.45e-05	BCL6,GZMB,IL10,IL21R,IL2RA,MMP9,PRDM1,SOCS3,TRAF3	Ap1,ESR1,IL21,IRF5,JAK3,MYC,MYD88,NFKB1,NFKBIA,NFkB (complex),NR3C1,RELA,STAT1,STAT3,STAT5A,STAT5B,STAT5a/b,STAT6,TP53
LIF	1.758	cytokine		1.889	0.000184	CDKN1A,CYP11A1,CYP17A1,E2F2,HES1,IFI16,IGF1,IL1B,IL34,IL6,IL6ST,IL8,IRF1,JUNB,LEP,LIMS1,MMP1,MMP13,PIM1,PTPN1,SOCS1,SOCS2,SOCS3,SOD2,TMEM176B	ATF2,CEBPA,CEBPB,CREB1,JUN,LIF,NFKB1,NFkB (complex),POMC,PRL,RELA,STAT,STAT1,STAT3,STAT5A,STAT5B,TP53
CCL2	7.514	cytokine		0.769	0.000211	ABCA1,CCL5,CD40,CD80,CXCL2,IGF1,IL10,IL1B,IL6,MMP1,MMP9,VCAM1	Ap1,CCL2,ESR1,FOS,HMGB1,JUN,JUND,Jnk,NFKB1,NFKBIA,NFkB (complex),PI3K (complex),RELA,SMAD3,STAT1,STAT3,TNF
C5	1.373	cytokine	Activated	2.552	0.000216	CXCL2,ICAM1,IL10,IL1B,IL6,IL8,VCAM1	Ap1,C5,CCL2,FOS,HMGB1,ICAM1,JUN,NFKBIA,NFkB (complex),NR3C1,P38 MAPK,PI3K (complex),RELA,SMAD3,STAT3,histamine
CCL11	6.616	cytokine	Activated	3.122	0.000218	CCL11,CCL16,CCL2,CCR3,CXCL11,CXCL5,IL6,IL8,LEP,VEGFC	Ap1,CCL11,CEBPB,ERK1/2,ETS1,HMGB1,IL4,JUN,MAPK1,NFKB1,NFkB (complex),RELA,STAT1,STAT3,STAT6,TP53,reactive oxygen species
IFNK	-1.33	cytokine	Activated	2.236	0.000317	EIF2AK2,IRF1,MX1,OAS1,ZBP1
IL7	1.083	cytokine	Activated	2.005	0.000319	CCL2,CDKN1A,CTSK,IL2RA,IL6,IL7R,JAK3,MMP13,PIM1,SOCS3	Ap1,CEBPB,ESR1,HMGB1,IL4,IL6,IL7,JUN,NFKB1,NFkB (complex),NR3C1,PI3K (complex),RELA,SMAD3,STAT1,STAT3,STAT5B,STAT6,TP53
PRL	8.004	cytokine		-0.973	0.000525	ABCG2,BCL6,CDKN1A,CSN2,CTSH,CYP11A1,EGR1,IRF1,KRT15,KRT19,MGST1,NOS2,PDIA4,PIM1,SOCS1,SOCS2,SOCS3,SOD1,XDH	ESR1,HMGB1,JAK2,MYC,NFKB1,NFkB (complex),NR3C1,PRL,RELA,STAT,STAT1,STAT3,STAT5A,STAT5B,TP53
IL36B	11.678	cytokine			0.000578	CD40,CD80,IL12B,IL18,IL1B,IL6	Ap1,FOS,IL36B,JUN,JUND,Jnk,NFKB1,NFKBIA,NFkB (complex),RELA,STAT1,STAT3
IL32		cytokine	Activated	2	0.000578	BAX,CCL2,EIF2AK2,IL10,MMP9,NOS2	Akt,Ap1,CEBPB,ESR1,FOS,FOXO1,FOXO3,IFNG,IL32,IL4,IL6,IRF1,JUN,NFkB (complex),NR3C1,P38 MAPK,RELA,STAT1,STAT3,STAT6,TP53
IL22	-5.87	cytokine	Activated	2.186	0.000629	HMOX1,IL12B,IL1A,IL6,IL8,MMP1,S100A7,S100A8	Ap1,CEBPB,ERK1/2,ETS1,FOS,IL22,JUN,JUND,Jnk,MAPK1,MAPK3,NFKB1,NFKBIA,NFkB (complex),NR3C1,P38 MAPK,RELA,TP53
CRH	1	cytokine		-0.077	0.00157	BAX,IL10,IL18,IL6,JUNB,LEP,NR4A1,SGK1,SLC2A3,SOCS3	CEBPB,CREB1,CREBBP,CRH,Creb,EP300,ESR1,FOS,IL6,JUN,MAPK14,NFKB1,NFKBIA,NFkB (complex),NR3C1,POMC,RELA,STAT1,STAT3,TP53
IL12B	16.031	cytokine			0.00176	GZMB,IL10,IL8,MAP3K8,NOS2,PIK3AP1	ATF2,CEBPA,CEBPB,CREBBP,IL12 (complex),IL12B,IL27,JUN,NFKB1,NFKBIA,NFkB (complex),RELA,STAT1,STAT3,STAT4,STAT5a/b,STAT6,TP53
IL8	28.446	cytokine		1.612	0.00207	CD44,CXCL2,CXCR2,ICAM1,IL8,MMP9,PTGS2,SOCS1,VCAM1	Ap1,CEBPB,ESR1,FOS,IL6,IL8,JUN,JUND,Jnk,NFKB1,NFKBIA,NFkB (complex),NR3C1,RELA,STAT1,STAT3,TP53,lipopolysaccharide
IL5	1	cytokine		1.091	0.00284	CD69,CDKN1A,CXCR4,MMP9,SOCS1	Akt,Ap1,Creb,ETS1,FOS,FOXO1,FOXO3,HMGB1,IL5,JUN,JUND,Jnk,MAPK1,NFKB1,NFKBIA,NFkB (complex),PI3K (complex),RELA,SMAD3,TP53,platelet activating factor
IL11		cytokine		1.671	0.00339	ANXA2,BCL2A1,CD40,ICAM1,IGF1,IL6ST,IRF1,JUNB,MMP1,SOCS3	Ap1,EGR1,IL11,IRF9,JAK1,NFKB1,NFkB (complex),RELA,STAT,STAT1,STAT2,STAT3,STAT5B,TP53,VEGFA
CTF1	-1.632	cytokine			0.00343	FASN,IL6ST,IRF1,JUNB,LEP,MMP1,SOCS3	CTF1,JAK1,NFKB1,NFKBIA,NFkB (complex),RELA,SOCS3,STAT,STAT1,STAT3,STAT5B,STAT6,TP53
CXCL1		cytokine	Activated	2	0.0043	CXCR2,IL6,LEP,SOCS3
NAMPT	1.11	cytokine			0.00472	CCL20,CXCL2,IL8,NELL2,SOCS2	CREBBP,ESR1,IL8,NAMPT,NFKB1,NFKBIA,NFkB (complex),PARP1,RELA,STAT1,STAT3,TP53
IFNA17		cytokine			0.00529	EIF2AK2,MX1,ZBP1
PRLH	1.259	cytokine			0.00529	IL6,IL8,LEP	Ap1,CREB1,ETS1,FOS,HMGB1,JUN,JUND,MAPK1,MAPK8,NFkB (complex),NR3C1,POMC,PRLH,RELA,STAT3,TP53
IFNA4		cytokine			0.00529	IFIT1,MX1,ZBP1
FASLG	-1.1	cytokine		0.692	0.00735	CCL2,CD44,CFLAR,IL1B,IL8	Ap1,CEBPB,ERK1/2,ESR1,FASLG,FOS,IL18,IL1B,JUN,NFKB1,NFKBIA,NFkB (complex),NR3C1,P38 MAPK,RELA,STAT3,TP53
IFNL1		cytokine			0.00783	IFIT1,IL12B,IL8,TLR2	Ap1,IFNL1,IL4,IRF1,IRF9,NFkB (complex),STAT,STAT1,STAT2,STAT3,STAT6
TNFSF10	-1.764	cytokine	Activated	2.593	0.0081	BAX,BIRC3,CFLAR,CXCR4,IL1RN,IL8,PTGS2,TNFAIP3	Akt,Ap1,CEBPB,ERK1/2,FOXO1,FOXO3,NFKB1,NFKB2,NFKBIA,NFkB (complex),NFkB (family),NR3C1,REL,RELA,STAT1,STAT3,TNFSF10,TP53
CXCL10	2.129	cytokine	Activated	2.213	0.0108	CCL5,IL1A,IL1B,IL6,MMP9
CNTF	-5.781	cytokine		0.497	0.0112	CNTFR,FASN,IL6ST,IL8,IRF1,JUNB,MMP1,SOCS3,SREBF1
IL15	1.135	cytokine	Activated	2.213	0.0112	CCL5,CD40,CD69,CXCR4,GZMB,IL10,IL2RA,IL8,SELL
CXCL6		cytokine			0.0128	IL6,MMP9
CXCL2	22.407	cytokine			0.0128	CXCR2,IL1B
EBI3	1.82	cytokine			0.0128	CCND2,IRF1,MX1,PIM1
EPO	19.126	cytokine		0.827	0.0163	BAX,BCL3,CDKN1A,CTSK,GATA3,GFI1B,IL18,IL6,PIM1,REN,SOCS1,SOCS2,SOCS3,SOD1
WNT3A	1.778	cytokine		0.31	0.0194	ADM2,AHR,ALPL,ARRDC4,CALR,CD300A,GFI1B,HAS2,IRX3,KCTD12,MITF,MMP13,NCALD,NOS2,PDGFRA,PTGS2,SLPI,TMEM158,TMEM2,TRIB3,VCAM1,WISP2,WNT9A
CCL5	7.687	cytokine			0.0276	CCR3,F2RL2,IL6,MMP9,SOD1
Cxcl12		cytokine	Activated	2.219	0.0276	CD69,CXCR4,JUNB,MMP9,PLAU
IFNA10		cytokine			0.0355	MX1,ZBP1
IFNA21		cytokine			0.0355	MX1,ZBP1
IFNA5		cytokine			0.0355	MX1,ZBP1
IFNA7		cytokine			0.0355	MX1,ZBP1
CCL1		cytokine			0.0355	IL6,ITGA2
CCL7		cytokine			0.0355	ICAM1,VCAM1
IFNA8		cytokine			0.0355	MX1,ZBP1
IFNA14		cytokine			0.0355	MX1,ZBP1
IFNA6		cytokine			0.0355	MX1,ZBP1
IL25	-5.879	cytokine		1.154	0.0383	CSF3,GATA3,IL10,IL1RL1
CXCL12	1.445	cytokine	Activated	2.091	0.0586	BAX,CD44,CD69,CXCR4,ICAM1,IL2RA,MARCKS,MMP9,PLAU,PTGS2,SOCS1,SOCS3
THPO	-1.045	cytokine		1.982	0.0805	CCND2,CD44,ITGB3,PIM1
TGFB1	1.268	growth factor	Activated	2.302	1.28e-11	ABCA1,ABCG2,ADAM17,ADAM19,ADIPOQ,ADM,ARID5B,ARL4A,ASGR2,ATF4,ATXN1,BCL3,BCL6,BDH1,CALCB,CCL11,CCL2,CCL5,CCR3,CD36,CD40,CD44,CD55,CD80,CDC25C,CDK1,CDK5R1,CDKN1A,CDKN2B,CDKN2C,COTL1,CSF1,CTSC,CXCR2,CXCR4,CYBA,ECM1,EGLN1,EGR1,EREG,FERMT1,FOSB,FSTL3,FTH1,GALM,GBP1,GDPD5,GFPT2,GSE1,H1FX,HAS2,HES1,HIF1A,HMOX1,HPGD,HSD17B3,HSPB2,ICAM1,IER3,IFIT3,IGF1,IGFBP3,IL1B,IL1RL1,IL1RN,IL2RA,IL6,IL8,IRF1,ITGA2,ITG…	Ap1,CEBPB,EP300,ERK1/2,FOS,JUN,JUND,Jnk,NFKB1,NFKBIA,NFkB (complex),NR3C1,P38 MAPK,RELA,SMAD3,SMAD4,SMAD7,TGFB1,TNF,TP53
EGF		growth factor	Activated	2.984	1.57e-10	ABCG2,ADAM17,ALOX15,AQP3,ARHGEF2,B4GALT1,CCL20,CCND2,CD44,CDC25C,CDKN1A,CSN2,CTSD,CXCL13,CXCR4,CYP11A1,DUSP6,E2F3,EGR1,FASN,FOSB,HAS2,HES1,HIF1A,HMOX1,HPGD,IER3,IGF1,IGFBP3,IL10,IL1B,IL1R2,IL6,IL8,ITGB3,JUNB,LDHA,MMP1,MMP13,MMP9,NOS2,NR4A1,NR4A2,NR4A3,PER1,PLAU,PLAUR,PTGS2,PTHLH,REN,S100A7,SERPINA1,SERPINE1,SLC2A4,SLC37A1,SLC9A2,SOCS3,SPI1,SREBF1,VASP,VCAM1,VCAN,VEGFC	Akt,Ap1,CEBPB,EGF,ERK1/2,ESR1,FOS,FOXO1,FOXO3,HMGB1,IL6,JUN,JUND,MAPK8,NFKB1,NFkB (complex),NR3C1,P38 MAPK,RELA,STAT3,TP53
AGT		growth factor	Activated	2.075	6.09e-10	ADAMTS5,ADIPOQ,BAX,CALR,CCL2,CCND2,CDKN1A,CREM,CYBA,CYP17A1,CYP2J2,EGR1,EREG,ETV1,FASN,GSS,HES1,HIF1A,HMGB2,HMOX1,HOXA9,ICAM1,IGF1,IL18,IL18R1,IL6,IL8,LEP,LIMD2,LPP,MGST1,MMP9,NCALD,NCF2,NOS1,NOS2,NR4A1,NR4A2,PFN1,PLAU,PNKD,PTGS2,PTHLH,REN,SCNN1A,SELL,SEMA6A,SERPINE1,SGK1,SOD2,SPTSSA,SSH2,THBD,TUBB3,VCAM1	AGT,Ap1,CEBPB,EP300,ESR1,FOS,FOXO1,HIF1A,IL1B,IL6,JUN,NFKB1,NFKBIA,NFkB (complex),NR3C1,P38 MAPK,RELA,STAT3,TNF
LEP	3.509	growth factor	Activated	2.531	4.82e-08	ACACA,ADIPOQ,AQP3,CCL2,CCL5,CD14,CD36,CD40,CSF3,CSN2,CYP11A1,FASN,FGF23,GPAM,ICAM1,IGF1,IL10,IL12B,IL1B,IL6,LEP,LEPR,LPL,MMP1,MMP13,NOS1,NOS2,PTGS2,RETN,SERPINE1,SLC16A1,SOCS3,SOD2,SPI1,SREBF1,SST,UCP2,VCAM1	ADIPOQ,Ap1,FOS,HMGB1,JUN,LEP,NFKB1,NFkB (complex),NR3C1,P38 MAPK,PI3K (complex),PPARA,RELA,SMAD3,STAT3,glucocorticoid,prostaglandin E2
IGF1	5.955	growth factor		1.176	1.19e-07	ACSS2,ADIPOQ,ASGR2,BAX,BIRC3,CCND2,CDKN1A,CFLAR,CHGA,CSF1,CTSD,CYP17A1,EGR1,FASN,FOSB,GAPDH,HIF1A,HMOX1,HSD17B3,ICAM1,IER3,IGF1,IGFBP3,IL1B,IL4R,IL6,IL8,JUNB,LEP,LEPR,LPL,MAFG,MMP1,MMP13,MPZ,NFE2,NOG,PLAU,PPP1R1B,PTGS2,PTPRC,SERPINE1,SLC23A2,SLC2A4,SLC5A5,SREBF1,SST,VEGFC	Ap1,CEBPB,ERK1/2,FOS,FOXO3,HIF1A,HMGB1,IGF1,Insulin,JUN,MYC,NFKB1,NFkB (complex),NR3C1,P38 MAPK,PI3K (complex),PPARA,PPARG,RELA,SMAD3,SP1,SREBF1,STAT3,TP53
FGF2	1.712	growth factor	Activated	2.218	1.09e-06	ADAMTS5,AQP3,ATF4,BAX,BCL6,CALB1,CCL2,CCND2,CDKN1A,CFLAR,CNP,CSF1,CSF3,CSN2,CTSK,CXCR4,EGR1,FOSL1,HAS2,HIF1A,IGFBP3,JUNB,LALBA,MITF,MMP1,MMP13,MMP9,MSX1,NOS2,NR3C2,NR4A1,PDGFRA,PENK,PLAU,PLAUR,PTGS2,PTPRE,SERPINE1,SNAI1,SOCS3,TEAD4,TUBB3,VEGFC	Ap1,CEBPB,EGR1,ERK1/2,FGF2,FOS,FOXO3,HGF,JUN,MYC,NFKB1,NFkB (complex),NR3C1,P38 MAPK,RELA,SMAD3,SP1,STAT3,TP53,Tgf beta
HGF	1.476	growth factor		0.942	1.74e-05	ABCG2,CCL2,CCL5,CD40,CD44,CDKN1A,CDKN2B,CTSK,CXCL2,CXCR4,EGR1,FOSL1,HMOX1,IGF1,IL8,IRX5,ISG15,KRT19,LDHA,MMP13,MMP9,PLAU,PLAUR,PTGS2,PTPN2,RARRES2,SERPINE1,SNAI1,TAGLN2,TNFAIP3,VCAM1,VEGFC	Ap1,ESR1,FOS,HGF,JUN,JUND,Jnk,NFKB1,NFKBIA,NFkB (complex),NR3C1,P38 MAPK,RELA,Ras,SMAD3,SP1,TNF,TP53
GH1		growth factor		1.679	2.35e-05	ATF4,CSN2,CXCR4,DBI,EGR1,FASN,IGF1,IGFBP3,IL4R,IL6,JUNB,LPL,MGST1,RETN,SOCS1,SOCS2,SOCS3,SOD1,SREBF1,TNFRSF1A,UBA7	ATF2,CEBPA,CEBPB,Creb,ESR1,GH1,GHR,Growth hormone,IGF1,JUN,NFkB (complex),PRL,STAT,STAT1,STAT3,STAT5A,STAT5B,TP53
VEGFA		growth factor	Activated	3.055	0.00021	BCL2A1,CCL2,CDC25C,CXCR4,E2F2,E2F3,EGR1,ICAM1,IL6,JUNB,MMP15,MMP9,PLAU,SERPINE1,SOD2,VCAM1	Akt,Ap1,CEBPB,ERK1/2,ESR1,FOXO1,FOXO3,IL6,NFKB1,NFKBIA,NFkB (complex),NR3C1,REL,RELA,STAT3,TP53,VEGFA
INHBA	-1.094	growth factor		1.717	0.000473	ACVR1B,ADRB2,CALB1,CCND2,CDKN1A,CDKN2B,CXCR4,CYP11A1,CYP17A1,FIGN,FSTL3,IGF1,IL8,IRF1,JUNB,NAV3,NODAL,NR4A2,PCSK6,PRDM1,RGS16,SERPINE1,SOCS1	Akt,Ap1,CEBPB,Cg,EP300,ESR1,FOXO1,FOXO3,HMGB1,INHBA,JUN,JUND,NFkB (complex),NR3C1,PRL,RELA,RELB,SMAD3,SMAD4,SMAD7,SP1,STAT,STAT1,STAT3,STAT5A,STAT5B,TP53,progesterone
ANGPT2	1.706	growth factor	Activated	2.09	0.000627	CALR,CCL5,CD68,CDKN1A,HIF1A,HSPB2,ICAM1,MFGE8,MGST1,MMP1,MMP9,PDIA3,PDIA6,PLAU,PTGS2,PTHLH,SOD1,SOD2,VCAM1	ANGPT2,Ap1,CEBPB,ERK1/2,ESR1,FOS,IL6,JUN,NFKB1,NFKBIA,NFkB (complex),NR3C1,P38 MAPK,REL,RELA,STAT1,STAT3,TP53
GDF15	-3.265	growth factor		1.192	0.000766	CDKN1A,IL6,MT1E,PLAU,PLAUR	Ap1,CEBPB,CTNNB1,ERBB2,ERK1/2,ETS1,FOXO3,GDF15,JUN,MAPK1,MYC,NFKB1,NFKBIA,NFkB (complex),PLAU,RELA,SP1,STAT3,TP53
AREG/AREGB		growth factor		0.339	0.00104	CSN2,CXCR4,EGR1,MMP9,PLAU,PTGS2	AR,AREG/AREGB,Ap1,CEBPB,CREBBP,EGFR,EGR1,ERK,ERK1/2,ESR1,ETS1,FOS,FOSL1,JUN,JUND,NFKB1,NFkB (complex),RELA,SMAD3,SP1,TP53
GDF9	-1.165	growth factor			0.00202	HAS2,PTGS2,PTX3,PXN
NRG1		growth factor	Activated	3.298	0.00234	ARHGEF2,CCND2,CDKN1A,CSN2,CXCR4,DUSP6,EGR1,FOSB,GRIN2C,HES1,HIF1A,HMOX1,IER3,IL8,ITGB3,JUNB,MMP9,NR4A1,NR4A3,PLAU,PLAUR,PXN,SLC2A3,SLC2A4,TOB2,VEGFC	Ap1,CEBPB,EGF,ELK1,ERK1/2,FOS,JUN,MYC,NFKB1,NFkB (complex),NR3C1,NRG1,P38 MAPK,RAF1,RELA,SMAD3,SRC,STAT3,TP53
IGF2	-1.279	growth factor		0.561	0.00275	CDKN1A,GNAI2,HIF1A,IGFBP3,LEP,MMP1,NFKBIA,NOS2,SLC2A4	Ap1,CEBPA,CEBPB,Creb,ELK1,ERK1/2,ESR1,FOSL1,IGF1,IGF2,IKBKB,JUN,Mapk,NFKB1,NFKBIA,NFkB (complex),NR3C1,RELA,STAT1,STAT3,TP53
BMP15		growth factor			0.00284	CYP11A1,HAS2,PCSK6,PTGS2,PTX3
FGF7	2.909	growth factor		1.539	0.0036	CDKN1A,CSF1,IL1A,MMP13,MMP9,NFE2L2,PLAU,S100A8,SERPINE1	Ap1,CEBPB,ERK,ERK1/2,ETS1,FGF7,FOS,FOSL1,JUN,MAPK1,NFKB1,NFkB (complex),NR3C1,P38 MAPK,RELA,Ras,SMAD3,SP1,TP53
EREG	146.857	growth factor			0.00529	CALB1,IL6,PTGS2	Ap1,CEBPB,Creb,ELK1,EREG,ERK1/2,FOS,FOSL1,HMGB1,JUN,JUND,MAPK8,Mapk,NFKB1,NR3C1,RELA,TP53
HBEGF	1.522	growth factor		0.447	0.00851	CCND2,CSN2,CXCR4,LALBA,MMP9,PTGS2	AKT1,Akt,Ap1,CEBPB,ERK1/2,ESR1,FOS,FOXO1,FOXO3,HBEGF,IKK (complex),JUN,JUND,Jnk,NFKB1,NFKBIA,NFkB (complex),NR3C1,RELA,SP1,TP53
NGF	2.167	growth factor		1.121	0.0103	ANXA2,ASIC3,BAX,CDK1,CDK5R1,CDKN1A,E2F2,EGR1,FOSL1,HMOX1,JUNB,MMP9,NOS1,NR4A1,PLAUR,REN,SOD1,STMN4,TXN
TGFA		growth factor		1.979	0.0128	BIRC3,CDKN1A,CSN2,ICAM1,IL6,MMP13,MMP9,PTGS2
GDF3	4.463	growth factor			0.0128	NODAL,PCSK6
BTC	-2.167	growth factor			0.0128	MMP9,PTGS2
PDGFB	1.127	growth factor		0.692	0.0209	EGR1,IL1RN,IL6,KCNA5,NR4A1
WISP3	1.382	growth factor			0.0222	ADAMTS5,ICAM1,SNAI1
VEGFC	2.457	growth factor			0.0222	CXCR4,PTGS2,VEGFC
TGFB3	1.493	growth factor	Activated	2.464	0.0231	CDKN1A,CDKN2B,FOSB,ITGB3,MMP1,MMP9,PLAUR,SERPINE1,SNAI1
BMP7	-1.028	growth factor		-0.041	0.025	IGF1,IGFBP3,IL1B,IL6,IL8,MAP3K5,MMP13,PCSK6,SERPINE1,SMAD1,SOCS3
NOV	1.562	growth factor		-1.4	0.028	CCL2,HES1,ITGA2,MMP9
PDGFD	1.018	growth factor			0.0355	CXCR4,PTGS2
FGF18	-1.794	growth factor			0.0355	CSF1,NOG
PGF		growth factor			0.0356	IL8,MMP9,SERPINE1
BDNF	5.639	growth factor		0.245	0.0437	ADRB2,GRIN2C,IL6,LEP,MMP1,NR4A1,OMG,PENK,PPP1R1B,RYR3,SOD2,SST,TPH1
AMH	-1.06	growth factor		1.429	0.0448	CXCL2,CYP11A1,CYP17A1,IER3,IRF1
GHRL	-1.382	growth factor		-0.73	0.0448	CYP11A1,HSD17B3,IL1B,IL6,LEP
TGFB2	-1.394	growth factor	Activated	2.183	0.0803	ABCA1,CD36,CYP24A1,HMOX1,SERPINE1
BMP4	-1.206	growth factor		1.879	0.321	CDKN1A,COCH,HES1,MITF,MSX1,NODAL,NOG,SMAD1,SNAI1,TDGF1,TGM2
NR3C1	-1.351	ligand-dependent nuclear receptor		-1.336	1.6e-10	AMY2A,BAX,BCKDHA,BIRC3,CCL2,CCL5,CDKN1A,CSN2,CXCL2,DGAT2,EGR1,FCER1G,ICAM1,IL12B,IL6,IL7R,IL8,KRT15,LEP,MMP1,MMP13,MT1E,NFKBIA,NOS2,PIGR,PTGS2,SCNN1A,SERPINE1,SGK1,SLC2A5,TCF19,TLR2,VCAM1,VIPR1	Ap1,CEBPB,FOS,JUN,NFKB1,NFKBIA,NFkB (complex),NR3C1,REL,RELA,STAT1,STAT3,TNF,dexamethasone,glucocorticoid
PPARG	-1.022	ligand-dependent nuclear receptor		-0.623	1.9e-09	ABCA1,ABCG2,ACACA,ACSL1,ADIPOQ,ADRB2,AQP3,ARL4D,ATP4A,CALR,CCL2,CD36,CD40,CDKN1A,CDKN2C,CSN2,CYBA,EHHADH,EPHX1,FASN,FOSL1,GDF15,GPAM,GPD1,HMOX1,IL8,INSIG1,LEP,LPL,LY6D,MKNK2,NOS2,NR1H3,NR4A1,PC,PPIC,PTGS2,RARRES2,RBP4,REN,RETN,SERPINA1,SERPINE1,SLC2A4,SREBF1,TRIB3,TUBB,UCP2	CREBBP,EGR1,ESR1,NCOA1,NFkB (complex),Nr1h,PPARA,PPARG,PPARGC1A,RARA,RELA,RXRA,Rxr,SP1,SREBF1,STAT3,THRB,rosiglitazone,troglitazone
NR4A2	-2.177	ligand-dependent nuclear receptor		0.612	0.000186	ADCYAP1,ADM,CFLAR,IL8,MMP1,MMP13,MMP9,PRKAA2,SESN3,SOD1,ZBP1	CREBBP,IL8,NFKBIA,NFkB (complex),NR4A2,RELA,STAT3
RARB		ligand-dependent nuclear receptor		0.281	0.000227	BCL2A1,CDKN2B,CXCL2,EGR1,HNF1B,ICAM1,IGFBP3,IL1B,IL6,IL8,PTGS2,THBD,UBA7,VEGFC	ATF2,Ap1,CEBPA,CEBPB,ESR1,FOS,JUN,JUND,NFkB (complex),RARA,RARB,SP1,TP53,isotretinoin,tretinoin
RXRA	-1.162	ligand-dependent nuclear receptor		-0.851	0.00039	ABCA1,ABCG2,ACACA,ACSL1,ARG2,CALB1,CD36,CDKN1A,CLMN,CYP24A1,CYP2B6,EHHADH,FASN,GPD1,HAS2,HMOX1,HNF1B,IER3,IL6,INSIG1,LPL,NR1H3,NRGN,PC,RBP1,REN,SLC2A4,SREBF1,THBD,TXN	ATF2,CEBPB,Creb,EP300,ESR1,FOS,JUN,L-triiodothyronine,NFkB (complex),PPARA,PPARG,PPARGC1A,RARA,RELA,RXRA,Rxr,SP1,SREBF1,THRA,THRB
RARA	-1.25	ligand-dependent nuclear receptor		-0.645	0.000411	ACACA,CALB1,CDKN1A,CLMN,CSF3,EGR1,FUT4,HNF1B,IL6,IRF1,KIRREL2,KRT15,OAS1,PENK,PTGS2,RBP1,THBD,UBA7	Ap1,CEBPB,CREBBP,Creb,EP300,ETS1,FOS,JUN,JUND,NCOA1,NFkB (complex),PPARA,PPARG,RARA,RARB,RXRA,SP1,SREBF1,THRB,TP53,isotretinoin,tretinoin
AHR	2.732	ligand-dependent nuclear receptor		1.658	0.00137	ABCG2,ADM,CD36,CDKN1A,CTSD,IL1B,IL6,IRF1,NFE2L2,NOS2,NQO1,PTGS2,SERPINB2,SERPINE1,SNAI1,SOD1	AHR,Ap1,CEBPB,ESR1,HDAC3,HIF1A,IL1B,IL6,JUN,NFKB1,NFKBIA,NFkB (complex),NR3C1,RELA,SMAD3,SMAD4,SP1,STAT1,STAT3,TGFB1,estrogen receptor
PPARA	-1.655	ligand-dependent nuclear receptor		1.202	0.00142	ACADVL,ACSL1,ADIPOQ,CD36,CSN2,CYBA,EHHADH,GPD1,HIF1A,HMOX1,LPL,MAT2A,MMP9,NFKBIA,NR1H3,PTGS2,RBP4,SREBF1,TXN,UCP2	D-glucose,EP300,HMGB1,JUN,NCOA1,NFKB1,NFKBIA,NFkB (complex),PPARA,PPARG,PPARGC1A,RARA,RELA,RXRA,SP1,SREBF1,THRB,TNF,TP53,fatty acid
THRB	-3.243	ligand-dependent nuclear receptor			0.003	CCND2,CDK6,CDKN2D,CSN2,EHHADH,FASN,NR1H3,NRGN,PENK,SLC2A4,SREBF1,THRB,THRSP	EP300,ESR1,L-triiodothyronine,MYC,NCOA1,NFkB (complex),NR3C1,PPARA,PPARG,RARA,RELA,RXRA,Rxr,SREBF1,STAT5A,STAT5B,THRA,THRB
THRA	-1.795	ligand-dependent nuclear receptor		1.067	0.00339	CD44,CDKN2D,EHHADH,HCN2,IGF1,NRGN,PENK,SLC2A4,THRB,THRSP	EP300,L-triiodothyronine,PPARG,RXRA,Rxr,THRA,THRB
ESR1	-1.198	ligand-dependent nuclear receptor		-0.656	0.00481	ABCG2,BAX,CALB1,CDKN1A,CSAD,CSN2,CTSD,EGR1,ENO1,EREG,GATA3,GPAM,IER3,IGF1,IGFBP3,IL1A,IL2RA,IL6,IL8,ISG20,JAK2,LEP,LEPR,MMP1,OXTR,PADI4,PTGS2,SERPINE1,SLC7A5,SNAI1,SOCS2,VEGFC,WISP2	Ap1,CEBPB,ERK1/2,ESR1,FOS,FOXO1,FOXO3,IL6,JUN,JUNB,NFKB1,NFkB (complex),NR3C1,RELA,STAT3,TP53,beta-estradiol,estrogen receptor,tamoxifen
AR	1	ligand-dependent nuclear receptor		-1.561	0.00597	ADCYAP1,AQP3,CDKN1A,CYP17A1,EGR1,EPB41L4B,GDF15,IGF1,IGFBP3,IL6,INPP4B,ITGA2,PER1,PIGR,TCF19	AHR,AR,Ap1,CEBPB,Creb,EGR1,ELK1,EP300,ESR1,FOS,FOSL1,JUN,Mapk,NFkB (complex),NR3C1,RELA,SMAD3,SP1,TP53,dihydrotestosterone,estrogen receptor
NR4A1	-2.17	ligand-dependent nuclear receptor		-0.894	0.00691	CD36,CYP17A1,EHHADH,FBP2,GPD1,HIF1A,LPIN1,LPL,MMP9,NR4A3,NT5E,PPP1R3C,SLC2A4,SREBF1,UCP2	AHR,ARNT,D-glucose,EP300,FOXO4,HIF1A,HMGB1,JUN,NR4A1,PPARA,PPARG,RARA,RXRA,SP1,SREBF1,THRB,TP53
NR1H2	-1.108	ligand-dependent nuclear receptor		-1.342	0.0112	ABCA1,ACACA,FASN,LPL,NR1H3,REN,SREBF1
NR1H3	1.84	ligand-dependent nuclear receptor		-0.337	0.0136	ABCA1,ACACA,ARG2,FASN,LPL,NR1H3,REN,SLC2A4,SREBF1
NR0B2	1.904	ligand-dependent nuclear receptor		-1.461	0.0179	ABCA1,CDKN1A,CYP11A1,EGR1,LPIN1,SERPINE1,SREBF1
ESRRA	1.011	ligand-dependent nuclear receptor		1.519	0.0226	CSAD,CYCS,CYP17A1,ENO1,GAPDH,GPR37,LDHA,MSX1,PKM,THRA
RARG	1.446	ligand-dependent nuclear receptor		0.218	0.0252	ABCA1,EGR1,HAS2,HNF1B,IL6,UBA7
RXRB	-1.22	ligand-dependent nuclear receptor			0.0252	ABCA1,ACSL1,CYP24A1,FASN,SREBF1,THRSP
NR3C2	-1.9	ligand-dependent nuclear receptor			0.0356	IL1B,IL6,SCNN1A,SERPINE1,SGK1
NR4A3	18.502	ligand-dependent nuclear receptor		0.431	0.0481	BAX,CCND2,FBP2,HIF1A,LPIN1,MSTN,MYH4,NQO1,UCP2
miR-292-5p (and other miRNAs w/seed CUCAAAC)		mature microRNA		0.728	0.00851	AKAP6,KLF15,MGST1,MMP9,NR4A1,SEPT3
miR-510-5p (miRNAs w/seed ACUCAGG)		mature microRNA			0.0128	HTR3E,SPDEF
miR-125b-5p (and other miRNAs w/seed CCCUGAG)		mature microRNA		-0.083	0.0157	ARID3A,B3GALT4,C10orf54,CBX7,CDK6,E2F3,GSS,IGFBP3,IL1RN,KRT19,PIGR,UGT2B17
miR-210-3p (miRNAs w/seed UGUGCGU)		mature microRNA			0.0222	ACVR1B,MNT,NPTX1
miR-214-3p (and other miRNAs w/seed CAGCAGG)		mature microRNA			0.0222	ATF4,BAX,GPD1
miR-16-5p (and other miRNAs w/seed AGCAGCA)		mature microRNA	Inhibited	-4.026	0.0255	CCND2,CDK6,CDK7,CENPJ,E2F3,GPAM,HMOX1,HRSP12,HSP90B1,IPO4,ITGA2,KPNA3,NOTCH2,PDCD6IP,PSAT1,PTGS2,RNASEL,SKAP2,SLC16A3,SLC38A1,SPI1,SPTLC1,TPM3,TPPP3,UGDH,WIPF1
miR-23a-3p (and other miRNAs w/seed UCACAUU)		mature microRNA		-0.611	0.0276	HES1,IL6R,LMNB1,PLAU,SEPT3
miR-127-3p (miRNAs w/seed CGGAUCC)		mature microRNA			0.0355	BCL6,PRDM1
miR-328-3p (and other miRNAs w/seed UGGCCCU)		mature microRNA			0.0355	ABCG2,CD44
miR-199a-5p (and other miRNAs w/seed CCAGUGU)		mature microRNA			0.0356	ALOX5AP,HIF1A,MMP1
miR-26a-5p (and other miRNAs w/seed UCAAGUA)		mature microRNA		-1.934	0.0505	CCND2,CDK6,CDKN1A,SMAD1
let-7a-5p (and other miRNAs w/seed GAGGUAG)		mature microRNA	Inhibited	-2.38	0.0839	CCND2,CDK6,CDK7,HMOX1,IGF2BP2,IPO4,ITGB3,KLK10,KRT19,PRDM1,PTGS2,RHOG,SEPT3,SLC1A4,SLC25A24,SLC38A1,TMEM2,UGT8
miR-1 (and other miRNAs w/seed GGAAUGU)		mature microRNA	Inhibited	-2.349	0.21	ANXA2,CHST11,CHSY1,CTSC,EPB41L4B,GCH1,HCN2,IGF1,IP6K2,IRX5,MOV10,NOTCH2,OAT,PIM1,PREX1,PTPRF,SDC4,SH3PXD2B,SRXN1,TAGLN2,TPM3,XPO6
miR-155-5p (miRNAs w/seed UAAUGCU)		mature microRNA		-1.821	0.226	ANKFY1,IKBKE,LPL,NT5E,PHC2,PPL,RAB27B,SDCBP,SH3BP4,SMAD1,SOCS1,SPI1,TACSTD2,TXNRD1
miR-17-5p (and other miRNAs w/seed AAAGUGC)		mature microRNA	Inhibited	-2.425	0.379	CCND2,CDK7,CDKN1A,E2F2,E2F3,IL8
miR-122-5p (miRNAs w/seed GGAGUGU)		mature microRNA	Inhibited	-2.219	1	ADAM17,CERS6,DUSP2,TRIB1,XPO6
mir-515		microRNA		-1	0.0043	IL6,IL8,PTHLH,SERPINE1	CEBPB,ESR1,IL6,NFAT (complex),NFkB (complex),NR3C1,STAT3,mir-515
mir-15		microRNA	Inhibited	-2.621	0.0192	CCND2,CDK6,CDK7,IL6,MMP9,PIM1,PTGS2,UCP2
mir-30		microRNA			0.0222	PRDM1,SMAD1,SNAI1
mir-155		microRNA		-1.718	0.0272	BCL6,CCL2,CCL5,CD69,IKBKE,IL6,PTGS2,SOCS1,SPI1
mir-146		microRNA	Inhibited	-2.207	0.0448	CD40,IL10,IL1B,IL6,PTGS2
mir-210		microRNA		-1.982	0.0669	ABCB9,ACVR1B,E2F3,FGFRL1,HOXA9,MNT,NPTX1,PTPN1
let-7		microRNA	Inhibited	-2.191	0.225	IL10,IL6,ITGB3,PTGS2,TRIB1
mir-21		microRNA		-1.982	0.269	CDK6,ICAM1,IL1B,LEPR,SOD2
RELA	-1.093	transcription regulator	Activated	6.063	3.19e-19	ABCG2,ADAMTS5,BCL2A1,BCL3,BIRC3,CBS,CCL11,CCL19,CCL2,CCL20,CCL5,CD40,CDKN1A,CFTR,CSN2,CXCL11,CXCL2,CXCL5,CXCR4,EGR1,GCH1,HAS2,HES1,HIF1A,ICAM1,IER3,IGF1,IKBKE,IL12B,IL1A,IL1B,IL1RN,IL6,IL7R,IL8,IRF1,JUNB,KRT15,LYN,MAT2A,MMP9,MST1R,NFKB2,NFKBIA,NFKBIE,NOS2,ORAI1,PLAU,PTGS2,PTX3,RELB,SAA1,SDC4,SNAI1,SOD2,SREBF1,TACR1,TGM2,TLR2,TNFAIP3,TNIP1,UBE2H,VASP,VCAM1	Ap1,CEBPB,ESR1,IL6,JUN,NFKB1,NFKBIA,NFkB (complex),NR3C1,REL,RELA,STAT1,STAT3,TNF,TP53
NFKB1	1.796	transcription regulator	Activated	4.268	1.4e-13	BCL2A1,CCL11,CCL19,CCL2,CCL4,CCL5,CDKN1A,CFTR,CSN2,CXCL2,GATA3,HAS2,ICAM1,IER3,IGFBP3,IKBKE,IL10,IL12B,IL1B,IL2RA,IL6,IL8,IRF1,MMP9,NFKB2,NFKBIA,NOS2,ORAI1,PLAU,PTAFR,PTGS2,PTX3,RELB,Saa3,SOD2,TLR2,TNFAIP3,UBE2H,VCAM1	Ap1,CEBPB,JUN,NFKB1,NFKBIA,NFkB (complex),NR3C1,REL,RELA,STAT1,STAT3,TNF,TP53
STAT1		transcription regulator	Activated	3.728	1.4e-13	ALOX15,BAX,CASP4,CCL2,CCL4,CCND2,CD274,CD40,CDKN1A,CSF3R,CSN2,CXCL11,EIF2AK2,FCER1G,FGL2,GBP1,HIF1A,ICAM1,IFI6,IFIT1,IFITM1,IL10,IL12B,IL1B,IL6,IL8,IRF1,IRF9,ISG15,JAK2,KCTD12,NFE2,NOS2,PF4,SAMHD1,SOAT1,SOCS1,SOCS3,UBD	CD40,IRF1,IRF9,Ifn,JUN,NFKB1,NFKBIA,NFkB (complex),RELA,SMARCA4,STAT,STAT1,STAT2,STAT3,STAT5a/b,TP53
CEBPB		transcription regulator	Activated	3.898	1.21e-12	ADIPOQ,ASNS,BCL2A1,CCL4,CCND2,CD14,CDKN1A,CDKN2B,CFTR,CSF3,CSF3R,CSN2,CYP11A1,CYP17A1,CYP24A1,CYP27B1,DGAT2,HAS2,IER3,IGF1,IGFBP3,IKBKE,IL10,IL12B,IL18BP,IL1B,IL1RN,IL6,IL8,IRF9,ITGAL,KRT15,LEP,LEPR,MMP1,MMP13,NOS2,NR1H3,OXTR,PDGFRA,PTGER4,PTGS2,SERPINA1,SERPINB2,SGK1,SOCS3,SREBF1,SST,TNFAIP6,TNFRSF1A,VCAN,XDH	Ap1,CEBPA,CEBPB,CREBBP,EP300,ESR1,FOS,HDAC1,HMGB1,IL6,JUN,JUNB,JUND,NFKB1,NFKBIA,NFkB (complex),NR3C1,PI3K (complex),PPARG,RELA,SMAD3,STAT1,STAT3,TP53
IRF1	2.016	transcription regulator	Activated	4.006	6.37e-12	BAX,CCL19,CCL2,CCL5,CD40,CDKN1A,CFTR,CTSS,EIF2AK2,HRASLS,IFIT1,IFIT3,IFITM1,IFITM3,IL10,IL12B,IL18,IL18BP,IL1B,IL6,IRF1,IRF9,ISG15,JAK2,MMP9,MX1,NFE2,NOS2,OAS1,PF4,SLPI,SOCS1,VCAM1	Ap1,HMGB1,IFN Beta,IFNG,IRF1,IRF9,NFKB1,NFKBIA,NFkB (complex),REL,RELA,STAT,STAT1,STAT2,STAT3
STAT3	1.793	transcription regulator	Activated	3.667	7.8e-12	ADIPOQ,AHR,ALOX15,ARG2,BCL3,BCL6,CCL11,CCL4,CCL5,CCND2,CDK1,CDKN1A,CDKN2D,CDON,CXCL13,CXCL2,EGR1,EIF2AK2,HAS2,HIF1A,HMOX1,ICAM1,IFI16,IKBKE,IL10,IL18R1,IL1B,IL2RA,IL4R,IL6,IL6ST,IL8,IRF1,JUNB,MMP13,MMP9,MT1E,NOS2,PIM1,POU2F1,PRDM1,PTPN6,REN,S100A7,SAA1,SNAI1,SOCS1,SOCS3,SOD2,TNFRSF1B	Ap1,CEBPB,ERK1/2,ESR1,HMGB1,IFNG,IL6,IRF1,JUN,JUNB,NFKB1,NFKBIA,NFkB (complex),NR3C1,REL,RELA,STAT1,STAT3,TP53
SP1	1.291	transcription regulator	Activated	2.6	4.95e-11	ABCA1,ABHD2,ACSL1,ASNS,BACE2,BAX,CBS,CCL2,CD40,CDC25C,CDK1,CDK6,CDKN1A,CDKN2B,CDKN2C,CDKN2D,CHGA,CIRBP,CTSD,CXCL5,CYP11A1,CYP17A1,EGR1,EIF2AK2,EREG,GDF15,GSS,HAS2,HMOX1,IFITM3,IGF1,IGFBP3,IL10,IL1A,IL1B,IL8,IRF1,ITGA2,KRT19,LPL,MARCKS,MAT2A,MMP9,MT1E,NOS1,PADI4,PDGFRA,PKM,PLAU,PREX1,PROM1,PTGS2,PTPN1,SERPINE1,SGK1,SLC19A1,SLC25A4,SLC2A3,SOCS1,SOD2,SRC,SREBF1,THBD,THRB,TLR2,TNFAIP3,TRIB1,TSPO,UGDH	AHR,AR,ATF2,Ap1,CEBPA,CEBPB,EGR1,ESR1,FOXO3,HDAC3,JUN,MYC,NFkB (complex),RELA,SP1,STAT3,TP53,estrogen receptor
FOSL1	3.956	transcription regulator		0.103	1.59e-10	ADM,CCL2,CCL4,CYP2J2,EGR1,FOSB,IL10,IL1B,IL6,IL8,JUNB,MMP1,MMP13,MMP9,PLAU,PLAUR,SERPINE1,SNAI1,THBD	Ap1,ESR1,FOSL1,JUN,JUNB,JUND,NFkB (complex)
JUN	1.48	transcription regulator	Activated	3.79	6.23e-10	ACAT2,ANXA2,ASNS,BAX,BCL2A1,CCL2,CCND2,CD14,CD274,CD44,CD68,CDKN1A,CFLAR,CHGA,CSF1,CXCL16,CYP11A1,CYP2J2,EIF4A1,EREG,FOSL1,HES1,HMOX1,ICAM1,IL10,IL12B,IL1RL1,IL2RA,IL6,IL8,JUNB,KRT15,MAT2A,MMP1,MMP13,MMP9,NEFH,NFKBIA,NQO1,OXTR,PADI4,PENK,PGLYRP2,PLAU,PLAUR,PTGS2,PTHLH,PTPN6,RELB,SERPINB2,SERPINE1,SGK1,SLC19A1,SST,SULF2,SYK,TXN,VCAM1	Ap1,CREBBP,ESR1,ETS1,FOS,FOXO3,JUN,JUND,MYC,NFKB1,NFKBIA,NFkB (complex),NR3C1,RELA,SMAD3,STAT1,STAT3,TNF,TP53
NFKBIA	4.002	transcription regulator		0.596	8.97e-10	ADAMTS5,ATP6V1B1,BAX,BCL2A1,BCL3,BIRC3,CCL11,CCL20,CCL5,CCND2,CCR3,CD80,CD97,CDH3,CDKN2D,CFLAR,CITED4,CSF1,CSK,CXCL11,CXCL2,FZD7,GPX3,HES1,ICAM1,IER3,IL1B,IL2RA,IL6,IL7R,IL8,IRF1,ITGA2,JDP2,MFGE8,MMP1,MMP13,MMP15,MMP9,NFKBIA,NINJ1,NOS2,PLAU,PTGS2,SERPINB2,SOD1,SOD2,SORL1,SYCP2,TFRC,TLR2,TNFAIP8,UBE2H,VCAM1,VEGFC	Ap1,CEBPB,IKBKB,JUN,NFKB1,NFKBIA,NFkB (complex),NR3C1,REL,RELA,STAT1,STAT3,TNF
IRF6	1.392	transcription regulator	Activated	3.375	2.55e-09	ADAMTS5,CCL2,CD14,IL10,IL12B,IL18,IL1B,IL6,IL8,NLRP3,NOS2,NR4A2,PLAU,PTGS2,SOCS1,SOD2	Ap1,CEBPB,ESR1,FOS,HMGB1,IL6,IRF1,IRF6,JUN,NFKB1,NFKBIA,NFkB (complex),NR3C1,P38 MAPK,REL,RELA,STAT3,TLR2,TLR4
CEBPA		transcription regulator		1.667	4.82e-09	ADIPOQ,CCND2,CD14,CDKN1A,CSF1,CSF3,CSF3R,CSN2,CYP2B6,DGAT2,EPHX1,HAS2,HPGD,IER3,IGF1,IGFBP3,IL10,IL1RN,IL6,IL6R,IL8,ITGAL,JUNB,LEP,LEPR,LPL,MMP13,OXTR,PTGS2,RETN,SLC2A4,SOCS3,SOD1,SPI1,TNFRSF1A,VCAN	ADIPOQ,Ap1,CEBPA,CREB1,CREBBP,EP300,FOS,HDAC1,HDAC2,JUN,JUND,LEP,NFKB1,NFkB (complex),PPARA,RELA,SP1,STAT3,STAT6,TP53
TP53	1.171	transcription regulator	Activated	2.641	1.36e-08	ACTB,ALOX15,ANXA2,ASNS,ATF4,ATXN1,BAX,BCL2A1,BDKRB2,CCL2,CCND2,CD44,CD97,CDC25C,CDH3,CDK1,CDKN1A,CDKN2D,CFLAR,COL9A1,CSF1,CTSD,CTSH,CTSK,DBP,DRAM1,DUSP2,EGR1,EPHX1,FASN,FOSL1,FSTL3,GAPDH,GDF15,GLIPR1,GLS2,GPX3,HAS2,HERC5,HIF1A,HMOX1,HRASLS,ICAM1,IER3,IER5,IFI16,IGF1,IGFBP3,IL10,IL1B,IL6,IL8,IRF9,ISG15,JUNB,KCNMA1,KRT15,LDHA,LPIN1,LPP,ME2,MMP1,MMP13,MMP9,MX1,MYO6,NFE2,NFKB2,NINJ1,NOS2,OTX1,PANK1,P…	ATF2,Ap1,CEBPB,ERK,ERK1/2,FGF2,FOS,FOSL1,JUN,JUNB,JUND,MAPK14,NFKB1,NFkB (complex),NR3C1,RELA,STAT3,TP53
STAT2	1.487	transcription regulator	Activated	2.945	1.6e-08	GBP1,IFI6,IFIT1,IFIT3,IFITM1,IL10,IL6,IL8,IRF1,IRF9,ISG15,MX1,OAS1,SOCS1	Ap1,ESR1,Histone h3,IFN type 1,IRF1,IRF8,IRF9,NFKB1,NFkB (complex),RELA,STAT,STAT1,STAT2,STAT3,STAT5a/b
EZH2	1.415	transcription regulator		0.563	4.17e-08	ALOX5AP,ALPL,BIRC3,C15orf48,CA6,CCND2,CDK6,CDKN1A,CSF3,CSF3R,CXCL11,CXCL2,DENND2A,FUCA1,GATA3,GDF15,HOXA9,ICAM1,IGFBP3,IL6,IL8,KIAA1199,MAL2,MMP9,MYH4,NFKBIA,OXTR,PCDH20,PER1,PER2,PTGS2,SAA1,SERPINA1,SFRP5,SH3BP4,UBD,WTAP	Ap1,EP300,ESR1,EZH2,HDAC1,HDAC2,Histone h3,NFKB1,NFkB (complex),RELA,SP1,STAT1,STAT3,TP53
REL	-1.116	transcription regulator	Activated	2.846	5.08e-08	AHR,BCL2A1,BCL3,CCL2,CDKN1A,E2F3,ICAM1,IER3,IL12B,IL2RA,IL6,IL8,MAP3K8,NFE2,NFKB2,NFKBIA,RELB,SOD2,TNFAIP3	ATF2,Ap1,CEBPA,CEBPB,ERK,ESR1,FOS,FOSL1,IL2,IRF1,JUN,NFKB1,NFKBIA,NFkB (complex),REL,RELA,STAT1,STAT3,TP53
SPI1	9.27	transcription regulator	Activated	2.282	7.54e-08	ACTB,BAX,CD68,CSF1,CSF3R,CTSS,FCER1G,HES1,IL12B,IL18,IL1B,IL1R2,IL7R,ISG15,MMP1,NCF4,NOS2,OSCAR,PTGS2,SPI1	Ap1,FOS,FOXO3,IL1B,IRF1,IRF8,JUN,JUND,MYC,NFKB1,NFKBIA,NFkB (complex),NR3C1,RELA,SPI1,STAT1,STAT3,TNF,TP53
SMARCA4	1.38	transcription regulator	Activated	3.266	1.07e-07	ABCA1,ABHD2,ADIPOQ,AGR2,AIM1,ANKRD32,ASNS,ATP6V1B1,BCL2A1,CCL2,CD44,CDKN1A,CDKN2B,CDKN2D,COTL1,CSF1,CTSH,CTSS,FFAR2,FMO2,HPGD,IFI16,IFIT1,IFITM1,IFITM3,IL6,IRF1,KRT15,MC5R,MFGE8,MMP1,MT1E,MT1H,MXD1,NFKB2,NRP2,PLAUR,RETN,S100A2,SKAP2,SLC11A1,SLC2A4,TACSTD2,TNFSF13,UBE2H	Ap1,CEBPB,EGR1,ESR1,FOXO3,Histone h3,IRF1,IRF8,IRF9,JUN,MYC,NFKB1,NFkB (complex),RELA,SMARCA4,SP1,STAT1,STAT2,STAT3,TP53
GFI1	-1.039	transcription regulator		-1.103	4.62e-07	CDKN1A,CSF1,CXCR4,ETS2,GATA3,GFI1B,IL6R,IL8,JAK3,NT5E,RASGRP1,SERPINA1
HMGB1	1.172	transcription regulator	Activated	2.722	5.28e-07	BAX,CCL2,CD40,CDKN1A,CXCL5,FASN,ICAM1,IL10,IL6,IL8,MMP9,PTGS2,RELB,SREBF1,TLR2,VCAM1	AGER,Ap1,CEBPB,FOS,HMGB1,IL1,JUN,NFKB1,NFKBIA,NFkB (complex),NR3C1,P38 MAPK,REL,RELA,SMAD3,STAT1,STAT3
JUNB	2.954	transcription regulator	Activated	3.45	6.11e-07	ACAT2,CD274,CD68,FOSL1,HES1,HMOX1,IL10,IL1RL1,ITGB3,JUNB,MMP1,MMP13,MMP9,PENK,PLAU,PLAUR,RELB,SERPINE1,SGK1,SNAI1,SST	Ap1,CEBPB,EP300,ESR1,FOS,JUN,JUNB,JUND,NFKB1,NFKBIA,NFkB (complex),RELA,SMAD3,SMAD4,SMAD7,STAT1,STAT3,TP53
FOS	-1.711	transcription regulator		1.685	1.28e-06	ACTG1,CCL2,CD14,CD44,CFLAR,CHGA,CSF3,CTSH,CXCL16,CYP2J2,EGR1,ENO1,EREG,FOSB,FOSL1,HAS2,HSP90B1,HTATIP2,ICAM1,IL12B,IL1RL1,IL6,IL8,KRT15,LDHA,LPL,MMP1,MMP13,MMP9,NQO1,OXTR,PENK,PLAU,PLAUR,PTGS2,RBP1,S100A8,SERPINE1,SLC19A1,SNAI1,SULF2,TGFBI,TUBB,TXN,VCAM1	ATF2,Ap1,CREB1,CREBBP,EP300,ESR1,ETS1,FOS,JUN,JUNB,JUND,NFkB (complex),STAT3,TP53
CREB1	1.255	transcription regulator	Activated	2.171	1.44e-06	AANAT,ADM,ADORA2A,ATF5,CD68,CHGA,CREM,CSRP2,CXCL2,CYP11A1,EGR1,FASN,HAS2,HMOX1,IL1B,IL2RA,IL6,MMP13,NOS1,NOS2,NR4A2,PDGFRA,PENK,PER1,PER2,PTGS2,REN,SLC19A1,SLC2A3,SST,TFRC,TXN,UPP1	ATF1,Ap1,CREB1,CREBBP,Creb,EP300,ESR1,JUN,NFKB1,NFKBIA,NFkB (complex),Nr1h,RELA,STAT1,STAT3,TP53
STAT6	1.275	transcription regulator		0.768	2.92e-06	ACSL1,CCL11,CCL5,CD40,CSN2,FCER1G,GATA3,IL10,IL1A,IL1RN,IL4R,IL6,IRF1,PTGS2,SPDEF,VCAM1	Ap1,IFNG,IL2,IL4,IRF1,JUN,NFKB1,NFKBIA,NFkB (complex),RELA,STAT1,STAT3,STAT6,TNF
SREBF1	-3.769	transcription regulator		-0.707	3.04e-06	ACACA,ACSL1,ADIPOQ,CDKN1A,DBI,FASN,GPAM,GPX3,HMOX1,INSIG1,LEP,LPIN1,LPL,PTGIR,RETN,SERPINE1,SREBF1,THRSP	AHR,Ap1,CEBPB,EP300,ESR1,FOXO1,HIF1A,Insulin,JUN,NCOA1,NFkB (complex),PPARA,PPARG,PPARGC1A,RXRA,SP1,SREBF1,estrogen receptor,fatty acid
PYCARD	3.231	transcription regulator	Activated	2.183	6.83e-06	CDKN1A,IL18,IL1B,IL8,LEP,PTGS2,RETN	CASP1,IL18,IL1B,JUN,NFKB1,NFKBIA,NFkB (complex),NLRP3,NR3C1,PYCARD,RELA,STAT3,TNF
ZFP36	1.75	transcription regulator	Inhibited	-2.433	6.83e-06	BIRC3,HIF1A,IL10,IL12B,IL1B,IL6,PTGS2	Ap1,CSF2,FOS,HMGB1,IL10,JUN,NFKB1,NFKBIA,NFkB (complex),RELA,SP1,STAT1,STAT3,STAT5a/b,TNF,TP53,Tnf (family),Vegf,ZFP36
NFE2L2	1.839	transcription regulator	Activated	2.334	7.15e-06	ABCG2,AHR,ATF4,CD36,CDKN1A,EPHX1,FTH1,HMOX1,IL10,IL1A,IL1B,IL1RN,IL6,MAFG,MST1R,NFE2L2,NOS2,NQO1,OAT,SOD1,SOD2,TXN,TXNRD1,UGDH,VCP	Creb,ELK1,EP300,FOSL1,HMGB1,HMOX1,HTT,IL1B,KEAP1,NFE2L2,NFKB1,NFKBIA,NFkB (complex),NR3C1,Pkc(s),RELA,SP1,TP53,iron
IRF5	1.001	transcription regulator		1.457	8.54e-06	BAX,CCL5,CDKN1A,CXCR4,IL12B,IL6,ISG15,PRDM1	IFN type 1,IRF1,IRF5,IRF8,JUN,NFKB1,NFKBIA,NFkB (complex),RELA,SPI1,STAT1,STAT2,STAT3,STAT5a/b,TNF
ETS1	1.546	transcription regulator		1.923	1.03e-05	CCL2,CDKN1A,CYP24A1,EGR1,ETS2,HMOX1,ICAM1,IL10,IL12B,IL2RA,INSIG1,ITGB3,JUNB,MGAT5,MMP1,MMP9,NQO1,PLAU,PTHLH,REN,SERPINE1,SPI1,SRGN	Ap1,CEBPB,CREB1,CREBBP,CSF2,EP300,ESR1,ETS1,FOS,FOXO1,FOXO3,HIF1A,IL10,JUN,MYC,NFkB (complex),SP1,STAT1,STAT3,STAT5a/b,TP53
JUND		transcription regulator		-0.442	1.36e-05	CCL5,HMOX1,IL10,IL6,MMP1,MMP13,MMP9,NOS2,NR4A1,PENK,PLAU,PLAUR,SST	ATF2,Ap1,CREB1,ESR1,FOS,JUN,JUNB,JUND,NFkB (complex),SMAD3,TP53
CREBBP	1.134	transcription regulator		1.89	1.75e-05	ADORA2A,CCND2,CDKN1A,CSF1,CYP24A1,EGR1,GFI1B,HAS2,IL2RA,IL6,IL8,IRF1,ISG15,LPL,MMP9,MPZ,NFE2L2,PTGS2,REN,SST,TLR2,VCAM1	Ap1,CEBPB,CREBBP,EP300,ESR1,FOS,FOXO1,HIF1A,Histone h3,JUN,JUND,NFKB1,NFKBIA,NFkB (complex),RELA,STAT1,STAT3,TP53
ATF4	-1.936	transcription regulator		-0.017	3.13e-05	ABCG2,ASNS,ATF4,ATF5,CCL2,CDKN1A,CSN2,GCH1,GDF15,LALBA,NR1H3,PENK,PPP1R15A,PRRX2,PSAT1,PSPH,PTGS2,PTX3,PYCR1,SLC3A2,SLC7A5,SST,TRIB3	ATF4,DDIT3
ATF3	2.104	transcription regulator		-0.044	5.12e-05	ADIPOQ,ASNS,BIRC3,CCL5,CDK1,CDKN1A,IL12B,IL6,MMP1,MMP13,PENK,PPP1R15A,SERPINE1,SLC11A1	ATF3,Ap1,FOXO3,IFNG,IL4,IRF1,JUN,MYC,NFKB1,NFKBIA,NFkB (complex),NR3C1,REL,RELA,STAT1,STAT3,STAT6,TP53
SP3	1.095	transcription regulator		-0.524	5.15e-05	ABCA1,ACSL1,ASNS,CBS,CDK5R1,CDKN1A,CDKN2C,CYP17A1,EGR1,EIF2AK2,EREG,GDF15,HAS2,IGF1,IGFBP3,IL10,IL1A,LPL,NOS1,PADI4,PKM,PTGS2,PTPN1,SGK1,SLC19A1,SLC2A3,SRC,TSPO	Ap1,ESR1,JUN,NFkB (complex),SP3
FOXO4	1	transcription regulator		1.818	6.29e-05	ACACA,BCL6,CCND2,CDKN1A,CDKN2B,FASN,HIF1A,IER3,MMP9,PSMD11,SERPINE1,SGK1,SOD2	AHR,ARNT,CTNNB1,EP300,FOXO4,HIF1A,TP53
ATF2	-1.067	transcription regulator		0.808	7.07e-05	ACTB,ASNS,BCKDHA,BCL2A1,IL6,MMP1,MMP13,NOS2,PDGFRA,PENK,PGLYRP2,PLAU,PTGS2,SST	ATF2,Ap1,CREBBP,ETS1,FOS,JUN,JUND,Jnk,NFKB1,NFKBIA,NFkB (complex),NR3C1,P38 MAPK,RELA,TNF,TP53
CTNNB1	1.122	transcription regulator	Activated	3.12	7.76e-05	ACTB,ACTR3,ADIPOQ,AES,AIM1,ARL4A,CCND2,CD44,CDK7,CDKN1A,CDKN2D,CSN2,CYP24A1,ECM1,EHD1,F13A1,FAM126A,FCER1G,FSTL3,FZD7,GPR137B,HAPLN1,IDO1,IFITM1,IL1B,IL8,LPL,MFGE8,MITF,MMP1,MMP15,MMP9,MPZ,MSX1,NOS2,NPTX1,NRP2,PCSK6,PFN1,PLAU,PLAUR,PTGS2,RBP4,RETN,SAA1,Saa3,SERPINA1,SERPINE1,SGK1,SLC1A5,SNAI1,STXBP1,SYK,TDGF1,TGM2,TOB2,VCAN	Ap1,CREB1,CREBBP,CTNNB1,EP300,ESR1,FOXO3,HDAC3,Histone h3,JUN,MYC,NFkB (complex),RELA,STAT3,TCF,TP53
KLF2		transcription regulator			8.12e-05	CD36,CD40,HIF1A,IL1B,IL6,PTGS2,SELL,SREBF1	KLF2,NFKB1,NFKBIA,NFkB (complex),RELA,STAT1,STAT3
HIF1A	2.356	transcription regulator	Activated	3.877	8.24e-05	ADAM17,ADIPOQ,ADM,CDKN1A,CTSD,CXCR4,EMC9,ENO1,EREG,GAPDH,HIF1A,HIST1H2AC,IGFBP3,IL6,IL8,KIAA1199,KRT19,LDHA,LEP,MANF,METTL23,MMP1,MMP9,MST1R,NOS2,NR4A1,NT5E,PLAC8,PLAUR,RAB20,SERPINE1,SLC29A1,SLC2A4,SRD5A1,TFRC,TLR2,TMPRSS6,VASP,VEGFC	AHR,ARNT,Ap1,CEBPB,CREBBP,CTNNB1,CYR61,EP300,ERK1/2,ESR1,FOXO1,HIF1A,JUN,NFKB1,NFKBIA,NFkB (complex),RELA,TNF,TP53
GPS2	1.011	transcription regulator		-1.342	9.99e-05	CCL20,IL8,NFKBIA,RETN,VCAM1	Ap1,Creb,ELK1,FOS,FOSL1,GPS2,HMGB1,JUN,JUND,Jnk,MAPK8,Mapk,NR3C1,RELA,TP53
MYC	1.405	transcription regulator		-0.869	0.000125	ACACA,ADM,AHCY,ARF1,ASNS,ATF4,BAX,BCL2A1,BCL6,CCND2,CD44,CD48,CDC25C,CDK1,CDK6,CDK7,CDKN1A,CDKN2B,CFLAR,CSRP2,CYCS,DUSP2,DUSP6,DUSP7,E2F2,E2F3,ECM1,EGLN1,EGR1,EIF4A1,EMP1,ENO1,FASN,FOSL1,FTH1,GAMT,GAPDH,HIF1A,HMOX1,IER3,IFIT1,IL10,IL12B,IL1RAP,IL8,IRF9,ITGAL,LDHA,LEP,LIMS1,MAT2A,MT1E,MTHFR,NFKBIA,OAS1,PKM,PLAU,PLAUR,PPP1R15A,PROM1,REN,SDCBP,SLC11A1,SOD2,TFRC,TSPO	Ap1,CEBPB,EGR1,EP300,ESR1,F2,FOS,FOXO1,FOXO3,HIF1A,JUN,JUND,MYC,NFKB1,NFkB (complex),RELA,SMAD3,SP1,STAT1,STAT3,TP53
ETS2	3.076	transcription regulator		1.48	0.000128	CDKN1A,CSF3,HMOX1,ICAM1,IL12B,IL2RA,MGAT5,MMP13,MMP9,PCSK6,PTHLH	ATF1,Ap1,CEBPB,CREB1,CREBBP,Creb,ERK1/2,ETS2,NFKB1,NFkB (complex),RELA,TP53
IRF8	-1.198	transcription regulator	Activated	2.051	0.000167	BAX,BCL6,CD14,EGR1,IDO1,IFI6,IL12B,IL18,IL1B,ISG15,MMP9,NOS2,TYROBP	Ap1,IFNG,IL10,IRF1,IRF8,IRF9,JUN,NFKB1,NFkB (complex),RELA,SPI1,STAT,STAT1,STAT2,STAT3,STAT5a/b,TP53
NEUROG1	1	transcription regulator	Inhibited	-2.138	0.000172	CCND2,F2RL2,FAM65B,GFPT2,HAS2,IL6,ITGB3,KIAA1199,LCP1,LRRN3,MMP9,NOG,PPIC,TACR1	CREB1,CREBBP,EP300,JUN,NEUROG1,NFkB (complex),STAT3
SMAD7	-1.259	transcription regulator		-1.307	0.000224	CCL2,CDKN1A,CFLAR,FSTL3,HMOX1,ICAM1,IL1B,MMP1,NFKBIA,NOS2,SERPINE1,SLC5A5,TPM3	Ap1,CEBPB,DAXX,EP300,FOS,HMGB1,JUN,NFKB1,NFKBIA,NFkB (complex),NR3C1,P38 MAPK,PI3K (complex),RELA,SMAD1,SMAD3,SMAD4,SMAD7,SP1,STAT1,STAT3
CBL	1.571	transcription regulator			0.000249	CFLAR,CFTR,CSF2RB,JAK2,LEP,LYN,PDGFRA,PXN	AKT1,CBL,ESR1,FOXO1,NR3C1,RELA,SP1
PPARGC1A	-2.522	transcription regulator		0.357	0.000275	ACACA,ACADVL,ADIPOQ,BAX,CDKN1A,CYCS,CYP2B6,FASN,IL1RN,LDHA,LPIN1,PRDX5,RBP4,SLC2A4,SOD1,SOD2,SREBF1,UCP2	EP300,HIF1A,Insulin,NFkB (complex),PPARA,PPARG,PPARGC1A,RARA,RELA,RXRA,SP1,SREBF1,THRB,fatty acid
STAT4		transcription regulator		1.502	0.000289	ATF4,C10orf54,CCL2,FCER1G,FZD7,HES6,IER3,IL18R1,IL18RAP,IL2RA,IRF1,ISG15,ISG20,LPIN1,MAP3K8,MBOAT2,MT1E,MTHFS,PER1,PKP2,PLAC8,RAMP1,RASL12,RGS16,RNF130,RRAD,SERPINE1,SH3BP4,SLC2A3,SMPDL3A,SOCS3	Ap1,CREBBP,IL12 (complex),IL4,JUN,NFkB (complex),STAT1,STAT3,STAT4,STAT6
NPM1	1.268	transcription regulator		-0.83	0.00029	CCL2,CCL4,CSF1,CXCL2,IL6,SOD2	FOXO3,JUN,MYC,NFKB1,NFKBIA,NFkB (complex),NPM1,RELA,STAT1,STAT3,TP53
SMAD3	1.076	transcription regulator		0.208	0.000293	CDKN1A,CDKN2B,EGR1,EREG,FSTL3,GZMB,HAS2,HMOX1,IL1B,IL6,JUNB,MBOAT2,MMP1,MMP13,MMP9,MSTN,NET1,NOS2,PTHLH,SERPINE1,SLC5A5,SNAI1,TPM3	Ap1,CEBPB,DAXX,FOS,HIF1A,JUN,NFKB1,NFkB (complex),NR3C1,P38 MAPK,RELA,SMAD1,SMAD3,SMAD4,SMAD7,SP1,STAT1,TGFB1,Tgf beta
IRF2	1.295	transcription regulator		-0.781	0.000319	CDKN1A,CFTR,EIF2AK2,IL12B,IL1B,IL6,ISG15,OAS1,SOCS1,VCAM1	IRF1,IRF2,IRF8,Ifn,NFKB1,NFkB (complex),RELA,SMARCA4,SPI1,STAT1,STAT2,STAT3
FOXO1	-1.345	transcription regulator	Activated	3.178	0.000345	ADIPOQ,BAX,BCL2A1,BIRC3,CCL4,CD40,CDKN1A,CDKN2B,CFLAR,GPD1,IER3,IGF1,IL18,IL6,IL8,MMP1,PPP1R15A,SELL,SERPINE1,SESN3,SGK1,SOD2,VCAM1	CEBPB,CREBBP,EGF,EP300,ESR1,FOXO1,IL6,IRF3,IRF7,NFkB (complex),NR3C1,PPARA,PPARG,PPARGC1A,RELA,RXRA,SMAD3,SREBF1,STAT3,TP53,fatty acid
KLF4	1.113	transcription regulator		1.746	0.000392	BAX,CD14,CDKN1A,CDKN2B,IFITM3,IL10,IL6,KRT19,NOS2,PLAUR,SERPINB2,SOCS1,SOD2	Ap1,CEBPB,EGR1,EP300,ESR1,FOXO1,HIF1A,Histone h3,KLF4,NFkB (complex),SMAD3,SMAD4,SMAD7,SP1,TP53
SIRT1	-1.204	transcription regulator		-1.824	0.000454	ADAMTS5,ADIPOQ,BIRC3,CCND2,CDKN1A,CFLAR,HMOX1,ICAM1,IGF1,IL6,MMP1,NELL2,PER1,SCNN1A,THBD	AR,Ap1,CEBPA,CEBPB,Creb,EP300,ESR1,FOXO1,HIF1A,Histone h3,IGF1,IRF3,JUN,NFKB1,NFKBIA,NFkB (complex),PPARG,RELA,SIRT1,TNF,TP53
IRF9	2.013	transcription regulator			0.000578	GBP1,IFIT3,IFITM1,IL8,ISG15,SOCS1	IRF1,IRF8,IRF9,NFkB (complex),STAT,STAT1,STAT2,STAT3
ATF1	1.016	transcription regulator			0.000629	EGR1,FOSL1,HMOX1,NOS2,PTGS2,REN,SOD2,SST	ATF1,Ap1,CREB1,CREBBP,Creb,EP300,HMGB1,HMOX1,JUN,NFkB (complex),Nr1h,RELA,Rxr,SP1,SREBF1,STAT3
HTT	1.169	transcription regulator			0.000711	ACAT2,ADORA2A,CCL5,CDKN1A,CTSD,DUSP6,ECI1,EGR1,FOSL1,GAPDH,GSS,HOXB9,LDHA,MT1E,NODAL,NOS2,PC,PENK,PFN1,PLAUR,PPP1R1B,SIRPA,SNN,SOD1,SOD2,TFRC,THRB,TNFSF13	ATF1,Ap1,CREB1,CREBBP,Creb,EP300,FOS,FOXO1,FOXO3,HMGB1,HTT,JUN,JUND,MAPK8,MYC,NCOA1,NFkB (complex),NR3C1,PPARA,PPARG,PPARGC1A,RXRA,STAT3,TP53
TSC22D1		transcription regulator			0.000741	IL1B,IL6,IL8,SERPINE1	Ap1,CEBPB,EP300,FOXO3,JUN,MYC,NFKB1,NFkB (complex),SMAD3,SMAD4,SMAD7,STAT1,STAT3,TP53,TSC22D1
SNW1	-1.192	transcription regulator			0.000741	CDKN1A,MMP9,PLAU,SERPINE1	NFKB1,NFKBIA,NFkB (complex),RELA,SNW1,STAT1,STAT3
EGR1	-2.379	transcription regulator		1.605	0.000883	BAX,CD44,CDK5R1,CDKN1A,CHGA,EGR1,GDF15,ICAM1,IL1B,IL8,PLAU,PTGS2,PTPN1,SERPINE1,SGK1,SNAI1,SOD1,SOD2,VCAM1	Ap1,CEBPB,CREBBP,EGR1,ERK1/2,ESR1,FOS,FOXO1,JUN,JUND,NFKB1,NFKBIA,NFkB (complex),NR3C1,REL,RELA,SP1,TP53,VEGFA
TCF3	-1.035	transcription regulator		1.53	0.000891	ADIPOQ,CCND2,CDK6,CDKN1A,CDKN2B,CDKN2C,CYP11A1,CYP27B1,DTX1,ETS2,GATA3,GFI1B,GPAM,IL1B,IL2RA,PLCG2,RASSF4,RGS16,SOCS1,SOCS3	Ap1,CEBPB,EP300,ESR1,FOXO1,HDAC1,HIF1A,Histone h3,Histone h4,ID3,IFI16,NFkB (complex),TCF3
NFKB2	2.837	transcription regulator		0.725	0.000945	CCL19,CCL20,CFLAR,CXCL13,IL8,MMP9,ORAI1,PTGS2	Ap1,IL10,NFKB1,NFKB2,NFKBIA,NFkB (complex),NR3C1,REL,RELA,RELB,STAT1,STAT3,STAT5a/b,TNFRSF1A
KEAP1	1.2	transcription regulator		-1.409	0.00104	AHR,HMOX1,IL6,MST1R,NFE2L2,NQO1	15-deoxy-delta-12,14 -PGJ 2,KEAP1,NFE2L2,NFKB1,NFKBIA,NFkB (complex),NR3C1,STAT3
PKNOX1	1.228	transcription regulator		-0.068	0.00106	CCL2,PLAU,PTPN6,REN,SLC2A4,SST,UGT2B17
PBX1	-1.035	transcription regulator			0.00106	CDKN1A,CDKN2B,PF4,PLAU,REN,SST,VCP	PBX1,PKNOX1
IRF4	2.219	transcription regulator		0.137	0.00107	ATF4,CD68,CDK1,CXCR4,DBI,GATA3,GBP1,IL10,IL1B,ISG15,ITGAL,PLAUR,PRDM1,PSMA1,UBE2H	Ap1,CREBBP,IL12 (complex),IL4,IRF4,IRF5,IRF8,JUN,NFKB1,NFKBIA,NFkB (complex),RELA,STAT1,STAT3,STAT4,STAT6,TNF
TEAD4	2.964	transcription regulator			0.00111	ELF5,GATA3,JUNB,MYH4,NOTCH2,SLC2A3,SLC2A4,SMAD1,TEAD4
STAT5B	-1.003	transcription regulator		0.363	0.00118	CDKN1A,CSN2,CYP2B6,IGF1,IL2RA,IRF1,PIM1,SLC34A2,SOCS3,TLR2	Ap1,EGFR,EGR1,ESR1,NFKB1,NFKBIA,NFkB (complex),NR3C1,PRL,REL,RELA,SMAD3,STAT,STAT1,STAT3,STAT5A,STAT5B,STAT5a/b
RELB	2.283	transcription regulator		1.552	0.00138	CCL19,CD40,IL6,IL8,NFKB2,NFKBIA,PRDM1,PTGS2	Ap1,CEBPB,NFKB1,NFKBIA,NFkB (complex),NR3C1,REL,RELA,RELB,STAT1,STAT3
SP100		transcription regulator			0.00144	CDKN1A,MMP1,PLAU	CREB1,CREBBP,EP300,ETS1,SP100,TP53
SMAD4	1.126	transcription regulator	Activated	2.263	0.00167	CDKN1A,CDKN2B,COCH,CSF1,FSTL3,HMOX1,ICAM1,IER3,IL10,IL1B,MMP1,MMP13,NFKBIA,PTK2B,SERPINE1,SGK1,TPM3	Ap1,CEBPB,Creb,EP300,JUN,NFE2L2,NFKB1,NFKBIA,NFkB (complex),RELA,Ras,SMAD3,SMAD4,SMAD7,SP1,SPP1,STAT1,STAT3,TP53,nitric oxide
STAT5A	1.034	transcription regulator		-0.265	0.00181	BCL6,CCND2,CDC25C,CDKN1A,CSN2,CYP27B1,FCER1G,IL2RA,IRF1,SLC34A2,SOCS3,SREBF1	AHR,Ap1,EP300,ESR1,JUN,MYC,NFKB1,NFKBIA,NFkB (complex),PRL,RELA,SP1,STAT,STAT1,STAT3,STAT5A,STAT5B,STAT5a/b,TP53,estrogen receptor
TP63	1.217	transcription regulator	Activated	2.009	0.00184	ADM,BAX,CCND2,CDC25C,CDK1,CDK6,CDKN1A,CDKN2B,FASN,IGFBP3,IL1B,IL1RAP,ITGA2,KRT10,LYN,MMP13,PLAU,PTHLH,RAC2,S100A7,S100A8,SERPINB2,SNAI1,SPRR3	FOXO3,HDAC1,Histone h4,JUN,MYC,NFkB (complex),STAT3,TP53,TP63
HDAC1	1.451	transcription regulator		-1.673	0.00197	ADIPOQ,CCL5,CCND2,CD44,CDC25C,CDKN1A,E2F2,HES1,IL10,IL6,IL8,MT1E,MYH4,PAX8,PREX1,PTGS2,PTPN6,SREBF1	Ap1,CEBPB,EGR1,EP300,ESR1,FOXO1,HDAC1,HDAC2,HIF1A,Histone h3,NFKB1,NFKBIA,NFkB (complex),NR3C1,REL,RELA,SP1,TP53
GFI1B	45.397	transcription regulator		-0.927	0.00202	CDKN1A,GATA3,SOCS1,SOCS3
IRF3	1.161	transcription regulator		0.825	0.00207	BIRC3,CCL19,CCL5,IFIT1,IL6,IL8,ISG15,JUNB,TNFAIP3	CREB1,CREBBP,EP300,IL1B,IRF3,IRF7,JUN,NFKB1,NFKBIA,NFkB (complex),NR3C1,RELA,STAT1,STAT3,TNF
HDAC3	-1.244	transcription regulator		-1.4	0.00207	CDKN1A,CSN2,ICAM1,IL8,LGALS9,NFKBIA,PTGS2,RELB,SERPINE1	Akt,FOS,FOXO1,FOXO3,HDAC3,HIF1A,HMGB1,JUN,JUND,MAPK8,NFKB1,NFKBIA,NFkB (complex),NR3C1,REL,RELA,SMAD3,SMAD4,TGFB1,TP53
SPDEF	3.421	transcription regulator			0.0024	BIRC3,CD40,IL8,PLAU,PLAUR,PTPRF,VASP	CREBBP,CTNNB1,HDAC3,SMAD4,SPDEF,TCF,TP53
CEBPD		transcription regulator	Activated	2.367	0.00248	BCL2A1,CCL20,CD14,IKBKE,IL6,MMP13,NOS2,PDGFRA,PTGS2,TNFAIP6,VEGFC	Ap1,CEBPB,CEBPD,ESR1,IL6,NFKBIA,NFkB (complex),NR3C1,PTGS2,STAT3,TP53
BCL6	2.441	transcription regulator	Inhibited	-2.393	0.00339	BCL2A1,BCL6,CCL2,CCND2,CDKN1A,DNAJB11,IL18,NOS2,PRDM1,SOCS3	Ap1,BCL6,EP300,FOS,JUN,MYC,NFkB (complex),RELA,SP1,STAT3,TP53,prostaglandin E2
DDIT3	-1.251	transcription regulator		-0.342	0.00365	ATF5,AVIL,CA6,CSN2,PPP1R15A,SLC5A5,SOD2,TRIB3
SMAD1	1.91	transcription regulator	Activated	2.596	0.00365	ALPL,CDKN1A,CDKN2B,COCH,CSF1,CXCL2,IRF1,SMAD1
EPAS1	1.576	transcription regulator		-0.056	0.00392	ABCG2,ADM,BIRC3,CXCL2,DUSP7,ENO1,HIST1H2AC,IGFBP3,IL6,KIAA1199,MANF,NFIL3,SERPINE1,SLC29A1,SLC2A4,SOD1,SOD2,TMPRSS6,WISP2	Ap1,EPAS1,ESR1,Histone h3,NFkB (complex),SMAD3,STAT3,sphingosine-1-phosphate
HSF1	-1.243	transcription regulator		-0.374	0.00402	BAG3,BAX,CFLAR,CSF3,CSRP2,FASN,HNRNPA3,HSPB2,ICAM1,IL1B,IL6,IL7R,MAT2A,MSH4,PROM2,RRAD,TMPRSS3,TRAF3,VCAM1,WNT3,XAF1	Ap1,CEBPB,ERK1/2,FOS,HMGB1,HSF1,JUN,JUND,NFKB1,NFKBIA,NFkB (complex),NR3C1,REL,RELA,SP1,TNF,TP53
GTF2B	1.151	transcription regulator			0.00419	ASNS,BCL2A1,CCND2,CYP24A1,GAPDH,IGF1
DAXX	1.22	transcription regulator		-0.689	0.0043	CDKN1A,CYP11A1,MMP1,SERPINE1	Ap1,DAXX,FOS,FOXO3,HMGB1,JUN,JUND,Jnk,MAPK8,MYC,NFkB (complex),NR3C1,RELA,STAT3,TP53
PBX2		transcription regulator			0.0043	CCL2,PF4,PLAU,UGT2B17
GLI1	1.341	transcription regulator	Activated	2.636	0.00434	CCND2,CDKN1A,GMFG,IGF1,IL1R2,IL2RA,INSIG1,MMP9,PDGFRA,PIM1,PTHLH,S100A7,SOX5	Ap1,GLI1,NFKBIA,NFkB (complex),STAT3,arsenic trioxide
NUPR1	-1.637	transcription regulator	Activated	3.101	0.00436	ACAD10,ACTR3B,ADM,ADRB2,ANKRD32,ARHGEF26,B3GNT5,CCNF,CD68,CDC25C,CXCL5,CXCR4,EGLN1,EREG,ETV1,FAM115C,FUCA1,GCH1,GDF15,HCN1,IL6R,IL8,IP6K2,LHFPL2,LMNB1,MAFG,MAT2A,MGME1,MX2,MXD1,NAAA,NFIL3,PHTF1,PIM1,PPP1R15A,RAB20,RBMS1,RCL1,RELB,RILPL2,RNF122,SAMD4A,SAMHD1,SERPINE1,SGK223,SH2D5,SLC16A6,SPTSSA,TDRKH,TMEM158,TNIP1,TRIB1,TRIB3,UPP1,ZFAND2A
EP300		transcription regulator	Activated	2.776	0.00468	ADIPOQ,BAX,CDKN1A,CDKN2B,CFLAR,CYP11A1,EGR1,FTH1,HMOX1,IL6,IL8,LEP,MMP1,NOS2,NR4A1,PTGS2,REN,TLR2	AHR,AR,ARNT,ATF2,Ap1,CEBPA,CEBPB,CTNNB1,EP300,ESR1,FOXO1,FOXO4,HIF1A,IRF3,JUN,NFKB1,NFKBIA,NFkB (complex),PPARG,RELA,SP1,STAT1,STAT3,TP53,estrogen receptor
ID3	1.456	transcription regulator		-0.744	0.00472	ADIPOQ,CDKN1A,IFI16,IL6,IL8	ADIPOQ,CEBPB,EP300,ESR1,ID3,IFI16,IL6,NFKB1,NFkB (complex),NR3C1,PPARA,RELA,STAT3,TCF3,TP53
IRF7		transcription regulator			0.00472	ATF4,CCL19,CCL5,IFIT1,ISG15	CREBBP,IFN Beta,IFNA1/IFNA13,IRF1,IRF3,IRF7,NFkB (complex),RELA,STAT1,STAT2,STAT3
NKX3-1	-1.207	transcription regulator			0.00474	CX3CR1,CXCL13,FGF23,MMP9,PF4,PIM1,PTPRC,RAMP1,SDC4,SMAD1,SOAT1
NCOA1	-1.331	transcription regulator		1.165	0.00484	ABCA1,ADIPOQ,CDKN1A,CYP2B6,HAS2,IL6,LEP,NFKBIA	Ap1,CEBPB,CREBBP,EP300,ESR1,FOS,FOXO1,HDAC1,HIF1A,Histone h4,JUN,NCOA1,NFkB (complex),NR3C1,PPARA,PPARG,RARA,RELA,RXRA,SIRT1,SREBF1,THRB,aldosterone
RCAN1		transcription regulator			0.00529	IL1B,IL6,SOD1	CREBBP,Creb,EP300,HMGB1,HSF1,NFkB (complex),RCAN1,SOD1,TP53
BRCA2	-1.249	transcription regulator			0.00529	BAX,CDKN1A,SERPINE1
NEO1	-1.149	transcription regulator			0.00529	CXCL2,IL1B,IL6	IL1B,JUN,NEO1,NFKB1,NFKBIA,NFkB (complex),NR3C1,RELA,TNF
USF1	1.214	transcription regulator		0.447	0.00577	ABCA1,BAX,CBS,CTSS,FASN,GPAM,MT1E,PTGS2,REN,SLC19A1,UCP2
HDAC2	1.154	transcription regulator		-0.64	0.00577	CDKN1A,CYP27B1,IGF1,IL12B,IL1A,IL6,IL8,MMP9,PAX8,PREX1,PTGS2	AHR,Ap1,CEBPB,EP300,ESR1,FOXO1,FOXO3,HDAC1,HDAC2,HIF1A,Histone h3,Histone h4,JUN,MYC,NFkB (complex),STAT1,STAT3,TP53,vorinostat
ARNT	1.258	transcription regulator	Activated	2.236	0.00632	AHR,CTSD,ENO1,HIF1A,LEP,NQO1,SERPINE1,TFRC	AHR,ARNT,Ap1,CTNNB1,EP300,ESR1,FOXO4,HIF1A,JUN,NFkB (complex),SP1,TP53,estrogen receptor
RUNX1	1.001	transcription regulator		0.239	0.00658	CD53,CDKN1A,CSF1,GPAM,GZMB,ITGAL,MMP13,PF4,SOX5,UPP1
NFYA	-1.184	transcription regulator		0	0.00658	CBS,CDKN1A,EPHX1,FTH1,GPAM,IGF1,LPIN1,PADI4,PKM,THRSP
PIAS2	1.188	transcription regulator		1.886	0.00783	CDKN1A,CDKN2B,ITGA2,SLC11A1	AR,Ap1,CEBPB,DAXX,EP300,ESR1,FOXO1,HIF1A,JUN,MYC,NFkB (complex),NR3C1,PIAS2,SMAD1,SMAD3,SMAD4,SP1,TP53
IFI16	2.072	transcription regulator			0.00783	BAX,CDKN1A,E2F2,IFI16	FOXO3,ID3,IFI16,JUN,MYC,NFkB (complex),STAT3,TCF3,TP53
ELK3	1.555	transcription regulator			0.00783	EGR1,HMOX1,NOS2,SERPINE1
NOTCH1	-1.311	transcription regulator		-0.091	0.00824	CDKN1A,FOSB,FOSL1,GATA3,HES1,IL10,IL6,IL8,MMP1,PTGS2,REN,SERPINE1,SLC5A5,WNT3	Akt,Ap1,ETS1,FOS,FOXO1,FOXO3,HMGB1,JUN,JUND,MAPK1,MAPK3,MAPK8,NFKB1,NFKBIA,NFkB (complex),NOTCH1,NR3C1,REL,RELA,TP53
ELK1	1	transcription regulator		1.521	0.00858	CDKN1A,EGR1,FOSL1,FUT4,JUNB,MMP9,PTGS2	Ap1,CREBBP,ELK1,EP300,ERK,ETS1,FOS,FOSL1,HDAC2,JUN,MAPK3,NFKB1,NFKBIA,NFkB (complex),RELA,TCF,TNF,TP53
SUPT16H	1.126	transcription regulator			0.00858	CDKN1A,CPNE6,EGR1,HIST1H2AC,IFITM1,PLAU,TNNI2
FOXO3	1.033	transcription regulator	Activated	2.255	0.00992	CCND2,CDKN1A,CDKN2B,CFLAR,IER3,IGF1,IL6,IL8,MMP9,NOS2,PLAU,PPP1R15A,PRDX5,SGK1,SOD2,UCP2	AR,CEBPB,CREB1,CREBBP,EP300,ESR1,FOXO1,FOXO3,HDAC2,IL6,IRF3,JUN,NFKB1,NFKBIA,NFkB (complex),NR3C1,PPARG,RELA,STAT1,STAT3,TP53
PPRC1	1.33	transcription regulator		1.605	0.0102	ALOX5AP,ATF4,CCL20,GDF15,IL1A,IL8,OSCAR,PTGS2
MED1	1.144	transcription regulator		-0.391	0.0102	ADIPOQ,BAX,CCND2,CDKN1A,HAS2,IGF1,IGFBP3,NFKBIA
ZBTB17	1.166	transcription regulator		0	0.0108	CDKN1A,CDKN2B,EGR1,IER3,LRRN3
CLOCK	1.263	transcription regulator			0.0108	ATF4,DBP,PER1,PER2,THBD
MUC1	1.006	transcription regulator		0.739	0.0112	HIF1A,IL6,IL8,MMP13,MT1H,NFKBIA,SNAI1
NCOR2	1.109	transcription regulator			0.0116	ADIPOQ,CDKN1A,IGF1,LPL,OSM,PTGS2
EGR3	-1.734	transcription regulator			0.0121	IL2RA,SOCS1,SOCS3
TRIM24	-1.34	transcription regulator			0.0121	IFNGR1,JAK2,SERPINE1
NCOA6	-1.21	transcription regulator			0.0121	BTC,SERPINE1,SST
ASH1L	-1.109	transcription regulator			0.0128	IL6,TNFAIP3
TARDBP	-1.012	transcription regulator			0.0128	CFTR,TBC1D1
BCL10	1.424	transcription regulator			0.0128	IL8,TNFAIP3
HES6	-112.649	transcription regulator			0.0128	CDKN1A,MMP1
ELF1	1.201	transcription regulator			0.0128	FCER1G,IL2RA,PF4,SPI1
GATA1	1	transcription regulator			0.0143	ALOX5AP,EGR1,GATA3,GFI1B,IL1RL1,IL6R,IL6ST,IL7R,MITF,NFE2,NFIL3,PF4,PIM1,SRC,TFRC,TGM2
SREBF2	-1.461	transcription regulator			0.0153	ABCA1,CDKN1A,DBI,FASN,INSIG1,SREBF1
BACH1	1.457	transcription regulator			0.0153	CXCR4,FTH1,HMOX1,MMP1,NQO1
NFYB	1.072	transcription regulator			0.0157	CBS,CDC25C,FTH1,IGF1,LPIN1,SIRPA,SNAI1,THRSP
MITF	2.396	transcription regulator		1.285	0.0171	ACSL1,BEST1,CAPN3,CDK5R1,CTSK,GZMB,HIF1A,HPGD,IL6R,INPP4B,MICAL1,MITF,OSCAR,RHOQ,SEMA6A,SOX13,STXBP1,TPH1
HOXA9	-2.169	transcription regulator			0.0192	ARF1,CALB1,CCL2,CD36,CDK7,CREM,ETS2,IGF1,IL7R,IRX3,JUNB,LYN,LYZ,MAFG,PIM1,PTPRC,S100A8,SDC4,SDCBP
SMAD5	-1.043	transcription regulator		1.067	0.0195	ALPL,COCH,CSF1,SERPINE1
EGR2		transcription regulator	Activated	2.213	0.0198	EGR1,IL10,IL7R,MPZ,SOCS1,SOCS3
VDR	-1.605	transcription regulator		0.246	0.0208	ADIPOQ,CDKN1A,CYP24A1,CYP27B1,CYP2B6,FGF23,ICAM1,IER3,RELB,REN,THBD,UCP2
LITAF	1.977	transcription regulator			0.0222	CCL5,IL10,IL1A
MLX		transcription regulator			0.0222	ACACA,ARRDC4,THRSP
HOXB7	1.125	transcription regulator			0.0222	IL8,MMP9,REN
YY1	1.065	transcription regulator		-0.314	0.0269	CDKN1A,CDKN2C,CFTR,CSN2,CXCR4,CYP24A1,HAS2,HMOX1,MAT2A,MYH4,SLC23A2,SRSF5
ERG	1.343	transcription regulator		0.152	0.0276	BIRC3,CXCR4,ICAM1,MMP1,PIM1
BTG2	-1.03	transcription regulator			0.028	HMOX1,NQO1,SOD1,SOD2
FOXP3	1	transcription regulator		-0.849	0.0314	CDKN1A,IL10,IL2RA,IL6,MMP9,TNFAIP3
CREM	4.182	transcription regulator			0.0316	AANAT,ADORA3,ADRB2,CCND2,CREM,NOS1,NOS2,REN,SST
NFKBIB	1.66	transcription regulator		0.391	0.0327	BCL2A1,CFLAR,IL1B,IL6,NOS2,PLAU,RYR1
KLF15	-2.177	transcription regulator		0.085	0.0327	ACADVL,CD36,CMKLR1,DGAT2,EHHADH,GPAM,SLC2A4
MYBBP1A	1.183	transcription regulator			0.0355	MMP13,SLC2A4
KHDRBS1	1.17	transcription regulator			0.0355	CD44,LEP
TADA3	-1.037	transcription regulator			0.0355	CDKN1A,CTSD
GTF3A	1.14	transcription regulator			0.0355	MMP9,PIM1
TAF4B	-1.177	transcription regulator			0.0355	IRF1,TNFAIP3
DEK	-1.034	transcription regulator			0.0355	CSF3R,NFKBIA
KLF1	1.606	transcription regulator			0.0356	CD44,CDKN1A,CDKN2C,ICAM4,IL12B
MAF		transcription regulator			0.0356	CRYBA4,IL10,IL12B,NQO1,TXN
GABPA	1.174	transcription regulator			0.0356	HMOX1,OXTR,SOD1,SPI1,SRSF5
ASCL1	11.125	transcription regulator			0.0356	CDK5R1,CDKN1A,PCSK6
HOXB5		transcription regulator			0.0356	MMP1,PLAU,PLAUR
PLAGL1	-1.473	transcription regulator			0.0356	CDKN1A,LDHA,SLC2A4
SP7	-1.384	transcription regulator			0.0356	ALPL,IL6,MMP13
CITED2	-1.164	transcription regulator			0.0356	MMP1,MMP13,NODAL
RBCK1	1.115	transcription regulator			0.0356	ICAM1,TNFAIP3,VCAM1
NAB2	-1.473	transcription regulator	Inhibited	-2	0.0383	ALOX5AP,CDKN1A,PLAU,RRAD
IKZF1	-1.189	transcription regulator			0.0385	ADAM19,DTX1,HES1,IGF1,SPI1,VIPR1
SNAI1	2.648	transcription regulator		0.816	0.039	ADIPOQ,HPGD,IL8,ITGA2,MMP9,SNAI1,THBD
DTX1	-3.797	transcription regulator		0.447	0.0448	DUSP6,EGR1,NRIP3,SNAI1,STYXL1
PPARGC1B	1.113	transcription regulator		-0.293	0.0448	ABCA1,ACACA,ACADVL,ENO1,FASN
TWIST2	1.472	transcription regulator		-0.492	0.0448	CD44,CDKN1A,IL1B,MMP9,SNAI1
PCGF2	-1.209	transcription regulator		-0.655	0.0448	CCND2,CDK6,CDK7,HES1,HOXB9
PAX3	-2.414	transcription regulator			0.045	ASNS,CDH3,CDKN1A,CRY1,DUSP2,GLDC,HNRNPA3,HTR6,IL6,IL6R,IL7R,MITF,MKNK1,MMP9,NFKB2,PTHLH,RARRES2,SLA,SREBF1,SRGN,ST8SIA2,TYRO3,VCAN
ETV5	1.191	transcription regulator			0.0461	ALCAM,BAX,FXYD5,ICAM1,KRT19,KRT80,PKP2
NFATC2	1.063	transcription regulator		1.908	0.0777	CDKN1A,CFLAR,IL2RA,IL6,LDHA,PTGS2,PTPN1,SLC3A2,SOCS2
XBP1	1.364	transcription regulator	Activated	2.56	0.0876	ABCA12,CALR,CREB3L1,CXCL2,DNAJB11,FKBP11,HMOX1,HSP90B1,ICAM1,IL6,IL8,NOS2,PDIA3,PDIA4,PDIA6,PTHLH,SDF2L1,SEC24D,SOD1,SREBF1,TXN,VCAM1
ELF3	1.803	transcription regulator		1.941	0.0981	IL6,LYZ,MMP13,NOS2
KLF6		transcription regulator		1.915	0.183	CDKN1A,NOS2,NR4A1,PLAU
RB1	-1.053	transcription regulator		-1.866	0.201	BAX,CDC25C,CDK1,CDKN1A,CSN2,E2F3,H1F0,IGF1,KRT10,MECR,NFKB2,ROBO3
USF2	-1.275	transcription regulator		1.96	0.217	ABCA1,CFTR,HMOX1,LGALS3BP,REN,UCP2
FOXA1	-1.13	transcription regulator	Inhibited	-2.016	0.233	ALDH6A1,AQP3,EFHD1,LYN,S100A2,SLPI,SOD1,SPDEF,UGT2B17
YBX1	1.574	transcription regulator		1.948	0.258	CDK6,CDKN1A,MKNK1,SNAI1
PAX7	1	transcription regulator	Activated	2.236	0.373	ABCA1,AHR,CNTFR,CXCR4,GCH1,MARCKS,NQO1
E2F3	5.736	transcription regulator		1.89	1	CDK1,CDKN1A,E2F3,IGF1,LEP
CD40	6.264	transmembrane receptor	Activated	3.496	2.62e-14	A4GALT,BCL2A1,BIRC3,CCL2,CCL4,CCL5,CD40,CD80,CFLAR,CSF1,CSF3,DUSP6,ICAM1,IL10,IL12B,IL1B,IL2RA,IL6,IL8,IRF1,ITGAL,NEFH,NFKBIA,NOS2,PIM1,PTGER2,PTGS2,SERPINE1,THBD,TNFAIP3,VCAM1	Ap1,CD40,CD40LG,EGR1,IL1B,JUN,NFKB1,NFKBIA,NFkB (complex),NR3C1,REL,RELA,STAT1,STAT3,STAT6,TNF
TLR4	1.474	transmembrane receptor	Activated	4.86	6.72e-14	ADM,CCL2,CCL4,CCL5,CD40,CD80,CDK6,CXCL2,CXCR2,CYP27B1,DUSP2,EREG,ICAM1,IL10,IL12B,IL18,IL1A,IL1B,IL2RA,IL6,IL8,IRF1,MMP1,MMP9,MX1,NFKBIA,NOS2,PRDM1,PTGS2,SOCS1,SOCS3,TLR2,TREM1,VCAM1	Ap1,IL10,JUN,NFKB1,NFKBIA,NFkB (complex),REL,RELA,STAT1,STAT3,STAT5a/b,TLR4,TNF,lipopolysaccharide
TNFRSF1A	1.704	transmembrane receptor	Activated	3.617	3.58e-13	BIRC3,CCL19,CCL2,CCL5,CD68,CDKN1A,CSN2,CXCL13,CXCL2,ICAM1,IGF1,IL1A,IL1B,IL6,IL8,MMP9,NFE2L2,NOS2,NQO1,SERPINE1,SOCS3,SOD2,TNFRSF1A,VCAM1	Ap1,HMGB1,JUN,NFKB1,NFKBIA,NFkB (complex),NR3C1,PRKCD,REL,RELA,STAT3,TNF,TNFRSF1A,TP53,Tnf (family)
FAS	1.717	transmembrane receptor		-1.278	2.93e-12	AIM1,ANXA2,ARL4A,ARRB2,BAX,BIRC3,CCL2,CCL20,CCL5,CD200,CD44,CD48,CDC42EP2,CSF1,CXCL2,CXCR2,DNAH17,FGL2,FOSB,GBP1,GLIPR1,GNAI2,ICAM1,IER3,IFIT1,IL10,IL18R1,IL1A,IL1B,IL1RAP,IL6,IL8,IRF1,NFKBIA,NFKBIE,NR4A1,NR4A2,OSM,P2RY2,PIK3CD,PLAU,PPP1R15A,PTGER2,PTGER4,PTPN1,PTX3,SERPINB2,SLPI,SOD2,SORL1,SYK,TAGLN2,TBC1D1,TFRC,THBD,TLR2,TNFAIP3,TNFAIP6,TNFRSF1B,TRAF3,TRIB1,TYK2,VCAM1	Ap1,FAS,IL1B,NFKB1,NFKBIA,NFkB (complex),NR3C1,REL,RELA,STAT1,STAT3,TP53
IL17RA	-1.39	transmembrane receptor		1.632	3.74e-11	CCL20,CSF3,CSF3R,CXCL2,CXCR2,IL1A,IL1B,IL6,IL8,MMP13,S100A8	Ap1,CCL2,CEBPB,ESR1,IL17RA,IL6,NFkB (complex),NR3C1,SMAD3,STAT3
TLR5	-5.621	transmembrane receptor	Activated	3.395	3.97e-11	CCL11,CCL4,CCL5,CD80,CSF3,CXCL2,ICAM1,IL12B,IL1A,IL1B,IL6,IL8,MMP1	Ap1,CEBPB,ESR1,FOS,IL6,IRF5,JUN,MYD88,NFKB1,NFKBIA,NFkB (complex),NR3C1,P38 MAPK,RELA,STAT1,STAT3,TLR5,TRAF6
TLR3	-1.157	transmembrane receptor	Activated	3.893	4.55e-08	CCL2,CCL20,CCL4,CCL5,CD80,IFIT1,IL10,IL12B,IL1B,IL6,IL8,ISG15,MMP1,PTGS2,PTX3,SLPI,TREM1	Ap1,CpG ODN 2006,IL10,IRF1,IRF3,IRF5,MYD88,NFKB1,NFKBIA,NFkB (complex),RELA,STAT1,STAT3,STAT5a/b,TLR3,poly rI:rC-RNA
TLR7	1	transmembrane receptor	Activated	2.533	1.28e-07	CCL2,CCL20,CD44,CD80,CDKN1A,CXCL2,DMXL2,ICAM1,IER3,IL1B,IL6,IL8,KCNMA1,NFKBIA,PLAU,PTPN6,PTX3	CEBPB,ESR1,HMGB1,IL6,IRF1,IRF8,Interferon alpha,JUN,NFKB1,NFKBIA,NFkB (complex),NR3C1,RELA,STAT1,STAT2,STAT3,TLR7,TNF,resiquimod
TLR2	2.877	transmembrane receptor	Activated	3.943	2.02e-07	CCL2,CD80,CSF3,CXCL2,ICAM1,IL10,IL12B,IL18,IL1B,IL6,IL8,IRF1,LEP,MMP1,MMP9,PTGS2,SOCS1,TREM1	Ap1,FOS,IL10,IRF5,JUN,MYD88,NFKB1,NFKBIA,NFkB (complex),Pam3-Cys-Ser-Lys4,RELA,STAT1,STAT3,STAT5a/b,TLR2,lipopolysaccharide
CD14	3.022	transmembrane receptor	Activated	3.244	2.21e-07	BCL2A1,CXCL2,CYP27B1,IL10,IL12B,IL1B,IL6,IL8,NOS2,PTGS2,TLR2,TNFAIP3	ATF1,Ap1,CD14,HMGB1,IL10,IRF1,JUN,NFKB1,NFKBIA,NFkB (complex),RELA,STAT1,STAT3,STAT5a/b,TLR2,TLR4,peptidoglycan
AGER	1.096	transmembrane receptor		1.414	1.38e-05	CCL2,CDKN1A,CSF1,EGR1,ICAM1,IL6,IL8,MMP9,PTGS2,SERPINE1,VCAM1	AGER,Ap1,Creb,ELK1,FOS,FOSL1,FOXO1,HMGB1,IL1B,JUN,Mapk,NFKB1,NFKBIA,NFkB (complex),NFkB (family),NR3C1,P38 MAPK,RELA,SMAD3,STAT3,TP53,Tnf (family),advanced glycation end-products
LTBR	1.002	transmembrane receptor		0.87	2.05e-05	CCL19,CCL20,CD80,CXCL13,IL6,NFKBIA,VCAM1	Ap1,LTBR,NFKB1,NFKB2,NFKBIA,NFkB (complex),NR3C1,REL,RELA,RELB,STAT1,STAT3
RARRES2	2.12	transmembrane receptor		-0.378	2.05e-05	ADIPOQ,CXCL2,FASN,IL1B,IL6,LEP,SLC2A4
IL6R	4.327	transmembrane receptor	Activated	2.155	2.29e-05	CCL2,CDKN1A,CXCL2,ICAM1,IL6,IL6ST,IRF1,MMP13,PENK,SOCS3,SST	CEBPB,ESR1,HMGB1,IL6,IL6R,IRF9,JAK1,JAK2,NFKB1,NFkB (complex),NR3C1,RELA,STAT,STAT1,STAT2,STAT3,STAT5B,TP53
ICAM1	3.713	transmembrane receptor		0.447	4.2e-05	CD69,CD80,ICAM1,IL1A,IL1B,IL6,SREBF1,VCAM1	Ap1,FOS,HMGB1,ICAM1,IL4,JUN,LYN,NFKB1,NFKBIA,NFkB (complex),NR3C1,P38 MAPK,PI3K (complex),RELA,SMAD3,STAT,STAT1,STAT3,STAT6,TNF
GHR	-1.189	transmembrane receptor		0.445	0.00011	ADIPOQ,CSN2,IGF1,IGFBP3,LEP,LPL,SOCS2	AR,CEBPA,CEBPB,Creb,ESR1,GH1,GHR,IGF1,JUN,NFkB (complex),PRL,RELA,STAT,STAT1,STAT3,STAT5A,STAT5B,TP53
CD2	-1.199	transmembrane receptor	Activated	2.646	0.00011	CCL11,CD44,CD48,ICAM1,ITGAL,PTPRC,SELL	Ap1,CD2,CEBPB,CREBBP,ERK1/2,IFNG,IL8,IRF1,NFKB1,NFKBIA,NFkB (complex),RELA,STAT1,STAT3,TP53
ITGAM		transmembrane receptor		1.406	0.000128	CD80,IL10,IL12B,IL1B,IL6,PTGS2	Ap1,F2R,HMGB1,ICAM1,IL10,ITGAM,NFKB1,NFKBIA,NFkB (complex),RELA,STAT1,STAT3,STAT5a/b,Tnf (family)
LEPR	9.104	transmembrane receptor		0.239	0.000146	ACACA,IGF1,IGFBP3,IL6,LEP,NOS2,RETN,SOCS3,SREBF1,UCP2	AR,Ap1,CEBPB,Creb,ELK1,FOSL1,GH1,HMGB1,IL1B,JUN,LEP,LEPR,Mapk,NFKB1,NFKBIA,NFkB (complex),NR3C1,PI3K (complex),RELA,SMAD3,STAT3,STAT5A,STAT5B,STAT6,TP53
IL1R1	1.032	transmembrane receptor		0.573	0.000146	IGF1,IL10,IL18,IL1B,IL1RAP,IL6,LEP,MMP9	Ap1,CEBPB,HMGB1,IL1,IL1A,IL1B,IL1R1,IRF5,MYD88,NFKB1,NFKBIA,NFkB (complex),NR3C1,RELA,STAT3,Tnf (family)
UNC5B	-1.643	transmembrane receptor	Inhibited	-2	0.000163	CCL11,CXCL2,IL10,IL6
ITGB3	4.729	transmembrane receptor		0.329	0.000371	CD36,CD40,CSF1,IL1B,ITGB3,LIMS1,PLAU,PLAUR,SERPINE1	Ap1,CTNNB1,CYR61,ESR1,FOS,ITGB3,JUN,JUND,Jnk,NFKB1,NFKBIA,NFkB (complex),PLAU,RELA,SP1,TNF,TP53
TLR9	1.037	transmembrane receptor	Activated	2.721	0.000404	CD80,IL10,IL12B,IL18,IL1B,IL6,IL8,NOS2	Ap1,HMGB1,IL10,IRF1,IRF5,Interferon alpha,MYD88,NFKB1,NFKBIA,NFkB (complex),RELA,STAT1,STAT2,STAT3,STAT5a/b,TLR9,TRAF6
CAV1	-1.099	transmembrane receptor		0.75	0.000552	ADIPOQ,CD14,CD276,CD36,CDKN1A,CLDN8,CSN2,EGR1,GIPC2,HMOX1,IDO1,IL10,IL6,KRT19,LEP,MMP1,NOS2,NR4A1,PROM1,SLC2A3,SLC5A5	AKT1,Ap1,CAV1,Creb,ELK1,EP300,ESR1,FOS,FOSL1,FOXO1,HMGB1,HMOX1,IKBKB,JUN,Mapk,NFKB1,NFKBIA,NFkB (complex),NR3C1,P38 MAPK,RELA,SP1,TP53
THBD	3.356	transmembrane receptor			0.000741	IL18,IL1B,IL6,THBD	Ap1,CREB1,CREBBP,Ca2+,Creb,FOSL1,HMGB1,JUN,NFE2L2,NFKB1,NFKBIA,NFkB (complex),RELA,STAT1,STAT3,THBD,TP53,nitric oxide
IFNGR1	2.153	transmembrane receptor		1.732	0.000766	CCL5,ICAM1,IL1A,IL6,IRF1	Ap1,FOS,HMGB1,IFNGR1,IRF9,JAK2,JUN,NFKB1,NFKBIA,NFkB (complex),NR3C1,P38 MAPK,RELA,STAT,STAT1,STAT2,STAT3,TNF,TP53
IL20RA	-1.446	transmembrane receptor			0.00144	ICAM1,IL10,IL8	IL20RA,IRF9,NFKB1,NFkB (complex),RELA,STAT,STAT1,STAT2,STAT3,TP53
MSR1	-1.328	transmembrane receptor		1	0.00202	CXCL2,IFIT1,IL10,ISG15	IRF9,MSR1,NFKB1,NFKBIA,NFkB (complex),RELA,STAT,STAT1,STAT2,STAT3
CHRNA7	1.073	transmembrane receptor		-1	0.00202	CDKN1A,CXCL2,IL1B,IL6	ATF1,Ap1,CEBPB,CHRNA7,CREB1,CREBBP,Creb,ESR1,HMGB1,IL6,JUN,NFKB1,NFKBIA,NFkB (complex),NR3C1,RELA,STAT3,TNF,nicotine,norepinephrine
F3	1.27	transmembrane receptor		1.387	0.0024	CCL2,EGR1,IL10,IL1B,IL6,IL8,MMP9	Akt,Ap1,CEBPB,EGR1,ESR1,F2,F2R,F3,FOXO1,FOXO3,HMGB1,IL6,NFKB1,NFkB (complex),NR3C1,RELA,STAT1,STAT3,TP53,reactive oxygen species
CD36	-4.278	transmembrane receptor		0	0.00284	ADIPOQ,CXCL2,IL6,LEP,SYK	AR,CAV1,CD36,CEBPB,CTNNB1,ESR1,FOXO3,IL1B,IL6,IRF1,JUN,NFKB1,NFKBIA,NFkB (complex),NR3C1,PPARG,RELA,STAT3,TLR2,TNF
TREM1	119.805	transmembrane receptor		-0.083	0.0043	IL10,IL1A,IL1B,IL6	Ap1,FOS,IL10,IL1A,IL1B,JUN,NFKB1,NFKBIA,NFkB (complex),NR3C1,P38 MAPK,RELA,STAT1,STAT3,STAT5a/b,TNF,TREM1
CD69	7.839	transmembrane receptor		-0.283	0.0043	CCL5,CD69,IL1B,IL2RA	Ap1,CD69,JUN,NFKB1,NFKBIA,NFkB (complex),RELA,STAT3,SYK,TNF
TSPO	3.363	transmembrane receptor		-1	0.0043	ICAM1,SOD2,TSPO,VCAM1	NFE2L2,NFkB (complex),NOTCH1,Nr1h,SP1,STAT3,TSPO,cholesterol,dehydroisoandrosterone
FCER1G	8.346	transmembrane receptor			0.0043	CD69,IL10,IL6,PTGS2	Ap1,CREB1,CREBBP,Ca2+,Creb,ETS1,FCER1G,FOS,FOSL1,HMGB1,IL10,JUN,MAPK1,NFKBIA,NFkB (complex),STAT1,STAT3,STAT5a/b,SYK/ZAP,TP53,histamine
Tlr11		transmembrane receptor			0.00529	IL1B,IL6,IL8	Ap1,Creb,ELK1,FOSL1,IRAK1,IRF3,IRF5,MYD88,Mapk,NFKB1,NFKBIA,NFkB (complex),NR3C1,RELA,STAT1,STAT3,TP53,TRAF6,Tlr11
TLR10	-1.195	transmembrane receptor			0.00529	IL1B,IL6,IL8	Ap1,Creb,ELK1,FOSL1,IRAK1,IRF3,IRF5,MYD88,Mapk,NFKB1,NFKBIA,NFkB (complex),NR3C1,RELA,STAT1,STAT3,TLR10,TP53,TRAF6
IL10RB	1.652	transmembrane receptor			0.00529	ICAM1,IL10,IL8	IFNG,IL10RB,IL1RN,IRF1,IRF9,JUN,NFKB1,NFkB (complex),RELA,STAT,STAT1,STAT2,STAT3,TP53
TNFRSF13C	3.927	transmembrane receptor			0.00529	IL10,NFKB2,RELB	NFKB1,NFKBIA,NFkB (complex),RELA,STAT1,STAT3,TNFRSF13C
TLR1		transmembrane receptor			0.00529	IL1B,IL6,IL8	ATF1,Ap1,FOS,IRF1,IRF5,JUN,MYD88,NFKB1,NFKBIA,NFkB (complex),Pam3-Cys-Ser-Lys4,RELA,STAT3,TLR1,TLR2,TRAF6,peptidoglycan
TLR6	1.327	transmembrane receptor			0.00529	IL1B,IL6,IL8	ATF1,Ap1,IRF1,IRF3,IRF5,JUN,MYD88,NFKB1,NFKBIA,NFkB (complex),RELA,STAT3,TIRAP,TLR2,TLR6,TRAF6,peptidoglycan
ITGB1	1.01	transmembrane receptor		0.793	0.00915	CDKN1A,CSN2,ICAM1,ITGB3,LIMS1,NOS2,PLAU,SNAI1,WNT9A	Ap1,CEBPB,EP300,ERK1/2,FOS,ITGB1,ITGB3,JUN,NFKB1,NFkB (complex),NR3C1,P38 MAPK,RELA,RHOA,SRC,STAT3,TP53
CLEC7A	1.822	transmembrane receptor			0.0121	CCL2,IL6,SOCS1
IFNAR1	2.572	transmembrane receptor		1	0.0128	EIF2AK2,IL18,SOCS1,SOCS3
PRLR	1.685	transmembrane receptor		-0.351	0.0153	CSN2,ELF5,LEP,PIM1,SLC34A2
TNFRSF8	13.573	transmembrane receptor		-1.02	0.0157	CES2,CTSC,GBP1,IFI16,IL10,IL8,JUNB,LCP2
TNFRSF11A	1.072	transmembrane receptor	Activated	2	0.0195	CXCL13,SNAI1,SRC,VCAM1
TNFRSF1B	3.518	transmembrane receptor		1	0.0198	CSN2,CXCL13,LEP,NOS2,SRC,TNFAIP3
OSMR	1.181	transmembrane receptor			0.0222	IL6,IL6R,SERPINA1
KLRC4-KLRK1/KLRK1		transmembrane receptor			0.0222	CCL4,CCL5,IL10
TYROBP	7.787	transmembrane receptor			0.0222	CD40,SIRPB1,TYROBP
OLR1	-1.495	transmembrane receptor			0.0222	CD68,IL10,OSCAR
TNFRSF18	2.679	transmembrane receptor			0.0355	NOS2,PTGS2
LRP5	-1.362	transmembrane receptor			0.0355	ADRB2,NODAL
CHRNA1	-2.684	transmembrane receptor			0.0356	CD40,CD80,IL10
SELE		transmembrane receptor			0.0356	CSF3,IL1B,IL6
IL27RA	1.55	transmembrane receptor			0.0356	IL12B,IL1B,IL6
IL6ST	1.966	transmembrane receptor			0.0383	IL6,IRF1,PIM1,SOCS3
ITGA5	1.865	transmembrane receptor		1.982	0.0557	CD44,HOXB9,MMP9,NOS2,PLAU,WNT9A

## Sheet: Mammary 24h only predicted
Upstream Regulator	Fold Change	Molecule Type	Predicted Activation State	Activation z-score	p-value of overlap	Target molecules in dataset	Mechanistic Network
PD98059		chemical - kinase inhibitor	Inhibited	-4.926	4.88e-19	ABCA1,ACAT2,ACOT7,ACTR3,ADIPOQ,ATP6V1B1,BAX,BCL6,BDH1,CCL11,CCL2,CCL4,CCL5,CD14,CD36,CD44,CDC25C,CDH3,CDK5R1,CDKN1A,CTSH,CXCL2,CXCL5,CXCR4,CYP17A1,CYP24A1,DHRS3,DUSP6,E2F2,E2F3,EGR1,EMP1,ENO1,FAH,FOSL1,FTH1,HIF1A,HMOX1,ICAM1,IER3,IGF1,IGF2BP2,IGFBP3,IL10,IL1B,IL6,IL8,ITGA2,ITGB3,JUNB,LDHA,LEP,LPL,MITF,MMP1,MMP13,MMP9,MXD1,MYH4,NINJ1,NOS2,NQO1,NR4A1,PER1,PLAU,PLAUR,PTAFR,PTGS2,PTHLH,RAB20,REN,RETN…	Ap1,CEBPB,EGF,ELK1,ERK1/2,FOS,JUN,MYC,NFKB1,NFkB (complex),NR3C1,P38 MAPK,PD98059,RAF1,RELA,SMAD3,STAT3,TP53,prostaglandin E2
SB203580		chemical - kinase inhibitor	Inhibited	-4.519	3.89e-11	ADAMTS9,ADIPOQ,BAX,CCL11,CCL2,CD40,CD80,CDK5R1,CDKN1A,CX3CR1,EGR1,FOSB,GZMB,HIF1A,HMOX1,ICAM1,IL10,IL12B,IL18,IL1A,IL1B,IL1RN,IL2RA,IL6,IL8,MITF,MMP1,MMP13,MMP9,MSTN,NOS2,PLAU,PLAUR,PTGS2,PTHLH,RETN,SERPINE1,SGK1,SLC5A5,SNAI1,TLR2,VCAM1,VEGFC,XDH	Ap1,CEBPB,ERK1/2,ETS1,FOS,JUN,JUND,Jnk,MAPK1,NFKB1,NFKBIA,NFkB (complex),NR3C1,P38 MAPK,RELA,SB203580,TNF,TP53
LY294002		chemical - kinase inhibitor	Inhibited	-4.193	2.27e-11	ABCA1,ACSS2,AQP3,ATF4,BAX,BIRC3,CCL2,CCL5,CCND2,CDK6,CDKN1A,CDKN2B,CDKN2D,CFLAR,CSN2,CXCL16,CXCL2,CXCL5,FASN,FOSL1,HIF1A,HMGB2,HMOX1,ICAM1,IER3,IL10,IL19,IL6,IL8,MITF,MMP13,NFE2L2,NOS2,NQO1,PIM1,PLAU,PTGS2,REN,SERPINE1,SLC2A4,SLC38A3,SLC5A5,SNAI1,SOCS3,SREBF1,VCAM1,VCAN,VEGFC	AKT1,Akt,Ap1,CEBPA,Creb,ESR1,FOS,FOXO1,FOXO3,HMGB1,IGF1,JUN,LY294002,NFkB (complex),NR3C1,P38 MAPK,PI3K (complex),RELA,SMAD3,SP1,TP53
miR-16-5p (and other miRNAs w/seed AGCAGCA)		mature microRNA	Inhibited	-4.026	0.0255	CCND2,CDK6,CDK7,CENPJ,E2F3,GPAM,HMOX1,HRSP12,HSP90B1,IPO4,ITGA2,KPNA3,NOTCH2,PDCD6IP,PSAT1,PTGS2,RNASEL,SKAP2,SLC16A3,SLC38A1,SPI1,SPTLC1,TPM3,TPPP3,UGDH,WIPF1
IL1RN	48.041	cytokine	Inhibited	-3.979	1.09e-09	CCL2,CHAC1,CTSS,CXCL11,GBP1,ICAM1,IFI6,IFIT3,IL10,IL18BP,IL1B,IL6,IL8,IRF1,IRF9,ISG20,LGALS9,MMP1,MX1,MX2,NOS2,OAS1,PTGS2,SAMD9,UBD,VEGFC	CEBPB,HMGB1,IFNG,IL1,IL1B,IL1RN,IRF1,JUN,NFKB1,NFKBIA,NFkB (complex),NR3C1,RELA,STAT1,STAT3,TNF
U0126		chemical - kinase inhibitor	Inhibited	-3.572	4.85e-14	ABCG2,ADIPOQ,APOBEC3A,AQP3,ARHGEF2,ASGR2,BAX,BIRC3,CCL11,CCL2,CCND2,CD36,CDK5R1,CDKN1A,CSF3,CXCL2,CXCL5,CYP24A1,DBP,DUSP6,DUSP7,EGR1,ELL,EMP1,EREG,ETV1,FOLR1,FOSL1,GAMT,GDF15,GFPT2,HIF1A,HMOX1,ICAM1,IER3,IL10,IL12B,IL1B,IL1R2,IL1RAP,IL6,IL8,MMP1,MMP13,MMP9,NAV3,NOS2,NR3C2,PER1,PER2,PHC2,PLAU,PLAUR,PRSS22,PTGS2,RAC2,REN,RPS6KA1,SERPINB2,SERPINE1,SLC2A3,SLC5A5,SOCS1,SOCS3,STC1,TESK2,TGM2,TMEM158,UM…	Ap1,CEBPB,EGF,ERK,FOS,FOSL1,IKBKB,JUN,NFKB1,NFKBIA,NFkB (complex),NR3C1,P38 MAPK,RELA,SMAD3,STAT3,Sb202190,TP53,U0126
Bay 11-7082		chemical - kinase inhibitor	Inhibited	-3.537	1.69e-08	BCL2A1,CCL2,CCL4,CXCL2,HMOX1,ICAM1,IL10,IL6,IL8,MMP9,NOS2,PTGS2,SOD2	Bay 11-7082,CEBPB,ESR1,HMGB1,IFNG,IL1B,IL6,IRF1,NFKB1,NFKBIA,NFkB (complex),NR3C1,RELA,STAT1,STAT3,Tnf (family)
actinomycin D		chemical drug	Inhibited	-3.359	0.00167	CCL11,CCL2,CD55,CDC25C,CDKN1A,CFLAR,GCH1,HMOX1,IL6,IL8,LPL,NOS2,PLAU,PLAUR,PTGS2,PXN,SERPINE1,TRAF3IP2,VEGFC	Ap1,CEBPB,EP300,ERK1/2,ESR1,FOS,FOXO1,HIF1A,IL1B,IL6,JUN,JUND,Jnk,NFKB1,NFKBIA,NFkB (complex),NR3C1,RELA,STAT3,TP53,actinomycin D
SP600125		chemical - kinase inhibitor	Inhibited	-3.328	1.18e-10	ABCA1,ADAMTS9,BAX,CCL2,CD44,CDK5R1,CDKN1A,CXCL16,CXCL2,HMOX1,HSPB2,ICAM1,IL10,IL8,LEP,MMP1,MMP13,MMP9,NOS2,NR3C2,NR4A1,PER1,PTGS2,SERPINE1,SOCS3,SOD2,VCAM1	Ap1,CEBPB,ESR1,FOS,HMGB1,IL6,JUN,JUND,Jnk,MAPK8,NFKB1,NFKBIA,NFkB (complex),NR3C1,P38 MAPK,RELA,SP600125,STAT3,TNF
farnesylthiosalicylic acid		chemical drug	Inhibited	-3.302	0.00248	ADM,ATF4,HIF1A,LDHA,PDGFRA,PKM,PLAU,SERPINE1,STC1,TGM2,VEGFC	CTNNB1,FOS,HRAS,JUN,SMAD3,TP53,farnesylthiosalicylic acid
N-acetyl-L-cysteine		chemical drug	Inhibited	-3.291	1.04e-08	ATF4,BAX,BCL2A1,CASP4,CCL2,CCL20,CDKN1A,CFTR,CXCR4,CYBA,FASN,GZMB,HIF1A,HMOX1,ICAM1,IL10,IL1A,IL6,IL8,LEP,MMP9,NCF2,NFE2L2,NOS2,NQO1,PLAU,PLAUR,PTGS2,SERPINE1,SLC2A4,TNFRSF8,XAF1	Akt,Ap1,CAT,FOS,FOXO1,FOXO3,HMGB1,JUN,N-acetyl-L-cysteine,NFKB1,NFKBIA,NFkB (complex),NR3C1,P38 MAPK,PI3K (complex),RELA,SMAD3,STAT1,STAT3,TNF,TP53
AG490		chemical - kinase inhibitor	Inhibited	-3.258	0.00164	BAX,BIRC3,CCL5,CD68,CDKN1A,ICAM1,JAK2,MMP9,NOS2,PTGS2,SAA1,SOCS3,SOD2	AG490,Akt,CEBPB,ESR1,FOXO1,FOXO3,HMGB1,IL6,JAK2,NFKB1,NFKBIA,NFkB (complex),NR3C1,RELA,STAT1,STAT3,TP53
NS-398		chemical reagent	Inhibited	-3.233	0.00118	ALOX15,BAX,CXCR4,HIF1A,ICAM1,IL10,IL6,IL8,NOS2,PTGS2,S100A8	Ap1,CEBPB,ERK1/2,FOS,JUN,MAPK14,NFKB1,NFKBIA,NFkB (complex),NS-398,PTGS2,RELA,STAT1,STAT3,TP53,prostaglandin E2
pyrrolidine dithiocarbamate		chemical reagent	Inhibited	-3.203	4.94e-11	BCL2A1,CCL2,CFTR,CXCL2,CXCR4,HIF1A,HMOX1,ICAM1,IGF1,IL10,IL6,IL8,MAFG,MMP13,MMP9,MST1R,NOS2,NR4A1,PTGS2,SOD2,VCAM1	Ap1,FOS,JUN,JUND,Jnk,NFKB1,NFKBIA,NFkB (complex),NR3C1,P38 MAPK,REL,RELA,STAT1,STAT3,pyrrolidine dithiocarbamate
wortmannin		chemical - kinase inhibitor	Inhibited	-3.048	4.5e-09	BAX,CDC25C,CDKN1A,CDKN2B,CDKN2D,CXCL16,CYP17A1,E2F2,E2F3,EGR1,HIF1A,HMOX1,ICAM1,IGF1,IL6,IRF1,LEP,MMP9,NOS2,NR4A1,PLAU,PTGER4,PTGS2,SERPINE1,SOCS2,SOCS3,TFRC	AGT,Akt,Ap1,CEBPB,EGFR,EGR1,EP300,ESR1,FOS,FOXO1,FOXO3,IL6,JUN,NFkB (complex),NR3C1,P38 MAPK,RELA,SMAD3,STAT3,TP53,wortmannin
diphenyleneiodonium		chemical reagent	Inhibited	-2.952	0.000456	CCL2,CXCL2,HIF1A,HMOX1,IL18,IL6,MMP13,MMP9,PTGS2,SOD2	Ap1,CEBPB,EP300,ESR1,FOS,IL1B,IL6,JUN,JUND,Jnk,NADPH oxidase,NFKB1,NFKBIA,NFkB (complex),NR3C1,RELA,STAT1,STAT3,diphenyleneiodonium
bisindolylmaleimide I		chemical - kinase inhibitor	Inhibited	-2.832	4.92e-08	AQP3,BCL2A1,CD55,CDC25C,CDKN1A,E2F2,E2F3,EGR1,HMOX1,ICAM1,IL6,IL8,KCNJ11,MMP1,MMP13,MMP9,MT1E,OXTR,PTGS2,SOD2	Akt,Ap1,ETS1,FOS,FOXO1,FOXO3,HMGB1,IKBKB,JUN,JUND,MAPK1,MAPK8,NFKB1,NFKBIA,NFkB (complex),NR3C1,P38 MAPK,RELA,TP53,bisindolylmaleimide I
PS-1145		chemical - kinase inhibitor	Inhibited	-2.828	9.58e-07	CCL2,CCL5,ICAM1,IL8,IRF1,NFKBIA,PTGS2,TNFAIP3	NFKB1,NFKBIA,NFkB (complex),PS-1145,RELA,STAT1,STAT3,TP53
alpha-tocopherol		chemical drug	Inhibited	-2.828	8.12e-05	ADIPOQ,BAX,HMOX1,LEP,MMP19,SERPINE1,UCP2,VCAM1	AMPK,Akt,CEBPB,EP300,ESR1,FOXO1,FOXO3,IL1A,IL6,JUN,NFKB1,NFKBIA,NFkB (complex),NR3C1,PPARGC1A,RELA,SIRT1,STAT3,TNF,TP53,alpha-tocopherol
Sn50 peptide		chemical toxicant	Inhibited	-2.795	2e-05	BCL2A1,BIRC3,CXCL2,ICAM1,IL1B,IL6,SERPINE1,VCAM1	ALB,Ap1,CREBBP,HIF1A,IL8,JUN,NFKB1,NFKBIA,NFkB (complex),REL,RELA,STAT1,STAT3,Sn50 peptide,TNF
etanercept		biologic drug	Inhibited	-2.789	7.82e-06	CCL20,GZMB,ICAM1,IL12B,IL1B,IL6,IL8,NOS2,PTGS2	Ap1,CEBPB,ESR1,HMGB1,IL6,JUN,NFKB1,NFKBIA,NFkB (complex),NR3C1,Nr1h,PRKCD,RARA,RELA,Rar,Rxr,SREBF1,STAT3,TNF,TP53,Tnf (family),etanercept
SOCS1	2.367	other	Inhibited	-2.754	3e-08	CCL2,CD40,CSN2,FCER1G,ICAM1,IFIT3,IFNAR1,IL1B,IL4R,IL8,IRF1,ISG15,JAK2,MX1,NOS2,NOXA1,OAS1,SOCS3	HMGB1,IFNG,IRF1,IRF8,IRF9,JAK2,NFKB1,NFkB (complex),RELA,SOCS1,STAT,STAT1,STAT2,STAT3
tyrphostin AG 1478		chemical - kinase inhibitor	Inhibited	-2.744	0.000289	BTC,CCL2,CDKN1A,CXCR4,ICAM1,IL6,IL8,MMP1,MMP13,MMP9,PLAU,PTGS2	Ap1,CEBPB,EGFR,EGR1,EP300,ERK1/2,ESR1,ETS1,HMGB1,JUN,MAPK1,NFKB1,NFkB (complex),PI3K (complex),RELA,RHOA,SMAD3,STAT3,TP53,tyrphostin AG 1478
curcumin		chemical drug	Inhibited	-2.735	3.17e-07	ABCA1,ADAMTS5,ADIPOQ,BAX,BIRC3,BTN1A1,CCL2,CCL5,CD36,CD44,CDK6,CDKN1A,CFLAR,CHGA,CLIC1,CXCR4,FOSB,FTH1,HIF1A,HMOX1,HSP90B1,ICAM1,IL1B,IL6,IL8,LEP,MMP1,MMP13,MMP9,MST1R,NFE2L2,NFKBIA,NOS2,NOTCH2,PIM1,PLAU,PTGS2,RETN,SERPINE1,SLC2A4,SOCS1,SOCS3,SOD1,SPTLC1,SREBF1,TFRC,TLR2,TNFRSF1A,VCAM1	Ap1,CEBPB,ESR1,FOS,HMGB1,IL1B,IL6,JUN,NFKB1,NFKBIA,NFkB (complex),NR3C1,P38 MAPK,PI3K (complex),RELA,SMAD3,STAT3,TNF,curcumin
SU6656		chemical toxicant	Inhibited	-2.704	7.01e-08	ADM,CSF1,EGR1,ETS2,GFPT2,IER3,IL1RL1,JUNB,MT1E,MT1H,NFIL3,NR4A2,PTGS2,SOCS3	AREG/AREGB,Akt,Ap1,CTNNB1,Creb,EGFR,EGR1,ELK1,ESR1,FOS,FOSL1,FOXO1,FOXO3,Mapk,NFKB1,NFkB (complex),NR3C1,RELA,SMAD3,STAT1,STAT3,SU6656,TP53
ritonavir		chemical drug	Inhibited	-2.646	0.00106	ADIPOQ,CD36,ICAM1,IL6,IL8,LEP,VCAM1	ADIPOQ,Creb,ELK1,FOS,FOSL1,JUN,NFKB1,NFKBIA,NFkB (complex),PPARA,Pkc(s),RELA,SRC,STAT1,STAT3,TP53,palmitic acid,ritonavir
SCD		enzyme	Inhibited	-2.621	0.000389	ABCA1,ACACA,ACADVL,FASN,GPAM,IL8,SREBF1	AMPK,EP300,FOXO1,NFE2L2,NFkB (complex),NOTCH1,Nr1h,PPARA,PPARG,PPARGC1A,SCD,SIRT1,SP1,SREBF1,STAT3,TP53,cholesterol,fatty acid
mir-15		microRNA	Inhibited	-2.621	0.0192	CCND2,CDK6,CDK7,IL6,MMP9,PIM1,PTGS2,UCP2
tanespimycin		chemical drug	Inhibited	-2.6	0.0102	AHR,CDK6,CDKN1A,CDKN2B,PLAU,SERPINE1,SOD2,TNFAIP3
2-aminopurine		chemical reagent	Inhibited	-2.586	2.05e-05	HMOX1,IFI6,IFIT1,IL6,IL8,ISG15,OAS1	2-aminopurine,Akt,EIF2AK2,FOXO1,FOXO3,IRF1,IRF3,JUN,MYC,NFKB1,NFKBIA,NFkB (complex),RELA,STAT1,STAT3,TP53
ADRB		group	Inhibited	-2.584	0.0017	ATF5,BAX,CASP4,CD40,CD68,CDK6,CDKN1A,CFLAR,CLEC4D,CXCL2,E2F3,GDF15,HMOX1,ICAM1,IFIT3,INSIG1,JUNB,LPIN1,NOTCH2,NQO1,SLCO4A1,SRXN1,TRAF3	ADRB,Ap1,CEBPB,EGR1,ERK,ESR1,FOS,FOSL1,JUN,JUND,MAPK14,NFkB (complex),NR3C1,P38 MAPK,SP1,STAT3,TP53
CD 437		chemical drug	Inhibited	-2.56	1	ARF1,CCL5,CDKN1A,CLIC1,EIF4A1,ENO1,FTH1,GDF15,MGST1,PDIA3,PFN1,SOD1,SRGN,TBL1XR1,TUBA1A,TUBA1B,TXN
plicamycin		chemical drug	Inhibited	-2.547	7.52e-05	ABCA1,ABCG2,AHR,CCL2,CDKN1A,FASN,HIF1A,HMOX1,PLAUR,PROM1,SERPINE1,SOCS3	Ap1,CEBPB,EGR1,ESR1,SP1,TP53,plicamycin
ZFP36	1.75	transcription regulator	Inhibited	-2.433	6.83e-06	BIRC3,HIF1A,IL10,IL12B,IL1B,IL6,PTGS2	Ap1,CSF2,FOS,HMGB1,IL10,JUN,NFKB1,NFKBIA,NFkB (complex),RELA,SP1,STAT1,STAT3,STAT5a/b,TNF,TP53,Tnf (family),Vegf,ZFP36
eplerenone		chemical drug	Inhibited	-2.433	0.00176	CYBA,ICAM1,IL1B,PTGS2,SERPINE1,VCAM1	CEBPB,CREBBP,ESR1,IL1B,IL6,JUN,NCOA1,NFKB1,NFKBIA,NFkB (complex),NR3C1,RELA,SIRT1,STAT3,TNF,aldosterone,eplerenone
PP1		chemical - kinase inhibitor	Inhibited	-2.433	0.0116	CCND2,CXCL16,CXCR4,IL1B,PTGS2,SRC
Go 6976		chemical - kinase inhibitor	Inhibited	-2.433	0.0153	ABCA1,ABCA7,CD55,HMOX1,IL8,MMP9
DICER1	1.211	enzyme	Inhibited	-2.433	0.0669	ARID3A,CCND2,CDKN1A,IGF2BP2,IL8,PLAU,SERPINB2,SERPINE1
tocilizumab		biologic drug	Inhibited	-2.425	1.31e-05	CCL2,CCL4,CCL5,IL10,IL6,IL8	Ap1,Creb,EGR1,LDL,NFkB (complex),RELA,tocilizumab
miR-17-5p (and other miRNAs w/seed AAAGUGC)		mature microRNA	Inhibited	-2.425	0.379	CCND2,CDK7,CDKN1A,E2F2,E2F3,IL8
rottlerin		chemical toxicant	Inhibited	-2.42	0.000108	ABCA1,BAX,CDK6,CDKN1A,HMOX1,ICAM1,IL8,MMP13,MMP9,NOS2,PTGS2,VCAM1	Ap1,EGFR,EGR1,ERK,ESR1,FOS,FOSL1,HMGB1,JUN,JUND,MAPK14,MAPK8,NFkB (complex),NR3C1,P38 MAPK,SMAD3,STAT3,TP53,rottlerin
tosylphenylalanyl chloromethyl ketone		chemical - protease inhibitor	Inhibited	-2.415	0.000128	CCL2,CXCL2,ICAM1,IL6,NOS2,VCAM1	Ap1,CEBPB,ESR1,IL1B,IL6,NFKB1,NFKBIA,NFkB (complex),NR3C1,REL,RELA,STAT1,STAT3,TP53,tosylphenylalanyl chloromethyl ketone
dexmedetomidine		chemical drug	Inhibited	-2.414	0.000578	CCL2,FOSB,IL6,IL8,NOS2,PTGS2	Akt,Ap1,ETS1,FOS,FOXO1,FOXO3,HMGB1,JUN,MAPK1,NFKB1,NFkB (complex),NR3C1,P38 MAPK,RELA,SP1,STAT3,TP53,dexmedetomidine,prostaglandin E2
hexamethoxyflavone		chemical toxicant	Inhibited	-2.412	1.68e-06	ICAM1,IL6,IL8,NOS2,PTGS2,SLC2A4,VCAM1	Akt,Ap1,FOS,FOXO1,FOXO3,JUN,NFkB (complex),RELA,STAT3,TP53,hexamethoxyflavone,prostaglandin E2
rosiglitazone		chemical drug	Inhibited	-2.409	1.27e-08	ACSL1,ACSS2,ADIPOQ,BAX,CCL2,CD36,CDKN1A,CYP24A1,FASN,FOSL1,GAPDH,GPD1,HAS2,HMOX1,HPGD,ICAM1,IL1B,IL6,INSIG1,IRF1,LEP,LPL,MAT2A,MMP9,NOS2,NR1H3,PC,PDGFRA,PENK,PTGS2,RARRES2,REN,RETN,SLC2A4,SNAI1,SOCS1,SOCS3,SOD1,SOD2,SREBF1,UCP2	EP300,HIF1A,Insulin,JUN,NFKB1,NFKBIA,NFkB (complex),PPARA,PPARG,PPARGC1A,RARA,RELA,RXRA,SP1,SREBF1,THRB,TNF,rosiglitazone
BCL6	2.441	transcription regulator	Inhibited	-2.393	0.00339	BCL2A1,BCL6,CCL2,CCND2,CDKN1A,DNAJB11,IL18,NOS2,PRDM1,SOCS3	Ap1,BCL6,EP300,FOS,JUN,MYC,NFkB (complex),RELA,SP1,STAT3,TP53,prostaglandin E2
minocycline		chemical drug	Inhibited	-2.387	0.000876	BAX,CD163,IL10,IL18,IL1B,IL6,IL6R,IL6ST,IL8,NOS2	Ap1,ESR1,FOS,FOXO1,HIF1A,JUN,NFKB1,NFKBIA,NFkB (complex),NOS2,NR3C1,P38 MAPK,PARP1,RELA,STAT1,STAT3,TP53,minocycline
let-7a-5p (and other miRNAs w/seed GAGGUAG)		mature microRNA	Inhibited	-2.38	0.0839	CCND2,CDK6,CDK7,HMOX1,IGF2BP2,IPO4,ITGB3,KLK10,KRT19,PRDM1,PTGS2,RHOG,SEPT3,SLC1A4,SLC25A24,SLC38A1,TMEM2,UGT8
CDH1	-1.098	other	Inhibited	-2.36	0.00463	ACTB,FOSL1,IGFBP3,ITGB3,KRT15,KRT19,MMP1,MMP19,MMP9	Ap1,CDH1,CEBPB,CREB1,CREBBP,EGFR,EGR1,EP300,ERK1/2,ESR1,ETS1,JUN,NFKB1,NFkB (complex),RELA,Ras,SMAD3,SP1,TP53
miR-1 (and other miRNAs w/seed GGAAUGU)		mature microRNA	Inhibited	-2.349	0.21	ANXA2,CHST11,CHSY1,CTSC,EPB41L4B,GCH1,HCN2,IGF1,IP6K2,IRX5,MOV10,NOTCH2,OAT,PIM1,PREX1,PTPRF,SDC4,SH3PXD2B,SRXN1,TAGLN2,TPM3,XPO6
hydrocortisone		chemical - endogenous mammalian	Inhibited	-2.343	2.25e-06	CCL2,CCND2,CD163,CD40,CD80,CDK1,CSN2,CXCL5,CXCR4,GBP1,ICAM1,IGF1,IL1B,IL2RA,IL6,IL8,LPL,MT1E,NFKBIA,SEMA6A,SERPINE1,TLE2,TNFAIP3,TUBB	Ap1,FOS,IL1A,JUN,JUND,Jnk,NFKB1,NFKBIA,NFkB (complex),NR3C1,RELA,STAT1,STAT3,TNF,dexamethasone,hydrocortisone
Sb202190		chemical - kinase inhibitor	Inhibited	-2.255	3.63e-07	CCL2,CCND2,CDKN1A,EGR1,HIF1A,HMOX1,IFIT1,IL10,IL6,IL8,MMP1,MMP13,MMP9,NOS2,PTGS2,PTHLH,S100A8,SERPINE1,SGK1,XDH	Ap1,CEBPB,ERK1/2,ESR1,FOS,IL6,JUN,JUND,NFKB1,NFkB (complex),NR3C1,P38 MAPK,RELA,STAT3,Sb202190,TP53,prostaglandin E2
USP18	1.396	peptidase	Inhibited	-2.236	4.74e-05	IL6,IRF1,IRF9,ISG15,SOCS1,SOCS3	IRF9,NFkB (complex),STAT,STAT1,STAT2,STAT3,USP18
oleanolic acid		chemical - endogenous non-mammalian	Inhibited	-2.236	0.000216	AHR,CDKN1A,CXCL11,HMOX1,NOS2,RETN,SOCS3	Akt,Ap1,EP300,FOXO1,FOXO3,JUN,NFE2L2,NFKB1,NFkB (complex),RELA,RHOA,STAT1,STAT3,TP53,nitric oxide,oleanolic acid
lonafarnib		chemical drug	Inhibited	-2.236	0.00284	BCL2A1,BIRC3,CFLAR,MMP9,PTGS2	AR,Akt,CEBPB,FOXO1,FOXO3,GSK3B,IKK (complex),IRF3,JUN,NFKB1,NFKBIA,NFkB (complex),PPARG,RELA,STAT3,TP53,lonafarnib
NTN1	-1.22	other	Inhibited	-2.219	4.74e-05	ACTB,CCL11,CXCL2,IL10,IL6,PTGS2	Ap1,CEBPB,ERK1/2,FOS,JUN,JUND,Jnk,NFKB1,NTN1,RELA,TP53
irbesartan		chemical drug	Inhibited	-2.219	0.000404	ADIPOQ,CCL2,CD36,ICAM1,LEP,NOS2,SERPINE1,VCAM1	Ap1,Creb,ELK1,FOS,FOSL1,HMGB1,JUN,Mapk,NFKB1,NFkB (complex),NR3C1,P38 MAPK,RELA,TP53,irbesartan,reactive oxygen species
dichlororibofuranosylbenzimidazole		chemical toxicant	Inhibited	-2.219	0.000766	CDKN1A,CTSD,IL8,MMP9,SLC5A5	CEBPB,ESR1,FOXO3,IL1B,IL6,JUN,MYC,NFKB1,NFKBIA,NFkB (complex),NR3C1,RELA,STAT3,TP53,dichlororibofuranosylbenzimidazole
vitamin E		chemical drug	Inhibited	-2.219	0.0672	BAX,CDKN1A,SERPINE1,UCP2,VCAM1
miR-122-5p (miRNAs w/seed GGAGUGU)		mature microRNA	Inhibited	-2.219	1	ADAM17,CERS6,DUSP2,TRIB1,XPO6
piperine		chemical drug	Inhibited	-2.213	0.00284	BAX,IRF1,MMP13,MMP9,PTGS2	Akt,Ap1,EP300,FOS,FOXO1,FOXO3,HMGB1,JUN,JUND,NFKB1,NFKBIA,NFkB (complex),RELA,STAT1,STAT3,TP53,curcumin,piperine,prostaglandin E2
H89		chemical - kinase inhibitor	Inhibited	-2.211	7.53e-10	ABCA1,ADIPOQ,ADORA2A,CD55,CDKN1A,CREM,CYP17A1,CYP27B1,EGR1,HMOX1,IL6,IL8,MITF,MMP1,NR4A1,PLAU,PTGS2,REN,S100A8,SERPINE1,SOD2,TNFAIP6,TXN,UCP2,VCAM1	AMPK,ATF2,Ap1,EGR1,EP300,FOS,FOXO1,H89,JUN,NFKB1,NFKBIA,NFkB (complex),NR3C1,P38 MAPK,PPARA,PPARG,PPARGC1A,RELA,RXRA,SIRT1,SREBF1,TNF,TP53,arachidonic acid,fatty acid
mir-146		microRNA	Inhibited	-2.207	0.0448	CD40,IL10,IL1B,IL6,PTGS2
let-7		microRNA	Inhibited	-2.191	0.225	IL10,IL6,ITGB3,PTGS2,TRIB1
R-WIN 55,212		chemical reagent	Inhibited	-2.182	9.99e-05	ICAM1,IL1B,IL6,IL8,VCAM1	Akt,FOXO1,FOXO3,NFkB (complex),R-WIN 55,212,RELA,TP53
Ro31-8220		chemical - kinase inhibitor	Inhibited	-2.178	0.000404	CDKN1A,EGR1,HMOX1,ICAM1,IL1B,IL8,MT1E,PTGS2	Ap1,CEBPB,ERK1/2,FOS,HMGB1,JAK2,JUN,JUND,MAPK8,NFE2L2,NFKB1,NFkB (complex),NR3C1,RELA,Ro31-8220,STAT1,STAT3,TP53,nitric oxide
PTPN11	1.438	phosphatase	Inhibited	-2.162	0.0327	CDKN1A,CSN2,EGR1,IGF1,IL6,PLAUR,SOCS3
ADM	2.874	other	Inhibited	-2.158	9.86e-08	ADM,BAX,CALCB,HIF1A,ICAM1,IL1B,IL6,NOS1,NOS2,PTGS2,REN,VCAM1	ADM,Ap1,CEBPB,CREBBP,ERK1/2,ESR1,IL6,JUN,NCOA1,NFKB1,NFKBIA,NFkB (complex),NR3C1,RELA,SIRT1,STAT1,STAT3,TNF,TP53,Vegf,aldosterone
tempol		chemical drug	Inhibited	-2.157	0.000146	GCH1,ICAM1,IL8,NOS2,PTGS2,RRAD,SERPINE1,VCAM1	Ap1,CREBBP,ESR1,FOS,HMGB1,Hsp27,IL8,JUN,NFKB1,NFKBIA,NFkB (complex),NR3C1,P38 MAPK,PI3K (complex),REL,RELA,SMAD3,STAT3,tempol
salicylic acid		chemical drug	Inhibited	-2.14	0.000371	CDK1,CFLAR,HIF1A,IL1A,IL1B,IL6,MMP9,NOS2,PTGS2	ALB,Ap1,FOS,FOXO3,HIF1A,HMGB1,JUN,MYC,NFKB1,NFKBIA,NFkB (complex),NR3C1,P38 MAPK,PI3K (complex),RELA,SMAD3,STAT1,STAT3,TP53,salicylic acid
NEUROG1	1	transcription regulator	Inhibited	-2.138	0.000172	CCND2,F2RL2,FAM65B,GFPT2,HAS2,IL6,ITGB3,KIAA1199,LCP1,LRRN3,MMP9,NOG,PPIC,TACR1	CREB1,CREBBP,EP300,JUN,NEUROG1,NFkB (complex),STAT3
herbimycin		chemical - kinase inhibitor	Inhibited	-2.064	3.67e-05	CDK6,ICAM1,JUNB,MMP1,MMP9,NOS2,PLAU,PTGS2,SIRPA,SOD2,TNFRSF1A	Ap1,CEBPB,EGFR,EGR1,ERK,ESR1,FOS,FOSL1,IL6,JUN,NFKB1,NFKBIA,NFkB (complex),NR3C1,P38 MAPK,RELA,SMAD3,STAT1,STAT3,TP53,herbimycin
15-deoxy-delta-12,14 -PGJ 2		chemical - endogenous non-mammalian	Inhibited	-2.054	1.28e-08	BIRC3,CCL2,CCL5,CD36,CDKN1A,CFLAR,CTSD,HMOX1,ICAM1,IL10,IL1B,IL6,IL8,IRF1,MMP1,MMP13,MMP9,NFE2L2,NOS2,PDGFRA,PTGS2,SOCS1,SOCS3,TXNRD1,VCAM1	15-deoxy-delta-12,14 -PGJ 2,Ap1,CEBPB,ESR1,FOS,HMGB1,IL1,IL10,IL6,JUN,NFKB1,NFKBIA,NFkB (complex),NR3C1,RELA,STAT1,STAT3,STAT5a/b,prostaglandin E2
apigenin		chemical - endogenous non-mammalian	Inhibited	-2.039	0.000263	BAX,CCL4,CDKN1A,HMOX1,ICAM1,IL6,IL8,MMP1,MMP9,PTGS2,VCAM1	Ap1,CEBPB,ERK,ESR1,FOS,FOSL1,IL6,JUN,JUND,NFKB1,NFKBIA,NFkB (complex),NR3C1,P38 MAPK,RELA,STAT1,STAT3,TP53,apigenin
DUSP1	1.25	phosphatase	Inhibited	-2.022	8.12e-05	CCL4,IL10,IL6,IL8,MMP1,NOS2,PTGS2,SOD2	Ap1,CEBPB,DUSP1,ESR1,FOS,HMGB1,IFNG,IL6,IRF1,JUN,JUND,Jnk,MAPK8,NFKB1,NFKBIA,NFkB (complex),NR3C1,RELA,STAT1,STAT3
FOXA1	-1.13	transcription regulator	Inhibited	-2.016	0.233	ALDH6A1,AQP3,EFHD1,LYN,S100A2,SLPI,SOD1,SPDEF,UGT2B17
[truncated: 249 more rows]
